# Supplementary material for: MicroRNA Expression Profile Analysis in Blood During Giant Panda (Ailuropoda melanoleuca) Growth and Development
Source: Genes (Basel). 2025 Feb 20;16(3):243. doi: 10.3390/genes16030243 (PMC11942061; doi:10.3390/genes16030243)
Supplement: Supplementary file 1 [file genes-16-00243-s001.zip]

Archive with 6 entries (6 files):
- figure_S1_Length_distributions_of_small_RNAs_in_nine_libraries.pdf
- Table_S4_List_of_differentially_expressed__miRNAs_.xlsx
- Table_S5_Function_analysis_for_DE_miRNAs.xlsx
- Tabls_S1_Known_miRNA_.xlsx
- Tabls_S2_Conserved_miRNA.xlsx
- Tabls_S3_Novel_miRNA.xlsx
