# Supplementary material for: MicroRNA Expression Profile Analysis in Blood During Giant Panda (Ailuropoda melanoleuca) Growth and Development
Source: Genes (Basel). 2025 Feb 20;16(3):243. doi: 10.3390/genes16030243 (PMC11942061; doi:10.3390/genes16030243)
Supplement: Supplementary file 1 [file genes-16-00243-s001.zip › Table_S4_List_of_differentially_expressed__miRNAs_.xlsx]

## Sheet: Sheet1
Table S5. List of differentially expressed miRNAs during giant pandas development by edgeR.
Adult-vs.-Subadult(2.5Y-3Y).edgeR.filter				Adult-vs.-Subadult(1.5Y-2Y).edgeR.filter				Subadult(2.5Y-3Y)-vs.-Subadult(1.5Y-2Y).edgeR.filter
miRNA name	log2(fc)	P Value	FDR	miRNA name	log2(fc)	P Value	FDR	miRNA name	log2(fc)	P Value	FDR
allmam-miR-101-3p	-15.305	0.0023469	0.125363	allmam-miR-129a-5p	12.9742	0.00648648	0.466306	allmam-miR-101-3p	17.879	2.06066e-05	0.00469142
allmam-miR-10174-3p	16.7683	0.00129701	0.0831381	allmam-miR-129b-3p	10.4952	0.0395869	1	allmam-miR-10174-3p	-16.7683	0.000863846	0.0710145
allmam-miR-128b-3p	-17.4647	0.00114989	0.0818979	allmam-miR-129b-5p	12.9742	0.00619869	0.466306	allmam-miR-128b-3p	17.0641	0.000935769	0.0710145
allmam-miR-129a-3p	11.9813	0.0187518	0.64544	allmam-miR-1343-3p	16.6059	0.000886316	0.191149	allmam-miR-129b-3p	10.4952	0.0452472	1
allmam-miR-129a-5p	13.9967	0.00609635	0.259577	allmam-miR-1343-5p	10.5183	0.0389745	1	allmam-miR-129b-5p	12.9742	0.00750898	0.341909
allmam-miR-1343-3p	16.9774	1.02308e-09	6.55797e-07	allmam-miR-186-3p	18.0348	0.000186632	0.120751	allmam-miR-150-3p	-11.6702	0.000300198	0.0410071
allmam-miR-1343-5p	12.5579	0.000119013	0.016775	allmam-miR-466i-5p	9.44432	0.0327064	1	allmam-miR-16-3p	16.3641	1.40853e-06	0.000874144
allmam-miR-150-3p	11.4357	0.00039732	0.0400523	allmam-miR-7e-5p	13.797	0.00409308	0.466306	allmam-miR-16b-3p	-13.0803	2.55972e-06	0.000874144
allmam-miR-16-3p	-14.3421	8.49746e-05	0.016775	allmam-miR-9993b-5p	9.60115	0.00872004	0.564186	allmam-miR-186-3p	12.5974	0.000745264	0.0710145
allmam-miR-16b-3p	13.0352	2.15557e-06	0.000690862	conserve-GPD-let-7-2-3p	13.2353	0.00506784	0.466306	allmam-miR-21a-5p	-19.4064	0.000437329	0.0497826
allmam-miR-21a-5p	19.4064	0.000437389	0.0400523	conserve-GPD-miR-2235c-3p	10.4512	0.0409645	1	allmam-miR-301-5p	-9.68533	0.0309752	1
allmam-miR-301-5p	9.68533	0.0400133	1	conserve-GPD-miR-241-3p	10.5443	0.0100227	0.589516	allmam-miR-30b-3p	-2.82034	0.0419177	1
allmam-miR-362-3p	-6.12611	0.0259008	0.830119	conserve-GPD-miR-2514-3p	-8.77039	0.0365648	1	allmam-miR-362-3p	5.72792	0.0388795	1
allmam-miR-378-3p	-14.9291	0.00326959	0.161216	conserve-GPD-miR-3266-3p	9.30682	0.0440068	1	allmam-miR-378-3p	16.0301	4.68418e-05	0.00799824
allmam-miR-7e-5p	15.0839	0.000130851	0.016775	conserve-GPD-miR-792-1-3p	-13.0264	0.00604772	0.466306	allmam-miR-378-5p	9.84549	0.0205481	0.738651
conserve-GPD-let-7-2-3p	13.8131	0.00647931	0.259577	novel-GPD-miR-34-3p	9.35902	0.0403639	1	allmam-miR-9-3p	-3.71104	0.0363785	1
conserve-GPD-miR-130c-5p	-10.6736	0.038276	1	novel-GPD-miR-5-3p	11.6528	0.0038566	0.466306	conserve-GPD-miR-12220-5p	9.4023	0.0386026	1
conserve-GPD-miR-2235c-3p	10.8867	0.0368865	1	novel-GPD-miR-7-5p	12.6333	0.000850926	0.191149	conserve-GPD-miR-130c-5p	10.42	0.0432946	1
conserve-GPD-miR-281-1-5p	-10.573	0.00169734	0.0989084					conserve-GPD-miR-281-1-5p	10.2916	0.00175734	0.109115
conserve-GPD-miR-2813-5p	12.14	0.0164015	0.618431					conserve-GPD-miR-2813-5p	-12.14	0.011316	0.48305
conserve-GPD-miR-2996-1-3p	-10.5443	0.043862	1					conserve-GPD-miR-2996-1-3p	10.2877	0.0457963	1
conserve-GPD-miR-4963-3p	10.1033	0.0191316	0.64544					conserve-GPD-miR-3266-3p	9.30682	0.0448172	1
conserve-GPD-miR-7443-5p	-9.65583	0.0396877	1					conserve-GPD-miR-3792-1-3p	8.81378	0.0334697	1
conserve-GPD-miR-7567-1-3p	-10.359	0.0444301	1					conserve-GPD-miR-4963-3p	-10.1033	0.0158146	0.600078
novel-GPD-miR-28-3p	9.57617	0.0395153	1					conserve-GPD-miR-792-1-3p	-12.9622	0.00668502	0.326133
novel-GPD-miR-46-3p	14.261	0.00495284	0.22677					novel-GPD-miR-46-3p	-14.261	0.00320455	0.168362
novel-GPD-miR-87-5p	-13.3952	0.000721668	0.0578236					novel-GPD-miR-5-3p	11.6528	0.00288821	0.164388
								novel-GPD-miR-7-5p	12.6333	0.00104321	0.0712509
								novel-GPD-miR-87-5p	12.1964	0.0131836	0.529671
