# Supplementary material for: MicroRNA Expression Profile Analysis in Blood During Giant Panda (Ailuropoda melanoleuca) Growth and Development
Source: Genes (Basel). 2025 Feb 20;16(3):243. doi: 10.3390/genes16030243 (PMC11942061; doi:10.3390/genes16030243)
Supplement: Supplementary file 1 [file genes-16-00243-s001.zip › Table_S5_Function_analysis_for_DE_miRNAs.xlsx]

## Sheet: Go
Function enrichment analysis for target genes of DE miRNAs（count reads >1000）
ID	Description	pvalue	qvalue	geneID	GeneRatio
GO:0007595	lactation	-2.37887	-1.5	ATP7A,CCND1,CAV1,CREB1,HK2,MED1,NCOR2,FOXB1,ZBTB7B,ATP2A2,CAV3,GATA6,IGF1,SMAD4,MEIS1,PPP3CA,SORBS2,KLF15,ADCY1,ADCY5,ADCY6,ADCY7,CACNB4,GUCY1A1,GUCY2F,NPR2,PDE4A,CTNNB1,DLX3,IGFBP5,TGFB2,TGM3,FST,FOXQ1,AP3S1,RAB1A,PICALM,AP3M2,TMED2,AP3M1,TBC1D20,MIA3,BCL2L1,CTNNA1,EYA2,GSK3B,MCL1,KITLG,NF1,BCL2L11,FBN1,TNFRSF11B,PIK3R1,LRRC17,PIAS3,TOB2,BMP2,MEF2C,FZD7,FRS2,DKK1,SOX6,CAT,CDK1,CPT1A,DNMT3A,EIF4G…	1101/-
GO:0007595	lactation	-2.37887	-1.5	ATP7A,CCND1,CAV1,CREB1,HK2,MED1,NCOR2,FOXB1,ZBTB7B	9/40
GO:0014896	muscle hypertrophy	-2.37887	-1.5	ATP2A2,CAV3,GATA6,IGF1,SMAD4,MEIS1,PPP3CA,SORBS2,KLF15	9/40
GO:0052652	cyclic purine nucleotide metabolic process	-2.37887	-1.5	ADCY1,ADCY5,ADCY6,ADCY7,CACNB4,GUCY1A1,GUCY2F,NPR2,PDE4A	9/40
GO:0031069	hair follicle morphogenesis	-2.37806	-1.5	ATP7A,CTNNB1,DLX3,IGFBP5,TGFB2,TGM3,FST,FOXQ1	8/33
GO:0035459	vesicle cargo loading	-2.37806	-1.5	AP3S1,RAB1A,PICALM,AP3M2,TMED2,AP3M1,TBC1D20,MIA3	8/33
GO:0038034	signal transduction in absence of ligand	-2.37806	-1.5	BCL2L1,CTNNA1,EYA2,GSK3B,MCL1,KITLG,NF1,BCL2L11	8/33
GO:0045671	negative regulation of osteoclast differentiation	-2.37806	-1.5	CTNNB1,FBN1,NF1,TNFRSF11B,PIK3R1,LRRC17,PIAS3,TOB2	8/33
GO:0097192	extrinsic apoptotic signaling pathway in absence of ligand	-2.37806	-1.5	BCL2L1,CTNNA1,EYA2,GSK3B,MCL1,KITLG,NF1,BCL2L11	8/33
GO:1905207	regulation of cardiocyte differentiation	-2.37806	-1.5	BMP2,SMAD4,MEF2C,TGFB2,FZD7,FRS2,DKK1,SOX6	8/33
GO:0045471	response to ethanol	-2.37708	-1.499	ADCY7,CAT,CDK1,CPT1A,DNMT3A,EIF4G1,EPS8,PTK2B,GABBR1,TNC,KCNC2,PRKAA1,PRKCB,RPS6KB1,SREBF1,SLC23A2,SDF4,USP46,SETD7	19/121
GO:0051100	negative regulation of binding	-2.37708	-1.499	ACTB,ATP2A2,ATP2A3,CAV1,GATA1,GSK3B,PTPRF,ROCK1,SOX11,STYX,TMBIM6,TNKS,BTAF1,DKK1,KDM1A,USP33,ZNF593,ILRUN,TTBK2	19/121
GO:0007051	spindle organization	-2.37006	-1.493	ATRX,CSNK1D,DLG1,DYNC1H1,EML1,FLNA,KIF2A,MECP2,PTEN,TACC1,VCP,ZNF207,TNKS,STAG2,PLK2,MAPRE2,MAPRE1,CLASP1,SBDS,INO80,CEP72,SPICE1,TUBB,MZT1	24/166
GO:0015918	sterol transport	-2.36926	-1.492	ABCA1,CAV1,MSR1,NPC1,SYT7,VAPB,VAPA,LDLRAP1,LIMA1,GRAMD1A,ABCG4,ABCG8,OSBPL6,OSBPL8,OSBPL11	15/87
GO:1902850	microtubule cytoskeleton organization involved in mitosis	-2.36921	-1.492	CDK1,DYNC1H1,EML1,FLNA,KIF2A,MECP2,PAFAH1B1,TACC1,VCP,ZNF207,TNKS,STAG2,PLK2,MAPRE1,FBXW11,CLASP1,SBDS,NUSAP1,SPICE1,MZT1	20/130
GO:0051058	negative regulation of small GTPase mediated signal transduction	-2.36736	-1.491	BCL6,EPHB2,ARHGAP35,MET,NF1,TGFB2,MFN2,SPRY3,SPRY4,DAB2IP,SCAI	11/55
GO:1902991	regulation of amyloid precursor protein catabolic process	-2.36736	-1.491	EPHA4,IGF1,LYN,NTRK2,ROCK1,RTN2,SP1,PICALM,HAP1,RANBP9,RTN3	11/55
GO:0032984	protein-containing complex disassembly	-2.36515	-1.489	ATP2A2,CALM1,ETF1,GSK3B,GSPT1,HMGA1,KIF2A,NSF,ABCE1,SET,SMARCB1,SMARCC1,SMARCC2,SMARCD1,VCP,ARID1A,DNAJC6,CHMP3,DDIT4,CHMP4B,ARID2	21/139
GO:0015748	organophosphate ester transport	-2.36426	-1.488	ABCA1,ATP8B1,PITPNA,VAPA,C2CD2L,ATP8A1,ESYT1,PITPNB,PITPNC1,LRRC8A,PLSCR4,ATP8B2,ABCG8,PITPNM3,SLC25A33,SLC25A51,SLC25A25,OSBPL8,ANO4,ANO6,SLC37A2,TMEM41B	22/148
GO:0032946	positive regulation of mononuclear cell proliferation	-2.36426	-1.488	BCL2L1,BCL6,BMI1,CD28,EPHB2,HMGB1,IGF1,IGF2,IL5,MEF2C,KITLG,MPL,NFATC2,PPP3CA,TFRC,TGFBR2,NCK2,TNFSF13B,CD274,PELI1,SELENOK,TIRAP	22/148
GO:0019218	regulation of steroid metabolic process	-2.36385	-1.488	BMP2,CLCN2,CREB1,CYP27B1,FGF1,NR3C1,PRKAA1,SNAI2,SREBF1,SF1,MBTPS1,ERLIN1,SIRT1,LDLRAP1,DHH,MBTPS2,ABCG4	17/104
GO:0001707	mesoderm formation	-2.35054	-1.475	ACVR1,BMP7,BMPR1A,EYA2,SMAD3,PRKAR1A,WNT5A,WNT11,AXIN1,KLF4,DKK1,KDM6B,TBX20	13/71
GO:1901222	regulation of non-canonical NF-kappaB signal transduction	-2.34782	-1.473	ACTN4,BMP7,CYLD,DDX3X,EDN1,EP300,LIMS1,NR3C2,NFAT5,PHB2,SASH1,MKRN2,PDCD4,TERF2IP,TRIM44,ZC3H12A,RC3H1,RTKN2	18/113
GO:0002690	positive regulation of leukocyte chemotaxis	-2.34085	-1.466	ADAM10,EDN1,PTK2B,HMGB1,SERPINE1,PGF,MAPK1,PTK2,RAC1,RAC2,WNT5A,STK39,CAMK1D,WNK1,TIRAP,ANO6	16/96
GO:0006493	protein O-linked glycosylation	-2.34085	-1.466	GALNT2,GALNT3,GCNT1,ST3GAL2,OGT,B3GALT1,POMT2,GALNT7,GALNT10,POGLUT1,GALNT16,POGLUT2,GALNT13,POGLUT3,TMTC2,TMTC3	16/96
GO:0050851	antigen receptor-mediated signaling pathway	-2.33166	-1.457	BRAF,CACNB4,CBLB,CD247,CD28,CD79A,CRKL,CTLA4,FOSL2,LCP2,LYN,MEF2C,NFATC2,PRKCB,MAPK1,SOS1,THY1,UBE2N,WNK1,ZC3H12A,SLA2,NFKBID,RC3H1	23/158
GO:0030183	B cell differentiation	-2.331	-1.457	BCL6,CD79A,CEBPG,KLF6,EP300,PTK2B,FOSL2,RBPJ,LGALS1,NOTCH2,PIK3R1,SP3,TP53,PIK3R3,DCAF1,HDAC9,TNFSF13B,IKZF3,LRRC8A,DOCK11	20/131
GO:0001754	eye photoreceptor cell differentiation	-2.32994	-1.456	PRDM1,DSCAM,GNAT2,NTRK2,SOX9,STAT3,THY1,RPGRIP1L,SOX8,OLFM3	10/48
GO:0008542	visual learning	-2.32994	-1.456	BRAF,KRAS,MECP2,MEIS2,NF1,PDE1B,PIAS1,SLC7A11,FOXB1,NDRG4	10/48
GO:0002687	positive regulation of leukocyte migration	-2.32876	-1.455	ADAM10,EDN1,PTK2B,HMGB1,KITLG,MMP14,SERPINE1,PGF,PIK3R1,MAPK1,PTK2,RAC1,RAC2,THY1,WNT5A,STK39,CAMK1D,SELENOK,WNK1,TIRAP,ANO6,MIA3	22/149
GO:0031960	response to corticosteroid	-2.32876	-1.455	ALPL,ZFP36L1,KLF9,CALCR,CASP9,EDN1,EIF4E,FOSL2,GHSR,NR3C1,ISL1,PAPPA,PTGS2,RPS6KB1,SGK1,STC1,BCL2L11,PDCD7,STK39,DDIT4,ZNF764,NPAS4	22/149
GO:0001865	NK T cell differentiation	-2.32251	-1.455	FOSL2,TOX,ZBTB7B	2023-03-05
GO:0003274	endocardial cushion fusion	-2.32251	-1.455	ACVR1,TGFB2,TGFBR2	2023-03-05
GO:0003284	septum primum development	-2.32251	-1.455	ACVR1,SOX4,TGFB2	2023-03-05
GO:0003289	atrial septum primum morphogenesis	-2.32251	-1.455	ACVR1,SOX4,TGFB2	2023-03-05
GO:0003415	chondrocyte hypertrophy	-2.32251	-1.455	SOX9,TGFBR2,MEX3C	2023-03-05
GO:0018057	peptidyl-lysine oxidation	-2.32251	-1.455	LOX,LOXL1,LOXL4	2023-03-05
GO:0021563	glossopharyngeal nerve development	-2.32251	-1.455	HOXA3,HOXB3,NAV2	2023-03-05
GO:0021578	hindbrain maturation	-2.32251	-1.455	RERE,CDK5R1,CEND1	2023-03-05
GO:0021764	amygdala development	-2.32251	-1.455	NF1,NR2E1,UBA6	2023-03-05
GO:0030222	eosinophil differentiation	-2.32251	-1.455	GATA1,GATA2,LYN	2023-03-05
GO:0031065	positive regulation of histone deacetylation	-2.32251	-1.455	SUV39H1,SMARCA5,SIRT1	2023-03-05
GO:0034349	glial cell apoptotic process	-2.32251	-1.455	CASP9,RB1,TP53	2023-03-05
GO:0035513	oxidative RNA demethylation	-2.32251	-1.455	ALKBH1,ALKBH5,FTO	2023-03-05
GO:0035905	ascending aorta development	-2.32251	-1.455	LOX,SOX4,TGFB2	2023-03-05
GO:0036305	ameloblast differentiation	-2.32251	-1.455	BMP2,BMP7,FST	2023-03-05
GO:0038163	thrombopoietin-mediated signaling pathway	-2.32251	-1.455	MPL,THPO,SH2B3	2023-03-05
GO:0048386	positive regulation of retinoic acid receptor signaling pathway	-2.32251	-1.455	NR2C1,KLF2,ASXL1	2023-03-05
GO:0048818	positive regulation of hair follicle maturation	-2.32251	-1.455	TGFB2,WNT5A,WNT10B	2023-03-05
GO:0051176	positive regulation of sulfur metabolic process	-2.32251	-1.455	CTNNB1,SP1,TCF7L2	2023-03-05
GO:0051884	regulation of timing of anagen	-2.32251	-1.455	CTNNB1,WNT5A,WNT10B	2023-03-05
GO:0071681	cellular response to indole-3-methanol	-2.32251	-1.455	CDH1,CTNNA1,CTNNB1	2023-03-05
GO:0090325	regulation of locomotion involved in locomotory behavior	-2.32251	-1.455	GHSR,MECP2,VPS35	2023-03-05
GO:1900019	regulation of protein kinase C activity	-2.32251	-1.455	WNT5A,CEMIP,DIPK2A	2023-03-05
GO:1900020	positive regulation of protein kinase C activity	-2.32251	-1.455	WNT5A,CEMIP,DIPK2A	2023-03-05
GO:1903286	regulation of potassium ion import	-2.32251	-1.455	ATP1B1,ATP1B3,DLG1	2023-03-05
GO:1903912	negative regulation of endoplasmic reticulum stress-induced eIF2 alpha phosphorylation	-2.32251	-1.455	DNAJC3,NCK2,TMED2	2023-03-05
GO:1905870	positive regulation of 3'-UTR-mediated mRNA stabilization	-2.32251	-1.455	ELAVL4,LARP4B,RBM24	2023-03-05
GO:1905912	regulation of calcium ion export across plasma membrane	-2.32251	-1.455	CALM1,CALM2,YWHAE	2023-03-05
GO:1905913	negative regulation of calcium ion export across plasma membrane	-2.32251	-1.455	CALM1,CALM2,YWHAE	2023-03-05
GO:2000138	positive regulation of cell proliferation involved in heart morphogenesis	-2.32251	-1.455	RBPJ,SMAD4,SOX9	2023-03-05
GO:0043406	positive regulation of MAP kinase activity	-2.32131	-1.454	DVL2,EDN1,FGF1,FGFR1,MAP3K11,NTRK3,PIK3CG,WNT5A,MAP3K12,MAP3K13,PDCD10,DKK1,SASH1,NEK10,DAB2IP	15/88
GO:0022408	negative regulation of cell-cell adhesion	-2.31339	-1.447	JAG1,BCL6,BMP2,RUNX1,CBLB,CDH1,CDSN,CTLA4,DLG1,GLI3,HMGB1,EPCAM,SMAD7,PODXL,PRKAR1A,PTK2,SDC4,KLF4,SH2B3,CD274,ZBTB7B,PELI1,WNK1,TNFAIP8L2,ZC3H12A,AKNA,RC3H1,MIA3	28/205
GO:0001964	startle response	-2.31133	-1.446	KCNA1,MECP2,NPR2,PTEN,CNTNAP2,CHD8,CSMD1	2023-07-27
GO:0033119	negative regulation of RNA splicing	-2.31133	-1.446	DYRK1A,HNRNPA2B1,TMBIM6,PTBP3,SRSF10,CELF4,PTBP2	2023-07-27
GO:0044827	modulation by host of viral genome replication	-2.31133	-1.446	FMR1,CCNK,VAPA,ZFYVE1,ZC3H12A,TBC1D20,TMEM41B	2023-07-27
GO:0048714	positive regulation of oligodendrocyte differentiation	-2.31133	-1.446	CLCN2,RHEB,TNFRSF1B,CXCR4,ZNF365,TENM4,NKX6-2	2023-07-27
GO:0070861	regulation of protein exit from endoplasmic reticulum	-2.31133	-1.446	BRSK2,EDEM1,TM9SF4,DERL2,SAR1B,UBE2J1,YOD1	2023-07-27
GO:2001243	negative regulation of intrinsic apoptotic signaling pathway	-2.30674	-1.441	BCL2L1,CD44,CTNNB1,DDX3X,ING2,PTGS2,SNAI2,TMBIM6,VDAC2,HYOU1,IVNS1ABP,KDM1A,SIRT1,ZNF385A,RRM2B,USP47,CREB3L1,RTKN2	18/114
GO:0009187	cyclic nucleotide metabolic process	-2.3032	-1.439	ADCY1,ADCY5,ADCY6,ADCY7,CACNB4,GUCY1A1,GUCY2F,NPR2,PDE4A	9/41
GO:0018394	peptidyl-lysine acetylation	-2.3032	-1.439	EP300,MORF4L1,SIRT1,TAF5L,PHF20L1,PHF20,YEATS2,ESCO1,MSL1	9/41
GO:0035136	forelimb morphogenesis	-2.3032	-1.439	ALX3,ATRX,CTNNB1,EN1,TFAP2B,TWIST1,ZBTB16,RPGRIP1L,FMN1	9/41
GO:0043388	positive regulation of DNA binding	-2.3032	-1.439	CEBPG,EP300,HMGB1,IGF1,POU4F1,RB1,SKI,TWIST1,DAZAP2	9/41
GO:0090114	COPII-coated vesicle budding	-2.3032	-1.439	CSNK1D,PPP6C,RAB1A,VAPB,VAPA,SEC16A,TMED2,TBC1D20,MIA3	9/41
GO:0106056	regulation of calcineurin-mediated signaling	-2.3032	-1.439	GSK3B,IGF1,PPP3CA,PPP3R1,SLC8A2,HOMER2,NFAT5,CAMTA1,STIMATE	9/41
GO:0000075	cell cycle checkpoint signaling	-2.29775	-1.434	APC,CCND1,CDK1,CDC6,CDKN1B,CENPF,MAPK14,H2AX,TP53,ZNF207,CDC14B,MBTPS1,CRADD,CLOCK,PLK2,MBTPS2,DTL,CHFR,TAOK1,NABP1,INTS3,BRIP1,DTX3L	23/159
GO:0008630	intrinsic apoptotic signaling pathway in response to DNA damage	-2.29695	-1.434	BCL2L1,CASP9,EP300,MCL1,PIK3R1,SKIL,TNFRSF1B,TP53,BCL2L11,SIRT1,SHISA5,DDIT4,USP47	13/72
GO:0014823	response to activity	-2.29695	-1.434	ANGPT2,CAT,CDK1,EDN1,MMP2,PRKAA1,CXCR4,PHOX2B,KDM6B,ABCG8,SLC25A25,FNDC5,METRNL	13/72
GO:0030858	positive regulation of epithelial cell differentiation	-2.29695	-1.434	BMP2,BMP7,CTNNB1,CYP27B1,GDNF,LIF,SERPINE1,MED1,PRKCH,SOX9,WNT10B,VEZF1,NCOA3	13/72
GO:2001244	positive regulation of intrinsic apoptotic signaling pathway	-2.2955	-1.432	CAV1,EIF5A,MCL1,PLAGL2,SKIL,TP53,NCK2,BCL2L11,SERINC3,SIRT1,BBC3,NACC2	12/64
GO:0006891	intra-Golgi vesicle-mediated transport	-2.29316	-1.432	NSF,TRAPPC10,NAPG,GOSR1,COPZ1,RAB33B,COG3,COG8	8/34
GO:0009954	proximal/distal pattern formation	-2.29316	-1.432	CTNNB1,EN1,GLI3,HOXA10,HOXC10,PBX1,PBX2,SP8	8/34
GO:0045879	negative regulation of smoothened signaling pathway	-2.29316	-1.432	GLI3,PRKACB,RB1,VCP,BTRC,TMED2,HHIP,GLIS2	8/34
GO:0051973	positive regulation of telomerase activity	-2.29316	-1.432	CTNNB1,HSP90AA1,PKIB,MAPK1,TNKS,KLF4,PARM1,GRHL2	8/34
GO:0060351	cartilage development involved in endochondral bone morphogenesis	-2.29316	-1.432	SERPINH1,FOSL2,NPR2,SOX9,STC1,TGFBR2,SMPD3,IFT80	8/34
GO:0071398	cellular response to fatty acid	-2.29316	-1.432	CPT1A,EDN1,FFAR2,ID3,IRS1,SMARCD1,SREBF1,ZC3H12A	8/34
GO:0090183	regulation of kidney development	-2.29316	-1.432	GDNF,PPP3CA,RET,SOX9,STAT1,WNT2B,SOX8,LGR4	8/34
GO:1905145	cellular response to acetylcholine	-2.29316	-1.432	CRKL,GNAI2,ITPR1,PRKCB,CDK5R1,RGS8,LYPD1,AGRN	8/34
GO:0042770	signal transduction in response to DNA damage	-2.29214	-1.431	ATRX,CCND1,CASP9,CDK1,CDKN1B,MAPK14,H2AX,MYO6,TP53,CDC14B,MBTPS1,CRADD,CLOCK,NDRG1,PLK2,MBTPS2,DTL,TAOK1,BRIP1,E2F7,DTX3L	21/141
GO:1905039	carboxylic acid transmembrane transport	-2.29214	-1.431	ABCD2,CPT1A,SLC1A3,SLC6A6,SLC6A8,SLC25A11,SLC25A12,SLC7A6,SLC6A5,SLC23A2,SLC35D1,SLC7A11,SLC38A4,LRRC8D,LRRC8A,SLC17A6,SLC7A14,SLC16A10,EMB,SLC32A1,SLC13A5	21/141
GO:0019439	aromatic compound catabolic process	-2.2741	-1.414	ZFP36L1,ENTPD1,DDX5,DNASE1L3,DUT,ETF1,GSPT1,MAOA,MGAT1,CNOT2,CNOT4,PDE4A,VCP,CNOT9,CNOT8,CTIF,SMG7,PAN2,LSM6,NUDT4,NUDT3,CASC3,CNOT1,SMG1,SMG5,DICER1,PABPC1,CECR2,SAMD4B,DCP1A,PDXP,CNOT6,METTL14,LIN28A,ZC3H12A,WDR82,ZCCHC7,FITM2,RC3H1,DCP2,CNOT6L,LIN28B	42/343
GO:0003188	heart valve formation	-2.27145	-1.414	CDH11,GJA5,SMAD4,SOX9,TBX20	2023-05-15
GO:0003299	muscle hypertrophy in response to stress	-2.27145	-1.414	ATP2A2,GATA6,SMAD4,PPP3CA,KLF15	2023-05-15
GO:0003413	chondrocyte differentiation involved in endochondral bone morphogenesis	-2.27145	-1.414	SERPINH1,SOX9,TGFBR2,SMPD3,IFT80	2023-05-15
GO:0006677	glycosylceramide metabolic process	-2.27145	-1.414	UGCG,UGT8,B3GALT1,FA2H,ST6GALNAC3	2023-05-15
GO:0014887	cardiac muscle adaptation	-2.27145	-1.414	ATP2A2,GATA6,SMAD4,PPP3CA,KLF15	2023-05-15
GO:0014898	cardiac muscle hypertrophy in response to stress	-2.27145	-1.414	ATP2A2,GATA6,SMAD4,PPP3CA,KLF15	2023-05-15
GO:0044065	regulation of respiratory system process	-2.27145	-1.414	GLS,MECP2,PHOX2B,TSHZ3,FTO	2023-05-15
GO:0048934	peripheral nervous system neuron differentiation	-2.27145	-1.414	RUNX1,ISL1,NTRK2,POU4F1,ONECUT2	2023-05-15
GO:0048935	peripheral nervous system neuron development	-2.27145	-1.414	RUNX1,ISL1,NTRK2,POU4F1,ONECUT2	2023-05-15
GO:0090205	positive regulation of cholesterol metabolic process	-2.27145	-1.414	FGF1,PRKAA1,SREBF1,LDLRAP1,ABCG4	2023-05-15
GO:0099633	protein localization to postsynaptic specialization membrane	-2.27145	-1.414	DLG1,DLG4,NPTX1,CACNG2,C1QL3	2023-05-15
GO:0099645	neurotransmitter receptor localization to postsynaptic specialization membrane	-2.27145	-1.414	DLG1,DLG4,NPTX1,CACNG2,C1QL3	2023-05-15
GO:1902166	negative regulation of intrinsic apoptotic signaling pathway in response to DNA damage by p53 class mediator	-2.27145	-1.414	CD44,ING2,KDM1A,SIRT1,ZNF385A	2023-05-15
GO:1904936	interneuron migration	-2.27145	-1.414	PAFAH1B1,SOX1,NR2F2,LHX6,FAT3	2023-05-15
GO:2000479	regulation of cAMP-dependent protein kinase activity	-2.27145	-1.414	PKIA,PKIB,PRKAR1A,PRKAR2B,SIRT1	2023-05-15
GO:2001028	positive regulation of endothelial cell chemotaxis	-2.27145	-1.414	FGFR1,KDR,MET,SEMA5A,SMOC2	2023-05-15
GO:0007213	G protein-coupled acetylcholine receptor signaling pathway	-2.2676	-1.412	GNAI2,ITPR1,PRKCB,CDK5R1,RGS8,AGRN	2023-06-21
GO:0007413	axonal fasciculation	-2.2676	-1.412	EPHA4,EPHB2,ARHGAP35,CDK5R1,SEMA5A,AMIGO1	2023-06-21
GO:0044794	positive regulation by host of viral process	-2.2676	-1.412	VAPA,PAIP1,ZDHHC8,ZDHHC9,ZFYVE1,TBC1D20	2023-06-21
GO:0048512	circadian behavior	-2.2676	-1.412	KCND2,PTEN,TP53,NCOA2,BTBD9,C3orf70	2023-06-21
GO:0071378	cellular response to growth hormone stimulus	-2.2676	-1.412	JAK1,LYN,PIK3R1,PTK2,STAT3,SHOC2	2023-06-21
GO:0072170	metanephric tubule development	-2.2676	-1.412	CALB1,POU3F3,SOX9,WNT9B,SOX8,LGR4	2023-06-21
GO:0072311	glomerular epithelial cell differentiation	-2.2676	-1.412	JAG1,EDNRB,NOTCH2,PODXL,KLF15,ASXL1	2023-06-21
GO:0106030	neuron projection fasciculation	-2.2676	-1.412	EPHA4,EPHB2,ARHGAP35,CDK5R1,SEMA5A,AMIGO1	2023-06-21
GO:0030073	insulin secretion	-2.26305	-1.408	CAMK2G,PTPRN,RAF1,RBM4,SREBF1,SERP1,CYB5R4,SELENOT,ACVR1C,SNX19	10/49
GO:0035924	cellular response to vascular endothelial growth factor stimulus	-2.26305	-1.408	MAPK14,GAS1,KDR,MYO1C,PDGFRA,PGF,MAP2K3,DLL4,SEMA6A,DAB2IP	10/49
GO:1903825	organic acid transmembrane transport	-2.25643	-1.401	ABCD2,CPT1A,SLC1A3,SLC6A6,SLC6A8,SLC25A11,SLC25A12,SLC7A6,SLC6A5,SLC23A2,SLC35D1,SLC7A11,SLC38A4,LRRC8D,LRRC8A,SLC17A6,SLC7A14,SLC16A10,EMB,SLC32A1,SLC13A5	21/142
GO:0030218	erythrocyte differentiation	-2.25178	-1.397	ADAR,BCL6,CEBPG,EPAS1,GATA1,LYN,SLC11A2,MED1,RB1,ARID4A,SP3,TGFBR3,PTBP3,SH2B3,KLF2,ADGRF5	16/98
GO:0009636	response to toxic substance	-2.24658	-1.392	ATP7A,CAT,CDK1,CDH1,DNMT3A,FANCC,GATA6,INHBB,KCNC1,KCNC2,LYN,MAP1B,OPRD1,PTGS2,RPS6KB1,SCN2B,SLC6A1,SLC22A5,SLC30A4,SNN,KDM1A,KDM6B,NNT,SLC7A11,SESN1,SELENOT,GJC2,SLC39A8,NXN,EHMT1,BRIP1	31/236
GO:0048332	mesoderm morphogenesis	-2.24465	-1.39	ACVR1,BMP7,BMPR1A,EYA2,SMAD3,PRKAR1A,WNT5A,WNT11,AXIN1,KLF4,DKK1,KDM6B,TBX20	13/73
GO:0000422	autophagy of mitochondrion	-2.24424	-1.39	TP53,OGT,ATG5,ULK2,PHB2,ARFIP2,GABARAPL1,WIPI2,RETREG1,ATG2B,AMBRA1	11/57
GO:0061726	mitochondrion disassembly	-2.24424	-1.39	TP53,OGT,ATG5,ULK2,PHB2,ARFIP2,GABARAPL1,WIPI2,RETREG1,ATG2B,AMBRA1	11/57
GO:0045668	negative regulation of osteoblast differentiation	-2.23954	-1.385	CDK6,ID3,IGFBP5,SMAD3,SKI,SOX9,TWIST1,CHRD,LIMD1,TOB1,SEMA4D,BAMBI	12/65
GO:0098739	import across plasma membrane	-2.23913	-1.385	ATP1B1,ATP1B3,CACNA1D,CACNA1E,CACNA2D1,KCNJ9,KCNJ14,SCN8A,SLC1A3,SLC5A3,SLC6A1,SLC6A6,SLC8A2,SLC8A1,SLC12A4,CACNA1I,SLC6A5,SLC12A6,SLC7A11,SLC24A2,SLC38A4,LRRC8A,SLC12A5,SLC39A8	24/170
GO:0000578	embryonic axis specification	-2.23039	-1.378	CTNNB1,SMAD4,WNT5A,FZD5,FRS2,TMED2,TDRKH,COBL,TASOR	9/42
GO:0047496	vesicle transport along microtubule	-2.23039	-1.378	AP3S1,PAFAH1B1,RAB1A,HAP1,AP3M2,KIFAP3,FBXW11,AP3M1,CDR2L	9/42
GO:0071634	regulation of transforming growth factor beta production	-2.23039	-1.378	BMPR1A,FN1,GATA6,LUM,SMAD3,SMAD4,PTGS2,TGFB2,WNT11	9/42
GO:1900077	negative regulation of cellular response to insulin stimulus	-2.23039	-1.378	IRS1,PRKAA1,PRKCB,PTPRE,RPS6KB1,PIP4K2B,SLC27A4,APPL2,PIP4K2C	9/42
GO:2000008	regulation of protein localization to cell surface	-2.23039	-1.378	BDNF,CAV3,CD247,CTNNB1,EPHB2,MAP1A,PICALM,TM9SF4,NEDD4L	9/42
GO:0010821	regulation of mitochondrion organization	-2.22518	-1.373	BCL2L1,EP300,GSK3B,IGF1,KDR,MAPT,SREBF1,TFRC,TP53,FZD5,HRK,TNFSF10,BCL2L11,RNF41,HAX1,MLLT11,BBC3,PRMT6,RHOT1,AMBRA1,VPS35,MPV17L	22/152
GO:0034614	cellular response to reactive oxygen species	-2.21979	-1.367	ATP7A,CAT,CDK1,EDN1,FANCC,MAPT,MMP2,PDGFRA,PRKAA1,MAPK1,MAPK9,PTPRK,TPM1,NET1,KLF2,PDCD10,KDM6B,SIRT1,SMPD3,MPV17L	20/134
GO:0010592	positive regulation of lamellipodium assembly	-2.21751	-1.366	ATP7A,HSP90AA1,PIK3R1,RAC1,RAC2,FSCN1,ABI2	2023-07-28
GO:0014812	muscle cell migration	-2.21751	-1.366	NF1,PLAU,ROCK1,NET1,PLEKHO1,PARVA,MEGF10	2023-07-28
GO:0030851	granulocyte differentiation	-2.21751	-1.366	FOSL2,GATA1,GATA2,LYN,SP3,SRP54,CLPB	2023-07-28
GO:0044331	cell-cell adhesion mediated by cadherin	-2.21751	-1.366	CDH1,CDH2,CDH4,CDH7,CDH11,CTNND1,MMP24	2023-07-28
GO:0060795	cell fate commitment involved in formation of primary germ layer	-2.21751	-1.366	CTNNB1,ETS2,EYA2,GATA6,SOX2,KLF4,RTF1	2023-07-28
GO:1903672	positive regulation of sprouting angiogenesis	-2.21751	-1.366	FGF1,GHSR,JAK1,PDPK1,TJP1,KLF4,JCAD	2023-07-28
GO:0035305	negative regulation of dephosphorylation	-2.21201	-1.363	ENSA,GSK3B,ROCK1,TGFB2,YWHAB,YWHAE,SEMA4D,PPP4R4	8/35
GO:0070059	intrinsic apoptotic signaling pathway in response to endoplasmic reticulum stress	-2.21201	-1.363	ATP2A3,ITPR1,TMBIM6,TP53,BRSK2,BBC3,SELENOK,DAB2IP	8/35
GO:1902253	regulation of intrinsic apoptotic signaling pathway by p53 class mediator	-2.21201	-1.363	CD44,EIF5A,ING2,TP53,KDM1A,SIRT1,ZNF385A,RRM2B	8/35
GO:0001547	antral ovarian follicle growth	-2.20933	-1.363	BMPR1B,ESR1,GAS2,NPR2	2023-04-10
GO:0006171	cAMP biosynthetic process	-2.20933	-1.363	ADCY1,ADCY5,ADCY6,ADCY7	2023-04-10
GO:0008343	adult feeding behavior	-2.20933	-1.363	BRS3,GHSR,USP46,DMBX1	2023-04-10
GO:0018027	peptidyl-lysine dimethylation	-2.20933	-1.363	SETBP1,ASH1L,EHMT1,SETD7	2023-04-10
GO:0018243	protein O-linked glycosylation via threonine	-2.20933	-1.363	GALNT2,GALNT3,GALNT16,GALNT13	2023-04-10
GO:0021520	spinal cord motor neuron cell fate specification	-2.20933	-1.363	GLI3,HOXC10,ISL1,LMO4	2023-04-10
GO:0033210	leptin-mediated signaling pathway	-2.20933	-1.363	LEPR,STAT3,UGCG,SIRT1	2023-04-10
GO:0045542	positive regulation of cholesterol biosynthetic process	-2.20933	-1.363	FGF1,PRKAA1,SREBF1,ABCG4	2023-04-10
GO:0048340	paraxial mesoderm morphogenesis	-2.20933	-1.363	BMPR1A,SMAD3,WNT5A,WNT11	2023-04-10
GO:0060430	lung saccule development	-2.20933	-1.363	CREB1,FOSL2,GATA6,ASXL1	2023-04-10
GO:0070344	regulation of fat cell proliferation	-2.20933	-1.363	E2F3,PPARD,TFDP1,FTO	2023-04-10
GO:0071372	cellular response to follicle-stimulating hormone stimulus	-2.20933	-1.363	EDN1,EFNA5,EPHA8,GATA1	2023-04-10
GO:0071803	positive regulation of podosome assembly	-2.20933	-1.363	IL5,LCP1,MAPK9,FSCN1	2023-04-10
GO:0072015	podocyte development	-2.20933	-1.363	JAG1,NOTCH2,PODXL,ASXL1	2023-04-10
GO:0090184	positive regulation of kidney development	-2.20933	-1.363	PPP3CA,RET,SOX9,SOX8	2023-04-10
GO:0097104	postsynaptic membrane assembly	-2.20933	-1.363	CDH2,EPHB2,NRXN1,NRXN2	2023-04-10
GO:0106120	positive regulation of sterol biosynthetic process	-2.20933	-1.363	FGF1,PRKAA1,SREBF1,ABCG4	2023-04-10
GO:1902237	positive regulation of endoplasmic reticulum stress-induced intrinsic apoptotic signaling pathway	-2.20933	-1.363	NCK2,BCL2L11,SERINC3,SIRT1	2023-04-10
GO:1903943	regulation of hepatocyte apoptotic process	-2.20933	-1.363	ADAR,PRKAA1,RB1,STK4	2023-04-10
GO:0072384	organelle transport along microtubule	-2.20856	-1.362	AP3S1,MAP1B,MAPT,PAFAH1B1,RAB1A,HAP1,AP3M2,KIFAP3,FBXW11,BICD2,AP3M1,CDR2L,RHOT1,MREG	14/82
GO:0010665	regulation of cardiac muscle cell apoptotic process	-2.19834	-1.352	ATP2A2,CAMK2A,CAPN2,GATA6,SMAD4,PDPK1,TP53,ATG5,KIFAP3,AMBRA1	10/50
GO:0007589	body fluid secretion	-2.19359	-1.348	ATP7A,CCND1,CAV1,CREB1,EDN1,CELSR2,FOSL2,HK2,MED1,ATG5,NCOR2,FOXB1,ZBTB7B	13/74
GO:0046637	regulation of alpha-beta T cell differentiation	-2.19359	-1.348	BCL6,PRDM1,RUNX1,GLI3,HMGB1,IRF4,SMAD7,TGFBR2,ZBTB16,ZBTB7B,ZC3H12A,NFKBID,RC3H1	13/74
GO:0050795	regulation of behavior	-2.19359	-1.348	ZFHX3,CRH,DLG4,EPHB2,GHSR,LEPR,MECP2,MEF2C,NPAS2,STAT3,VPS35,SGIP1,QRFP	13/74
GO:0002274	myeloid leukocyte activation	-2.19159	-1.346	ADAM10,CAMK4,CHGA,DNASE1L3,HMGB1,RBPJ,IRF4,LCP2,LYN,MAPT,NOTCH2,PIK3CG,VAMP2,TGFBR2,DYSF,HYAL2,NDRG1,CPLX2,STK39,SUCNR1,TMEM229B,ADGRF5	22/153
GO:0010565	regulation of cellular ketone metabolic process	-2.18653	-1.341	ABCD2,BMP2,CAV1,CLCN2,CPT1A,CREB1,GHSR,IRS1,PPARD,PTGS2,SOX9,SREBF1,TWIST1,NCOR2,NR1H3,ERLIN1,SIRT1,SLC7A11,APPL2,MID1IP1,SLC45A3	21/144
GO:0050714	positive regulation of protein secretion	-2.18653	-1.341	FFAR2,IGF1,ISL1,ITPR1,PRKAR1A,PRKCB,PSMD9,SOX4,TCF7L2,TGFB2,TGFB3,VSNL1,C2CD2L,TARDBP,MYRIP,SERP1,IER3IP1,FRMD4A,VPS35,LRRC8A,RFX6	21/144
GO:0045682	regulation of epidermis development	-2.18505	-1.34	ZFP36L1,CYP27B1,MAFG,NAB1,MED1,PRKCH,ROCK1,NCOA3,ERRFI1,ESRP1,GRHL2,ELAPOR2	12/66
GO:0055013	cardiac muscle cell development	-2.18505	-1.34	BMPR1A,CAV3,CDK1,ISL1,MEIS1,PDGFRA,PLEC,SLC8A1,SORBS2,ATG5,MAML1,NEBL	12/66
GO:0007224	smoothened signaling pathway	-2.18325	-1.339	CTNNA1,GLI3,PRRX1,RB1,RO60,TGFBR2,WNT10B,ZIC3,DHH,IFT52,IFT57,IFT80,PTCHD1,TTBK2,GPC2	15/91
GO:0071478	cellular response to radiation	-2.17612	-1.332	BCL2L1,CASP9,CDC25A,MAPK14,ELK1,EP300,H2AX,MMP2,NEDD4,PIK3R1,PTPRK,RS1,SNAI2,TP53,CUL4B,HYAL2,CLOCK,NET1,YAP1,POLD3,KDM1A,SIRT1,INO80,USP47	24/172
GO:0042113	B cell activation	-2.16983	-1.326	BCL6,CXCR5,CD79A,CEBPG,KLF6,EP300,EPHB2,PTK2B,FOSL2,RBPJ,LGALS1,MEF2C,NOTCH2,PIK3R1,PRKCB,SP3,TP53,PIK3R3,DCAF1,HDAC9,TNFSF13B,PHB2,IKZF3,LRRC8A,DOCK11,TXLNA	26/191
GO:0019217	regulation of fatty acid metabolic process	-2.16606	-1.322	ABCD2,CAV1,CPT1A,GHSR,IRS1,PPARD,PTGS2,SOX9,SREBF1,TWIST1,NR1H3,ERLIN1,SIRT1,APPL2,MID1IP1,SLC45A3	16/100
GO:0006405	RNA export from nucleus	-2.16132	-1.318	FMR1,HNRNPA1,HNRNPA2B1,SRSF3,TSC1,ZC3H11A,POM121,SMG7,CASC3,SMG1,SMG5,ALKBH5,THOC2,C12orf50	14/83
GO:0051149	positive regulation of muscle cell differentiation	-2.16132	-1.318	CAV3,MAPK14,EDN1,IGF1,LAMC1,MEF2C,MMP14,NID1,RBM4,PIAS1,MAML1,SIRT1,LMOD3,RBM24	14/83
GO:0051279	regulation of release of sequestered calcium ion into cytosol	-2.16132	-1.318	APLNR,CALM1,CALM2,DMD,PTK2B,LYN,PDPK1,CXCL11,SLC8A1,THY1,HAP1,ATG5,CEMIP,JPH3	14/83
GO:0051899	membrane depolarization	-2.16029	-1.318	CACNA1D,CACNA2D1,CAV1,EDN1,SCN2B,SCN4B,SLC8A1,PHOX2B,CACNG2	9/43
GO:0086003	cardiac muscle cell contraction	-2.16029	-1.318	CACNA1D,CACNA2D1,CAV3,FGF12,SCN2B,SCN4B,NEDD4L,KCNE5,KCNE4	9/43
GO:0000380	alternative mRNA splicing, via spliceosome	-2.15983	-1.318	DDX5,SRSF1,CDK13,STRAP,KDM1A,CELF4	2023-06-22
GO:0006817	phosphate ion transport	-2.15983	-1.318	SLC20A2,SLC25A11,XPR1,SLC34A2,SLC17A6,SLC37A2	2023-06-22
GO:0030318	melanocyte differentiation	-2.15983	-1.318	EDNRB,GLI3,MEF2C,MITF,USP13,MREG	2023-06-22
GO:0051443	positive regulation of ubiquitin-protein transferase activity	-2.15983	-1.318	BMI1,PTEN,SKP1,CDC14B,BTRC,ARRDC4	2023-06-22
GO:0086011	membrane repolarization during action potential	-2.15983	-1.318	ATP1B1,KCNA1,SCN2B,YWHAE,KCNE5,KCNE4	2023-06-22
GO:2000679	positive regulation of transcription regulatory region DNA binding	-2.15983	-1.318	EP300,IGF1,POU4F1,RB1,TWIST1,DAZAP2	2023-06-22
GO:2000810	regulation of bicellular tight junction assembly	-2.15983	-1.318	MYO1C,PRKCH,ROCK1,SNAI2,TJP1,FZD5	2023-06-22
GO:0050671	positive regulation of lymphocyte proliferation	-2.15232	-1.311	BCL6,BMI1,CD28,EPHB2,HMGB1,IGF1,IGF2,IL5,MEF2C,KITLG,MPL,NFATC2,PPP3CA,TFRC,TGFBR2,NCK2,TNFSF13B,CD274,PELI1,SELENOK,TIRAP	21/145
GO:0062207	regulation of pattern recognition receptor signaling pathway	-2.15232	-1.311	CAV1,CSNK1A1,DDX3X,ESR1,HMGB1,IRF4,LYN,PDPK1,PIK3R1,PJA2,NR1H3,GRAMD4,ANKRD17,APPL2,LGR4,ERBIN,PELI1,ZNRF1,TIRAP,DAB2IP,TICAM2	21/145
GO:0002685	regulation of leukocyte migration	-2.14973	-1.309	ADAM10,CRK,CRKL,EDN1,PTK2B,GCNT1,HMGB1,LYN,KITLG,MMP14,NF1,SERPINE1,PGF,PIK3R1,MAPK1,PTK2,RAC1,RAC2,THY1,WNT5A,PADI2,STK39,SMPD3,CAMK1D,SELENOK,WNK1,TIRAP,CD200R1,ANO6,MIA3	30/230
GO:0051702	biological process involved in interaction with symbiont	-2.14917	-1.308	EP300,FMR1,FN1,RAB5A,SMARCB1,SP1,EEA1,CCNK,VAPA,PAIP1,TUSC2,TARDBP,ZDHHC8,ZDHHC9,ZFYVE1,ZC3H12A,TBC1D20,TMEM41B	18/118
GO:0007193	adenylate cyclase-inhibiting G protein-coupled receptor signaling pathway	-2.14374	-1.303	ADCY5,ADCY6,ADCY7,EDN1,FLNA,GABBR1,GNAI2,GRIK3,GRM5,GRM8,OPRD1,P2RY1,PALM	13/75
GO:0070918	regulatory ncRNA processing	-2.14374	-1.303	ADAR,DDX3X,DDX5,HNRNPA2B1,SMAD3,SRSF3,FKBP6,TDRKH,ZC3H7B,DICER1,LIN28A,SNIP1,LIN28B	13/75
GO:0010458	exit from mitosis	-2.1385	-1.301	EPS8,NFIA,NFIB,CLASP1,CHMP4B	2023-05-16
GO:0030575	nuclear body organization	-2.1385	-1.301	ETS1,SRPK2,SF1,CELF3,SERBP1	2023-05-16
GO:0030852	regulation of granulocyte differentiation	-2.1385	-1.301	RUNX1,EVI2B,IL5,TRIB1,HAX1	2023-05-16
GO:0031062	positive regulation of histone methylation	-2.1385	-1.301	HCFC1,SMARCA5,OGT,PHF20,KANSL1	2023-05-16
GO:0032926	negative regulation of activin receptor signaling pathway	-2.1385	-1.301	ACVR1,SMAD7,SKI,FST,SMURF1	2023-05-16
GO:0033028	myeloid cell apoptotic process	-2.1385	-1.301	GATA1,KITLG,NF1,SNAI2,PLEKHO2	2023-05-16
GO:0043455	regulation of secondary metabolic process	-2.1385	-1.301	ATP7A,WNT5A,ZEB2,SLC7A11,RAB38	2023-05-16
GO:0048021	regulation of melanin biosynthetic process	-2.1385	-1.301	ATP7A,WNT5A,ZEB2,SLC7A11,RAB38	2023-05-16
GO:0048712	negative regulation of astrocyte differentiation	-2.1385	-1.301	DAB1,MBD1,MECP2,NF1,NR2E1	2023-05-16
GO:0060841	venous blood vessel development	-2.1385	-1.301	APLNR,SEMA3C,TBX20,CCM2,CCBE1	2023-05-16
GO:1900006	positive regulation of dendrite development	-2.1385	-1.301	BMP7,ELAVL4,LRP8,COBL,DAB2IP	2023-05-16
GO:1900034	regulation of cellular response to heat	-2.1385	-1.301	EP300,GSK3B,MAPT,SIRT1,IER5	2023-05-16
GO:1900376	regulation of secondary metabolite biosynthetic process	-2.1385	-1.301	ATP7A,WNT5A,ZEB2,SLC7A11,RAB38	2023-05-16
GO:1903358	regulation of Golgi organization	-2.1385	-1.301	MAPK1,PDE4DIP,PDCD10,CAMSAP2,RAB33B	2023-05-16
GO:1903798	regulation of miRNA processing	-2.1385	-1.301	MECP2,STAT3,TP53,LIN28A,LIN28B	2023-05-16
GO:0043407	negative regulation of MAP kinase activity	-2.13572	-1.299	BMP2,CAV3,LYN,NF1,HYAL2,SPRY3,PDCD4,DUSP16,SPRY4,DAB2IP	10/51
GO:0070227	lymphocyte apoptotic process	-2.13439	-1.298	CASP7,CRKL,GLI3,TP53,WNT5A,BCL2L11,KIFAP3,BCL11B	8/36
GO:0097028	dendritic cell differentiation	-2.13439	-1.298	CAMK4,GATA1,RBPJ,IRF4,LYN,NOTCH2,TGFBR2,AZI2	8/36
GO:1902745	positive regulation of lamellipodium organization	-2.13439	-1.298	ATP7A,HSP90AA1,PIK3R1,RAC1,RAC2,FSCN1,ARHGEF7,ABI2	8/36
GO:1990776	response to angiotensin	-2.13439	-1.298	CAMK2A,CAV1,CDC6,PTGS2,ROCK1,AHCYL1,ARID1B,BRIP1	8/36
GO:2000352	negative regulation of endothelial cell apoptotic process	-2.13439	-1.298	BRAF,GATA2,KDR,SERPINE1,PDPK1,SEMA5A,ANGPTL4,NDNF	8/36
GO:0002068	glandular epithelial cell development	-2.12861	-1.294	CDH2,CDK6,GATA2,PDPK1,WNT5A,FZD5,GDF11	2023-07-29
GO:0007214	gamma-aminobutyric acid signaling pathway	-2.12861	-1.294	CACNB4,GABBR1,GABRA1,GABRA2,GABRB2,GNAI2,GPR156	2023-07-29
GO:0010800	positive regulation of peptidyl-threonine phosphorylation	-2.12861	-1.294	CALM1,CALM2,UBE2K,MAPK1,WNT5A,AXIN1,CEMIP	2023-07-29
GO:0043001	Golgi to plasma membrane protein transport	-2.12861	-1.294	ANK3,NSF,SPTBN1,VAMP2,VAMP5,MACF1,SYS1	2023-07-29
GO:0098901	regulation of cardiac muscle cell action potential	-2.12861	-1.294	ATP2A2,CALM1,CAV1,CAV3,DLG1,DSC2,GJA5	2023-07-29
GO:1900746	regulation of vascular endothelial growth factor signaling pathway	-2.12861	-1.294	MYO1C,ADGRA2,SEMA6A,JCAD,SMOC2,CCBE1,DAB2IP	2023-07-29
GO:1902476	chloride transmembrane transport	-2.11559	-1.281	CLCN2,CLCN6,GABRA1,GABRA2,GABRB2,SLC1A3,SLC6A1,SLC12A4,SLC25A27,SLC4A8,SLC12A6,CLIC4,LRRC8A,SLC17A6,SLC12A5,ANO4,ANO6	17/110
GO:0070098	chemokine-mediated signaling pathway	-2.11511	-1.28	CXCR5,PTK2B,CCR10,LYN,MPL,CCL22,CXCL11,CXCL5,THPO,CXCR4,SH2B3,CCR9,STK39,WNK1	14/84
GO:0098876	vesicle-mediated transport to the plasma membrane	-2.11094	-1.276	ANK3,NSF,SPTBN1,VAMP2,STX16,SEC16A,STX6,ARFGEF2,EXOC5,VAMP5,MACF1,SNX12,RAB14,RAB8B,CCDC93,VPS35,SNX27,ANKRD27,SYS1	19/128
GO:0051259	protein complex oligomerization	-2.11061	-1.276	ASIC1,AQP4,CD247,SLC31A1,ELAVL1,GLS,KCNA1,KCNA6,KCNC1,KCNC2,KCNC4,KCND2,MAT2A,P2RX3,RS1,STK4,SYT1,TP53,UGDH,KCNB2,G3BP2,PEG10,KCTD9,LRRC8D,APPL2,LRRC8A,KCTD15,ZC3H12A,SAMD1,KCTD12,NACC2,KCTD1	32/251
GO:0043502	regulation of muscle adaptation	-2.09579	-1.262	ATP2A2,CAMK2G,CAV3,EDN1,FOXO3,IGF1,IGFBP5,SMAD3,SMAD4,PPP3CA,PRKCA,ROCK1,RPS6KB1,TNFRSF1B,MTPN	15/93
GO:2000242	negative regulation of reproductive process	-2.09506	-1.261	ARHGDIB,BCL2L1,BMP7,CDKN1B,DMRT1,IGF1,LIF,NPR2,WNT5A,ZFPM2,CHFR,WDR77,ACVR1C	13/76
GO:0007566	embryo implantation	-2.09275	-1.26	H3-3A,H3-3B,LIF,MMP2,PPARD,PTGS2,SPP1,STC1,UBE2Q1	9/44
GO:0009409	response to cold	-2.09275	-1.26	HSP90AA1,P2RX3,PRKAA1,DNAJC3,EIF2AK3,SLC25A27,ZNF516,APPL2,METRNL	9/44
GO:0035987	endodermal cell differentiation	-2.09275	-1.26	COL12A1,CTNNB1,FN1,GATA6,MMP2,MMP14,MMP15,SOX2,RTF1	9/44
GO:0043268	positive regulation of potassium ion transport	-2.09275	-1.26	ATP1B1,ATP1B3,DLG1,FLNA,KCNC1,KCNC2,KCNE5,AMIGO1,ANO6	9/44
GO:0070988	demethylation	-2.09275	-1.26	ALKBH1,KDM2A,KDM1A,PHF8,KDM6B,PPME1,ALKBH5,FTO,KDM7A	9/44
GO:0071470	cellular response to osmotic stress	-2.09275	-1.26	ZFP36L1,DDX3X,PTGS2,SLC12A6,NFAT5,STK39,NLK,LRRC8D,WNK1	9/44
GO:0097120	receptor localization to synapse	-2.09275	-1.26	DLG1,DLG2,DLG4,KIF5C,NPTX1,GPHN,CACNG2,VPS35,C1QL3	9/44
GO:0035150	regulation of tube size	-2.08537	-1.253	ADCY6,ADD3,ATP2B1,CAV1,EDN1,EDNRB,GJA5,GUCY1A1,MMP2,P2RY1,PIK3C2A,PTGS2,ROCK1,SLC8A1,WNT9B,ATG5,DOCK4,KCNMB2,KLF2,DOCK5,VSTM4	21/147
GO:0055088	lipid homeostasis	-2.08454	-1.252	ABCA1,CAV1,CAV3,DDX3X,NPC1,PRKAA1,CNBP,SLC25A27,HDAC9,MED13,NR1H3,SIRT1,LDLRAP1,ZBTB20,MYLIP,SAR1B,ANGPTL4,LIMA1,ABCG4,ABCG8,ORMDL3,TLCD1,FITM2,PNPLA1	24/175
GO:0035710	CD4-positive, alpha-beta T cell activation	-2.08024	-1.248	ATP7A,BCL6,BRAF,CBLB,CD28,HMGB1,IRF4,JAK1,STAT3,STAT4,TOX,RC3H1	12/68
GO:0019935	cyclic-nucleotide-mediated signaling	-2.0751	-1.243	ADCY1,CREB1,EDNRB,EPHA5,GUCY1A1,GUCY2F,KCNC2,SOX9,NUDT4,ADNP	10/52
GO:0006821	chloride transport	-2.07426	-1.243	CLCN2,CLCN6,CLNS1A,GABRA1,GABRA2,GABRB2,SLC1A3,SLC6A1,SLC12A4,SLC25A27,SLC4A8,SLC12A6,CLIC4,LRRC8A,SLC17A6,SLC12A5,ANO4,ANO6	18/120
GO:0002040	sprouting angiogenesis	-2.07258	-1.241	PTK2B,KDR,PGF,PIK3R3,SEMA5A,ADGRA2,PARVA,E2F7,CCBE1,VSTM4,MIA3	11/60
GO:0032259	methylation	-2.06151	-1.232	ATRX,PRDM1,BMI1,DNMT3A,ETF1,EZH1,GSPT1,ARID4A,SUV39H1,PRDM2,ASH2L,WTAP,ECE2,CARM1,CTCF,ICMT,SETBP1,NSD3,PRMT6,ASH1L,MEPCE,PRDM8,METTL14,KMT2C,PRDM16,NSD1,METTL17,ARMT1,EHMT1,SETD7,TRMT10A,BMT2	32/253
GO:0003300	cardiac muscle hypertrophy	-2.06005	-1.232	ATP2A2,CAV3,GATA6,SMAD4,MEIS1,PPP3CA,SORBS2,KLF15	8/37
GO:0009132	nucleoside diphosphate metabolic process	-2.06005	-1.232	AK1,AK4,ENTPD1,DLG1,DLG2,CASK,RRM2B,CMPK2	8/37
GO:0043267	negative regulation of potassium ion transport	-2.06005	-1.232	ANK3,CAV1,CAV3,PTK2B,NEDD4L,KCNE5,KCNE4,STK39	8/37
GO:0044058	regulation of digestive system process	-2.06005	-1.232	GHSR,PPP3CA,SGK1,SLC22A5,NR1H3,STK39,ABCG8,WNK1	8/37
GO:0046326	positive regulation of glucose import	-2.06005	-1.232	CREBL2,MAPK14,IGF1,IRS1,PIK3R1,SORBS1,KLF15,OSBPL8	8/37
GO:0098732	macromolecule deacylation	-2.06005	-1.232	FLNA,PPT1,RBBP4,HDAC9,LYPLA1,SIRT1,ABHD10,ABHD13	8/37
GO:1901381	positive regulation of potassium ion transmembrane transport	-2.06005	-1.232	ATP1B1,ATP1B3,FLNA,KCNC1,KCNC2,KCNE5,AMIGO1,ANO6	8/37
GO:1905144	response to acetylcholine	-2.06005	-1.232	CRKL,GNAI2,ITPR1,PRKCB,CDK5R1,RGS8,LYPD1,AGRN	8/37
GO:0007622	rhythmic behavior	-2.05902	-1.232	KCND2,PTEN,TP53,NCOA2,BTBD9,C3orf70	2023-06-23
GO:0010586	miRNA metabolic process	-2.05902	-1.232	DDX5,KHSRP,DICER1,LIN28A,ZC3H12A,LIN28B	2023-06-23
GO:0018230	peptidyl-L-cysteine S-palmitoylation	-2.05902	-1.232	CLIP3,ZDHHC8,ZDHHC9,ZDHHC3,ZDHHC18,ZDHHC24	2023-06-23
GO:0018231	peptidyl-S-diacylglycerol-L-cysteine biosynthetic process from peptidyl-cysteine	-2.05902	-1.232	CLIP3,ZDHHC8,ZDHHC9,ZDHHC3,ZDHHC18,ZDHHC24	2023-06-23
GO:0021533	cell differentiation in hindbrain	-2.05902	-1.232	ATP7A,GATA2,PHOX2B,CEND1,LHX5,MTPN	2023-06-23
GO:0045932	negative regulation of muscle contraction	-2.05902	-1.232	GUCY1A1,PIK3CG,PTGS2,DOCK4,DOCK5,ZC3H12A	2023-06-23
GO:0046058	cAMP metabolic process	-2.05902	-1.232	ADCY1,ADCY5,ADCY6,ADCY7,CACNB4,PDE4A	2023-06-23
GO:0060307	regulation of ventricular cardiac muscle cell membrane repolarization	-2.05902	-1.232	CACNA2D1,CAV3,GJA5,SCN4B,KCNE5,KCNE4	2023-06-23
GO:0071539	protein localization to centrosome	-2.05902	-1.232	CSNK1D,PCM1,MAPRE1,NUDCD3,CCDC14,HOOK3	2023-06-23
GO:0071636	positive regulation of transforming growth factor beta production	-2.05902	-1.232	BMPR1A,GATA6,LUM,SMAD3,PTGS2,WNT11	2023-06-23
GO:0097502	mannosylation	-2.05902	-1.232	PIGB,POMT2,DPY19L3,TMTC2,TMTC3,DPY19L4	2023-06-23
GO:1902254	negative regulation of intrinsic apoptotic signaling pathway by p53 class mediator	-2.05902	-1.232	CD44,ING2,KDM1A,SIRT1,ZNF385A,RRM2B	2023-06-23
GO:1905508	protein localization to microtubule organizing center	-2.05902	-1.232	CSNK1D,PCM1,MAPRE1,NUDCD3,CCDC14,HOOK3	2023-06-23
GO:2000116	regulation of cysteine-type endopeptidase activity	-2.05532	-1.23	ASPH,ATP2A3,CASP9,CD44,DDX3X,EPHA7,HMGB1,SMAD3,MAPT,RAF1,SOX2,VCP,CRADD,TNFSF10,KLF4,EIF2AK3,CASP8AP2,GRAMD4,SIRT1,BCL2L13,BBC3,CYCS,USP47,IFT57,EGLN3,ACVR1C	26/195
GO:0003175	tricuspid valve development	-2.04857	-1.23	BMPR1A,TGFBR2,TBX20	2023-03-06
GO:0006682	galactosylceramide biosynthetic process	-2.04857	-1.23	UGT8,B3GALT1,FA2H	2023-03-06
GO:0017085	response to insecticide	-2.04857	-1.23	INHBB,MAP1B,SCN2B	2023-03-06
GO:0019375	galactolipid biosynthetic process	-2.04857	-1.23	UGT8,B3GALT1,FA2H	2023-03-06
GO:0030252	growth hormone secretion	-2.04857	-1.23	GHSR,CDK16,RAB1A	2023-03-06
GO:0031063	regulation of histone deacetylation	-2.04857	-1.23	SUV39H1,SMARCA5,SIRT1	2023-03-06
GO:0031581	hemidesmosome assembly	-2.04857	-1.23	DST,LAMC1,PLEC	2023-03-06
GO:0032534	regulation of microvillus assembly	-2.04857	-1.23	ATP8B1,PODXL,FSCN1	2023-03-06
GO:0033292	T-tubule organization	-2.04857	-1.23	ATP2A2,CAV3,SYPL2	2023-03-06
GO:0036324	vascular endothelial growth factor receptor-2 signaling pathway	-2.04857	-1.23	SLC31A1,KDR,DAB2IP	2023-03-06
GO:0036446	myofibroblast differentiation	-2.04857	-1.23	FOSL2,TGFBR1,ZEB2	2023-03-06
GO:0039694	viral RNA genome replication	-2.04857	-1.23	PCBP2,SMARCB1,ATG5	2023-03-06
GO:0042297	vocal learning	-2.04857	-1.23	NRXN1,NRXN2,CNTNAP2	2023-03-06
GO:0042921	glucocorticoid receptor signaling pathway	-2.04857	-1.23	NR3C1,NEDD4,ARID1A	2023-03-06
GO:0043696	dedifferentiation	-2.04857	-1.23	CDK6,ESRRB,NCOA3	2023-03-06
GO:0043697	cell dedifferentiation	-2.04857	-1.23	CDK6,ESRRB,NCOA3	2023-03-06
GO:0046543	development of secondary female sexual characteristics	-2.04857	-1.23	MED1,WNT5A,PHB2	2023-03-06
GO:0046929	negative regulation of neurotransmitter secretion	-2.04857	-1.23	ASIC1,NF1,SYT11	2023-03-06
GO:0048170	positive regulation of long-term neuronal synaptic plasticity	-2.04857	-1.23	EPHB2,GRM5,NPTN	2023-03-06
GO:0051136	regulation of NK T cell differentiation	-2.04857	-1.23	PRDM1,TGFBR2,ZBTB16	2023-03-06
GO:0060677	ureteric bud elongation	-2.04857	-1.23	FGF1,SALL1,FMN1	2023-03-06
GO:0060896	neural plate pattern specification	-2.04857	-1.23	BMPR1A,CELSR2,SSBP3	2023-03-06
GO:0061002	negative regulation of dendritic spine morphogenesis	-2.04857	-1.23	PTEN,NGEF,DNM3	2023-03-06
GO:0061046	regulation of branching involved in lung morphogenesis	-2.04857	-1.23	CTNNB1,SOX9,WNT2B	2023-03-06
GO:0061343	cell adhesion involved in heart morphogenesis	-2.04857	-1.23	ACVR1,TGFB2,TGFBR2	2023-03-06
GO:0061643	chemorepulsion of axon	-2.04857	-1.23	WNT5A,UNC5C,NTN1	2023-03-06
GO:0061817	endoplasmic reticulum-plasma membrane tethering	-2.04857	-1.23	VAPB,VAPA,ESYT1	2023-03-06
GO:0070564	positive regulation of vitamin D receptor signaling pathway	-2.04857	-1.23	CYP27B1,MN1,RXRA	2023-03-06
GO:0071680	response to indole-3-methanol	-2.04857	-1.23	CDH1,CTNNA1,CTNNB1	2023-03-06
GO:0072033	renal vesicle formation	-2.04857	-1.23	CTNNB1,SALL1,FMN1	2023-03-06
GO:0072174	metanephric tubule formation	-2.04857	-1.23	SOX9,WNT9B,SOX8	2023-03-06
GO:0097119	postsynaptic density protein 95 clustering	-2.04857	-1.23	NRXN1,NRXN2,LRRC4	2023-03-06
GO:0098596	imitative learning	-2.04857	-1.23	NRXN1,NRXN2,CNTNAP2	2023-03-06
GO:0120182	regulation of focal adhesion disassembly	-2.04857	-1.23	PIK3R1,MAP4K4,MAPRE2	2023-03-06
GO:0120183	positive regulation of focal adhesion disassembly	-2.04857	-1.23	PIK3R1,MAP4K4,MAPRE2	2023-03-06
GO:0140650	radial glia-guided pyramidal neuron migration	-2.04857	-1.23	DAB1,FOXG1,PAFAH1B1	2023-03-06
GO:1901166	neural crest cell migration involved in autonomic nervous system development	-2.04857	-1.23	FN1,PHOX2B,SEMA3A	2023-03-06
GO:1902474	positive regulation of protein localization to synapse	-2.04857	-1.23	MAPT,WNT5A,CLSTN3	2023-03-06
GO:1903551	regulation of extracellular exosome assembly	-2.04857	-1.23	SDC4,SDCBP,STAM	2023-03-06
GO:1905868	regulation of 3'-UTR-mediated mRNA stabilization	-2.04857	-1.23	ELAVL4,LARP4B,RBM24	2023-03-06
GO:2000301	negative regulation of synaptic vesicle exocytosis	-2.04857	-1.23	BRAF,FMR1,RAP1A	2023-03-06
GO:2000465	regulation of glycogen (starch) synthase activity	-2.04857	-1.23	GSK3B,IGF2,PPP1R3F	2023-03-06
GO:2000634	regulation of primary miRNA processing	-2.04857	-1.23	MECP2,STAT3,LIN28B	2023-03-06
GO:2000757	negative regulation of peptidyl-lysine acetylation	-2.04857	-1.23	SET,SIRT1,KLF15	2023-03-06
GO:2000807	regulation of synaptic vesicle clustering	-2.04857	-1.23	CDH2,PTEN,BRSK2	2023-03-06
GO:0032091	negative regulation of protein binding	-2.04752	-1.23	ACTB,ATP2A2,ATP2A3,CAV1,GSK3B,PTPRF,ROCK1,STYX,TMBIM6,DKK1,KDM1A,USP33,TTBK2	13/77
GO:0035304	regulation of protein dephosphorylation	-2.04752	-1.23	CALM1,CALM2,ENSA,GSK3B,ROCK1,TSC1,YWHAB,YWHAE,NUAK1,CAMTA1,PPP6R3,AMBRA1,PPP4R4	13/77
GO:0021602	cranial nerve morphogenesis	-2.04424	-1.229	PHOX2A,EPHB2,GLI3,HOXA3,HOXB2,HOXB3,ATP8B1	2023-07-30
GO:0030878	thyroid gland development	-2.04424	-1.229	BRAF,EDN1,HOXA3,HOXB3,SMAD3,MAPK1,RAF1	2023-07-30
GO:0033137	negative regulation of peptidyl-serine phosphorylation	-2.04424	-1.229	CAV1,DMD,SMAD7,PTEN,NCK2,PWP1,DKK1	2023-07-30
GO:0043647	inositol phosphate metabolic process	-2.04424	-1.229	INPP4A,ITPKA,IP6K1,NUDT4,NUDT3,IP6K3,IPMK	2023-07-30
GO:0060674	placenta blood vessel development	-2.04424	-1.229	RBPJ,NOTCH2,MAPK1,NR2F2,FZD5,TMED2,VASH2	2023-07-30
GO:0070723	response to cholesterol	-2.04424	-1.229	ABCA1,INHBB,TGFBR1,TGFBR2,LRP8,PMVK,GRAMD1A	2023-07-30
GO:1900101	regulation of endoplasmic reticulum unfolded protein response	-2.04424	-1.229	PIK3R1,NCK2,BCL2L11,FICD,ATF6,TMEM33,DAB2IP	2023-07-30
GO:1901380	negative regulation of potassium ion transmembrane transport	-2.04424	-1.229	ANK3,CAV1,CAV3,NEDD4L,KCNE5,KCNE4,STK39	2023-07-30
GO:0006686	sphingomyelin biosynthetic process	-2.04171	-1.229	VAPA,ORMDL3,SAMD8,SGMS1	2023-04-11
GO:0007614	short-term memory	-2.04171	-1.229	CALB1,ADNP,PTCHD1,NPAS4	2023-04-11
GO:0009950	dorsal/ventral axis specification	-2.04171	-1.229	BMPR1A,CTNNB1,AXIN1,VAX2	2023-04-11
GO:0010764	negative regulation of fibroblast migration	-2.04171	-1.229	BRAF,RAC1,HYAL2,ZEB2	2023-04-11
GO:0010960	magnesium ion homeostasis	-2.04171	-1.229	ANK3,KCNA1,CNNM4,SLC41A1	2023-04-11
GO:0021889	olfactory bulb interneuron differentiation	-2.04171	-1.229	ROBO2,SALL1,WNT5A,UNCX	2023-04-11
GO:0030210	heparin biosynthetic process	-2.04171	-1.229	NDST1,NDST3,XYLT2,SLC10A7	2023-04-11
GO:0032000	positive regulation of fatty acid beta-oxidation	-2.04171	-1.229	ABCD2,CPT1A,IRS1,TWIST1	2023-04-11
GO:0042045	epithelial fluid transport	-2.04171	-1.229	EDN1,EDNRB,ITPR1,AHCYL1	2023-04-11
GO:0048563	post-embryonic animal organ morphogenesis	-2.04171	-1.229	FBN1,HMGN1,KDR,BCL2L11	2023-04-11
GO:0060900	embryonic camera-type eye formation	-2.04171	-1.229	SOX11,TWIST1,WNT5A,FRS2	2023-04-11
GO:0070486	leukocyte aggregation	-2.04171	-1.229	BMP7,CD44,RAC2,SEMA4D	2023-04-11
GO:0072173	metanephric tubule morphogenesis	-2.04171	-1.229	SOX9,WNT9B,SOX8,LGR4	2023-04-11
GO:0072310	glomerular epithelial cell development	-2.04171	-1.229	JAG1,NOTCH2,PODXL,ASXL1	2023-04-11
GO:0072577	endothelial cell apoptotic process	-2.04171	-1.229	BRAF,ANGPTL4,CD248,DAB2IP	2023-04-11
GO:0086100	endothelin receptor signaling pathway	-2.04171	-1.229	CRKL,EDN1,EDNRB,PTK2B	2023-04-11
GO:0098734	macromolecule depalmitoylation	-2.04171	-1.229	PPT1,LYPLA1,ABHD10,ABHD13	2023-04-11
GO:1901984	negative regulation of protein acetylation	-2.04171	-1.229	GSK3B,SET,SIRT1,KLF15	2023-04-11
GO:1904424	regulation of GTP binding	-2.04171	-1.229	CSNK1A1,EPHA4,MET,ARHGEF7	2023-04-11
GO:1905809	negative regulation of synapse organization	-2.04171	-1.229	EPHA7,ROBO2,WNT5A,DKK1	2023-04-11
GO:1990440	positive regulation of transcription from RNA polymerase II promoter in response to endoplasmic reticulum stress	-2.04171	-1.229	TP53,ATF6,MBTPS2,CREB3L1	2023-04-11
GO:2001241	positive regulation of extrinsic apoptotic signaling pathway in absence of ligand	-2.04171	-1.229	CTNNA1,NF1,RET,WWOX	2023-04-11
GO:0050900	leukocyte migration	-2.04138	-1.229	CXCR5,CHGA,CRK,CRKL,EDNRB,EPS8,GCNT1,FFAR2,HMGB1,ITGA9,LYN,KITLG,MMP2,NF1,PAFAH1B1,PIK3CG,PIK3R1,PLEC,RET,ROCK1,CCL22,CXCL11,CXCL5,SOS1,SRP54,TGFB2,YES1,CXCR4,SBDS,SELENOK,WNK1	31/244
GO:0060326	cell chemotaxis	-2.03503	-1.223	RHOG,CXCR5,CHGA,CRK,CRKL,HBEGF,EDNRB,CCR10,FFAR2,HMGB1,ITGA9,LOX,MMP2,PDGFRA,PIK3CG,PLEC,RAC1,CCL22,CXCL11,CXCL5,SRP54,TGFB2,CXCR4,SEMA5A,DOCK4,CCR9,SBDS,PARVA	28/215
GO:0071479	cellular response to ionizing radiation	-2.02984	-1.218	BCL2L1,MAPK14,ELK1,H2AX,SNAI2,TP53,CLOCK,NET1,YAP1,KDM1A,SIRT1,INO80	12/69
GO:0031641	regulation of myelination	-2.02765	-1.216	CTNNB1,DLG1,TNFRSF1B,EIF2AK3,WASF3,DICER1,TENM4,NKX6-2,NCMAP	9/45
GO:0045058	T cell selection	-2.02765	-1.216	BRAF,CD28,GLI3,IRF4,JAK1,STAT3,ATG5,TOX,BCL11B	9/45
GO:0008643	carbohydrate transport	-2.02564	-1.215	MAPK14,PPARD,SORT1,SLC5A3,TSC1,PEA15,SLC23A2,SLC27A4,SLC35D1,SMPD3,SLC37A3,SLC45A3,SLC2A12,SLC37A2	14/86
GO:0016570	histone modification	-2.02564	-1.215	EP300,RBBP4,ASH2L,CARM1,MORF4L1,KDM6B,SIRT1,SETBP1,TAF5L,PHF20L1,PHF20,YEATS2,ASH1L,MSL1	14/86
GO:2000243	positive regulation of reproductive process	-2.02564	-1.215	ACVR1B,CDC25A,CTNNB1,DMRT1,EDNRB,INHBB,NPR2,P2RY1,SOX9,WNT5A,UNC5C,LHFPL2,NPM2,ZFPM2	14/86
GO:0015850	organic hydroxy compound transport	-2.02539	-1.215	ABCA1,CAV1,KPNA4,MECP2,MSR1,NPC1,ATP8B1,PRKAA1,SLC5A3,SYT7,VAPB,VAPA,LDLRAP1,LIMA1,GRAMD1A,ABCG4,ABCG8,SLC10A7,SLC49A4,OSBPL6,OSBPL8,OSBPL11,EMB,SLC10A4	24/177
GO:0046902	regulation of mitochondrial membrane permeability	-2.01857	-1.209	BCL2L1,CAMK2A,EYA2,GSK3B,HK2,TP53,VDAC2,BCL2L11,BBC3,RHOT1,MPV17L	11/61
GO:2000351	regulation of endothelial cell apoptotic process	-2.01857	-1.209	BRAF,GATA2,KDR,SERPINE1,PDPK1,SEMA5A,PDCD4,ANGPTL4,CD248,NDNF,ANO6	11/61
GO:0001779	natural killer cell differentiation	-2.01693	-1.209	PBX1,SP3,TOX,MERTK,TUSC2	2023-05-17
GO:0003323	type B pancreatic cell development	-2.01693	-1.209	CDH2,CDK6,PDPK1,WNT5A,GDF11	2023-05-17
GO:0007379	segment specification	-2.01693	-1.209	BMI1,DVL2,MEOX2,MLLT3,COBL	2023-05-17
GO:0010831	positive regulation of myotube differentiation	-2.01693	-1.209	CAV3,MAPK14,MMP14,MAML1,RBM24	2023-05-17
GO:0030202	heparin metabolic process	-2.01693	-1.209	EDNRB,NDST1,NDST3,XYLT2,SLC10A7	2023-05-17
GO:0031643	positive regulation of myelination	-2.01693	-1.209	TNFRSF1B,WASF3,DICER1,TENM4,NCMAP	2023-05-17
GO:0043129	surfactant homeostasis	-2.01693	-1.209	EPAS1,KDR,NKIRAS2,NKIRAS1,ADGRF5	2023-05-17
GO:0070920	regulation of regulatory ncRNA processing	-2.01693	-1.209	MECP2,STAT3,TP53,LIN28A,LIN28B	2023-05-17
GO:0072202	cell differentiation involved in metanephros development	-2.01693	-1.209	GDNF,POU3F3,SALL1,STAT1,LGR4	2023-05-17
GO:0086012	membrane depolarization during cardiac muscle cell action potential	-2.01693	-1.209	CACNA1D,CACNA2D1,SCN2B,SCN4B,SLC8A1	2023-05-17
GO:0097067	cellular response to thyroid hormone stimulus	-2.01693	-1.209	KLF9,GATA1,GHSR,INHBB,MED1	2023-05-17
GO:1902165	regulation of intrinsic apoptotic signaling pathway in response to DNA damage by p53 class mediator	-2.01693	-1.209	CD44,ING2,KDM1A,SIRT1,ZNF385A	2023-05-17
GO:2000136	regulation of cell proliferation involved in heart morphogenesis	-2.01693	-1.209	CTNNB1,RBPJ,ISL1,SMAD4,SOX9	2023-05-17
GO:2000310	regulation of NMDA receptor activity	-2.01693	-1.209	CRH,DLG4,EPHB2,PTK2B,MEF2C	2023-05-17
GO:0015804	neutral amino acid transport	-2.01639	-1.209	LLGL2,SLC1A3,SLC6A6,SLC25A12,SLC7A6,SLC6A5,SERINC3,SLC7A11,SLC38A4,SLC32A1	10/53
GO:0044818	mitotic G2/M transition checkpoint	-2.01639	-1.209	CDK1,CDC6,CDC14B,MBTPS1,MBTPS2,DTL,CHFR,TAOK1,NABP1,INTS3	10/53
GO:1902743	regulation of lamellipodium organization	-2.01639	-1.209	ATP7A,CD44,HSP90AA1,PIK3R1,RAC1,RAC2,FSCN1,ARHGEF7,ABI2,ABI3	10/53
GO:0098656	monoatomic anion transmembrane transport	-2.01195	-1.205	CLCN2,CLCN6,GABRA1,GABRA2,GABRB2,SLC1A3,SLC6A1,SLC12A4,VDAC2,SLC4A4,SLC25A27,SLC4A8,SLC12A6,CLIC4,LRRC8D,LRRC8A,SLC17A6,SLC12A5,ANO4,ANO6	20/140
GO:0007034	vacuolar transport	-2.01186	-1.205	AP1G1,AP3S1,LRP1,M6PR,NEDD4,NPC1,SORT1,VCP,STAM,HMGXB4,CACNG2,CLEC16A,AP3M1,ANKFY1,CHMP3,NDFIP2,VPS35,SMURF1,SNX27,HOOK3,CHMP4B,VPS37A,DTX3L	23/168
GO:0050792	regulation of viral process	-2.01186	-1.205	ADAR,CD28,DDX3X,DDX5,FMR1,HMGB1,LGALS1,LY6E,SRPK2,STAT1,CXCR4,FKBP6,VAPB,ATG5,MID2,TASOR,KPNA6,PABPC1,HACD3,TRIM62,TRIM8,TBC1D20,ARK2N	23/168
GO:0007052	mitotic spindle organization	-2.01179	-1.205	DYNC1H1,EML1,FLNA,KIF2A,MECP2,TACC1,VCP,ZNF207,TNKS,STAG2,PLK2,CLASP1,SBDS,SPICE1,MZT1	15/95
GO:0051983	regulation of chromosome segregation	-2.00564	-1.199	ACTB,APC,CDK1,CDC6,CDC27,CENPF,RB1,SMARCB1,SMARCC1,SMARCC2,SMARCD1,ZNF207,DPF1,ARID1A,BCL7B,DYNC1LI1,CHFR,ARID1B,ARID2	19/131
GO:2000514	regulation of CD4-positive, alpha-beta T cell activation	-2.00108	-1.195	BCL6,RUNX1,CBLB,CD28,HMGB1,IRF4,SMAD7,TGFBR2,CD274,ZBTB7B,ZC3H12A,NFKBID,RC3H1	13/78
GO:0098659	inorganic cation import across plasma membrane	-2.00104	-1.195	ATP1B1,ATP1B3,CACNA1D,CACNA1E,CACNA2D1,KCNJ9,KCNJ14,SCN8A,SLC6A1,SLC8A2,SLC8A1,SLC12A4,CACNA1I,SLC12A6,SLC24A2,SLC12A5,SLC39A8	17/113
GO:0099587	inorganic ion import across plasma membrane	-2.00104	-1.195	ATP1B1,ATP1B3,CACNA1D,CACNA1E,CACNA2D1,KCNJ9,KCNJ14,SCN8A,SLC6A1,SLC8A2,SLC8A1,SLC12A4,CACNA1I,SLC12A6,SLC24A2,SLC12A5,SLC39A8	17/113
GO:0060322	head development	-40.2014	-36.02	AARS1,ACTB,PHOX2A,ASPH,RERE,ATP7A,ATRX,BMI1,BMP2,BMP7,BMPR1A,BRAF,CALM1,CALM2,CDH1,CDH2,CDK6,CENPF,COL4A1,CREB1,CRK,CRKL,CTNNB1,DAB1,CELSR2,ELAVL4,EML1,EN1,EN2,EP300,EPHA5,EPHA7,EPHB2,EZH1,FANCC,BPTF,FOXG1,FLNA,GATA2,GLI3,ARHGAP35,GSK3B,H2AX,HMX2,HOXB2,HOXB3,NDST1,RBPJ,INHBB,ISL1,KCNA1,KCNC1,KCNC2,KRAS,LMX1A,MECP2,MEIS1,MEIS2,MMP2,MMP14,NARS1,NF1,NFIB,NTRK2,PAFAH1B1,PBX1,PBX2,PCM1,PDGFRA,PLP1,PLX…	182/-
GO:0060322	head development	-40.2014	-36.02	AARS1,ACTB,PHOX2A,ASPH,RERE,ATP7A,ATRX,BMI1,BMP2,BMP7,BMPR1A,BRAF,CALM1,CALM2,CDH1,CDH2,CDK6,CENPF,COL4A1,CREB1,CRK,CRKL,CTNNB1,DAB1,CELSR2,ELAVL4,EML1,EN1,EN2,EP300,EPHA5,EPHA7,EPHB2,EZH1,FANCC,BPTF,FOXG1,FLNA,GATA2,GLI3,ARHGAP35,GSK3B,H2AX,HMX2,HOXB2,HOXB3,NDST1,RBPJ,INHBB,ISL1,KCNA1,KCNC1,KCNC2,KRAS,LMX1A,MECP2,MEIS1,MEIS2,MMP2,MMP14,NARS1,NF1,NFIB,NTRK2,PAFAH1B1,PBX1,PBX2,PCM1,PDGFRA,PLP1,PLX…	182/765
GO:0007420	brain development	-36.7626	-33.184	AARS1,ACTB,PHOX2A,RERE,ATP7A,ATRX,BMI1,BMP2,BMP7,BMPR1A,CALM1,CALM2,CDH1,CDH2,CDK6,CENPF,COL4A1,CREB1,CRK,CRKL,CTNNB1,DAB1,CELSR2,ELAVL4,EML1,EN1,EN2,EPHA5,EPHA7,EPHB2,EZH1,FANCC,BPTF,FOXG1,FLNA,GATA2,GLI3,ARHGAP35,GSK3B,H2AX,HMX2,HOXB2,HOXB3,NDST1,RBPJ,INHBB,ISL1,KCNA1,KCNC1,KCNC2,KRAS,LMX1A,MECP2,MEIS1,MEIS2,NARS1,NF1,NFIB,NTRK2,PAFAH1B1,PBX1,PBX2,PCM1,PLP1,PLXNA2,POU3F3,POU4F1,MED1,PPT1,PTEN,R…	169/717
GO:0030900	forebrain development	-22.2574	-19.748	ATP7A,ATRX,BMP2,BMPR1A,CDH1,CDH2,CDK6,CREB1,CRK,CRKL,CTNNB1,DAB1,ELAVL4,EPHA5,EPHB2,EZH1,FOXG1,FLNA,GATA2,GLI3,ARHGAP35,GSK3B,H2AX,NDST1,RBPJ,INHBB,ISL1,KCNA1,KCNC1,KCNC2,KRAS,LMX1A,MECP2,NARS1,NF1,NFIB,NTRK2,PAFAH1B1,PCM1,POU3F3,POU4F1,PTEN,ROBO2,SALL1,SKI,SOX1,SOX2,TACC1,NR2F2,NR2E1,TSC1,WNT5A,WNT2B,YWHAE,ZIC3,LRP8,CXCR4,CDK5R1,HAP1,SEMA5A,DCLK1,LHX2,TOX,SEMA3A,IGF2BP1,FRS2,BTBD3,DKK1,KDM1A,PHL…	98/406
GO:0021537	telencephalon development	-14.9885	-12.984	BMP2,CDH2,CDK6,CRK,CRKL,CTNNB1,DAB1,EPHA5,EPHB2,EZH1,FOXG1,FLNA,GLI3,GSK3B,H2AX,KCNA1,KCNC1,LMX1A,MECP2,NARS1,NF1,NFIB,NTRK2,PAFAH1B1,POU3F3,PTEN,ROBO2,SALL1,SKI,TACC1,NR2E1,TSC1,WNT5A,YWHAE,ZIC3,LRP8,CXCR4,CDK5R1,LHX2,SEMA3A,IGF2BP1,BTBD3,KDM1A,PHLPP2,KDM6B,RPGRIP1L,SRGAP2,SLC7A11,CNTNAP2,LHX6,FOXB1,POMT2,AKIRIN2,UBA6,PRDM8,DMRTA2,LHX5,BCL11B,DIXDC1,FOXP2,SLC32A1,RTN4RL1,DAB2IP,MDGA1,UNCX,DRAXIN	66/276
GO:0021543	pallium development	-11.9394	-10.133	CDH2,CDK6,CRK,CRKL,CTNNB1,DAB1,EPHA5,EZH1,FOXG1,FLNA,GLI3,GSK3B,H2AX,KCNA1,LMX1A,MECP2,NARS1,NF1,NTRK2,PAFAH1B1,POU3F3,PTEN,TACC1,NR2E1,TSC1,YWHAE,ZIC3,LRP8,CDK5R1,LHX2,IGF2BP1,BTBD3,KDM1A,PHLPP2,KDM6B,SRGAP2,CNTNAP2,LHX6,POMT2,AKIRIN2,UBA6,DMRTA2,LHX5,DIXDC1,FOXP2,SLC32A1,DAB2IP,MDGA1	48/191
GO:0021987	cerebral cortex development	-10.0915	-8.403	CDH2,CRK,CRKL,CTNNB1,DAB1,FOXG1,FLNA,GLI3,GSK3B,H2AX,KCNA1,MECP2,NARS1,NF1,NTRK2,PAFAH1B1,POU3F3,TACC1,NR2E1,TSC1,YWHAE,LRP8,CDK5R1,LHX2,BTBD3,KDM1A,SRGAP2,CNTNAP2,LHX6,AKIRIN2,DMRTA2,DIXDC1,FOXP2,DAB2IP,MDGA1	35/127
GO:0021761	limbic system development	-7.99872	-6.459	CDK6,CRK,CRKL,CTNNB1,DAB1,EPHA5,EZH1,GLI3,GSK3B,KCNA1,LMX1A,MECP2,NF1,PAFAH1B1,PTEN,NR2E1,TSC1,YWHAE,ZIC3,LRP8,CDK5R1,HAP1,PHLPP2,KDM6B,CNTNAP2,FOXB1,POMT2,UBA6,LHX5,NDNF,SLC32A1	31/123
GO:0021766	hippocampus development	-7.07544	-5.625	CDK6,CRK,CRKL,DAB1,EPHA5,EZH1,GLI3,GSK3B,KCNA1,LMX1A,MECP2,PAFAH1B1,PTEN,NR2E1,TSC1,YWHAE,ZIC3,LRP8,CDK5R1,PHLPP2,KDM6B,POMT2,UBA6,LHX5,SLC32A1	25/94
GO:0000902	cell morphogenesis	-39.6837	-35.804	ACTB,ADCY1,ALCAM,ANK3,RERE,ATP7A,BCL6,BDNF,BMP7,BMPR1B,CASP9,CDH1,CDH2,CDH4,CDH7,CDH11,CHN1,CREB1,MAPK14,CTNNB1,DAB1,DCC,DLG4,DMRT1,DSCAM,EDN1,EFNA5,EFNB3,CELSR2,ELAVL4,EP300,EPHA4,EPHA5,EPHA7,EPHA8,EPHB2,FOXG1,FLNA,FOSL2,GATA1,GDNF,GLI3,GNAT2,ARHGAP35,HSP90AA1,ISL1,ITPR1,KIF5C,LIF,LMX1A,SMAD4,MAP1A,MAP1B,MAP6,MEF2C,MET,MYO9B,NCAM1,NEO1,NFIA,NFIB,NOTCH2,NPR2,NPTX1,SLC11A2,PAFAH1B1,PLEC,PLXNA2,POU…	217/-
GO:0000902	cell morphogenesis	-39.6837	-35.804	ACTB,ADCY1,ALCAM,ANK3,RERE,ATP7A,BCL6,BDNF,BMP7,BMPR1B,CASP9,CDH1,CDH2,CDH4,CDH7,CDH11,CHN1,CREB1,MAPK14,CTNNB1,DAB1,DCC,DLG4,DMRT1,DSCAM,EDN1,EFNA5,EFNB3,CELSR2,ELAVL4,EP300,EPHA4,EPHA5,EPHA7,EPHA8,EPHB2,FOXG1,FLNA,FOSL2,GATA1,GDNF,GLI3,GNAT2,ARHGAP35,HSP90AA1,ISL1,ITPR1,KIF5C,LIF,LMX1A,SMAD4,MAP1A,MAP1B,MAP6,MEF2C,MET,MYO9B,NCAM1,NEO1,NFIA,NFIB,NOTCH2,NPR2,NPTX1,SLC11A2,PAFAH1B1,PLEC,PLXNA2,POU…	168/676
GO:0031175	neuron projection development	-34.0568	-30.779	ACTB,ADCY1,ALCAM,ANK3,RERE,ATP7A,BDNF,BMP7,BMPR1B,CAMK2A,CDH1,CDH4,CDH11,CHN1,CREB1,CRK,CRKL,CTNNA1,CTNNB1,DAB1,DCC,DLG4,DSCAM,EDN1,EFNA5,EFNB3,CELSR2,ELAVL4,EPHA4,EPHA5,EPHA7,EPHA8,EPHB2,PTK2B,FOXG1,GDNF,GLI3,ARHGAP35,GSK3B,HMGB1,HSP90AA1,TNC,ISL1,KCNA1,KIF5C,LMX1A,LYN,SMAD4,MAP1A,MAP1B,MAP6,MAPT,MECP2,MMP2,NCAM1,NEDD4,NEO1,NFIB,NOTCH2,NPR2,NPTX1,SLC11A2,PAFAH1B1,CDK16,PLP1,PLXNA2,POU4F1,PPP3CA,…	160/688
GO:0048858	cell projection morphogenesis	-29.942	-26.965	ACTB,ADCY1,ALCAM,ANK3,RERE,ATP7A,BDNF,BMP7,BMPR1B,CDH4,CDH11,CHN1,CREB1,CTNNB1,DAB1,DCC,DLG4,DSCAM,EDN1,EFNA5,EFNB3,CELSR2,ELAVL4,EPHA4,EPHA5,EPHA7,EPHA8,EPHB2,FOXG1,GDNF,GLI3,ARHGAP35,HSP90AA1,ISL1,KIF5C,LMX1A,SMAD4,MAP1A,MAP1B,MAP6,MYO9B,NCAM1,NEO1,NFIB,NOTCH2,NPR2,NPTX1,SLC11A2,PAFAH1B1,PLXNA2,POU4F1,PPP3CA,PTEN,PTK2,NECTIN1,RAC1,RET,ROBO2,ROCK1,SDC2,SGK1,SOS1,NR2E1,TRIO,UGT8,VCL,WNT5A,LRP8,ST…	124/492
GO:0120039	plasma membrane bounded cell projection morphogenesis	-29.797	-26.846	ACTB,ADCY1,ALCAM,ANK3,RERE,ATP7A,BDNF,BMP7,BMPR1B,CDH4,CDH11,CHN1,CREB1,CTNNB1,DAB1,DCC,DLG4,DSCAM,EDN1,EFNA5,EFNB3,CELSR2,ELAVL4,EPHA4,EPHA5,EPHA7,EPHA8,EPHB2,FOXG1,GDNF,GLI3,ARHGAP35,HSP90AA1,ISL1,KIF5C,LMX1A,SMAD4,MAP1A,MAP1B,MAP6,MYO9B,NCAM1,NEO1,NFIB,NOTCH2,NPR2,NPTX1,SLC11A2,PAFAH1B1,PLXNA2,POU4F1,PPP3CA,PTEN,PTK2,NECTIN1,RAC1,RET,ROBO2,ROCK1,SDC2,SGK1,SOS1,NR2E1,TRIO,UGT8,VCL,WNT5A,LRP8,ST…	123/487
GO:0032989	cellular component morphogenesis	-29.4153	-26.513	ACTB,ADCY1,ALCAM,ANK3,RERE,ATP7A,BCL2L1,BDNF,BMP7,BMPR1B,CDH4,CDH11,CHN1,CREB1,CTNNB1,DAB1,DCC,DLG4,DSCAM,EDN1,EFNA5,EFNB3,CELSR2,ELAVL4,EPHA4,EPHA5,EPHA7,EPHA8,EPHB2,FOXG1,GDNF,GLI3,ARHGAP35,HSP90AA1,ISL1,KIF5C,LMX1A,SMAD4,MAP1A,MAP1B,MAP6,MYO9B,NCAM1,NEO1,NFIB,NOTCH2,NPR2,NPTX1,SLC11A2,PAFAH1B1,PDGFRA,PGM5,PLEC,PLXNA2,PMP22,POU4F1,PPP3CA,PRKAR1A,PTEN,PTK2,NECTIN1,RAC1,RET,RFX2,ROBO2,ROCK1,SDC2,…	141/614
GO:0032990	cell part morphogenesis	-29.345	-26.465	ACTB,ADCY1,ALCAM,ANK3,RERE,ATP7A,BCL2L1,BDNF,BMP7,BMPR1B,CDH4,CDH11,CHN1,CREB1,CTNNB1,DAB1,DCC,DLG4,DSCAM,EDN1,EFNA5,EFNB3,CELSR2,ELAVL4,EPHA4,EPHA5,EPHA7,EPHA8,EPHB2,FOXG1,GDNF,GLI3,ARHGAP35,HSP90AA1,ISL1,KIF5C,LMX1A,SMAD4,MAP1A,MAP1B,MAP6,MYO9B,NCAM1,NEO1,NFIB,NOTCH2,NPR2,NPTX1,SLC11A2,PAFAH1B1,PLEC,PLXNA2,POU4F1,PPP3CA,PTEN,PTK2,NECTIN1,RAC1,RET,ROBO2,ROCK1,SDC2,SGK1,SOS1,NR2E1,TRIO,UGT8,VCL,W…	126/512
GO:0048812	neuron projection morphogenesis	-29.0536	-26.195	ACTB,ADCY1,ALCAM,ANK3,RERE,ATP7A,BDNF,BMP7,BMPR1B,CDH4,CDH11,CHN1,CREB1,CTNNB1,DAB1,DCC,DLG4,DSCAM,EDN1,EFNA5,EFNB3,CELSR2,ELAVL4,EPHA4,EPHA5,EPHA7,EPHA8,EPHB2,FOXG1,GDNF,GLI3,ARHGAP35,HSP90AA1,ISL1,KIF5C,LMX1A,SMAD4,MAP1A,MAP1B,MAP6,NCAM1,NEO1,NFIB,NOTCH2,NPR2,NPTX1,SLC11A2,PAFAH1B1,PLXNA2,POU4F1,PPP3CA,PTEN,PTK2,NECTIN1,RAC1,RET,ROBO2,ROCK1,SDC2,SGK1,SOS1,NR2E1,TRIO,UGT8,VCL,WNT5A,LRP8,ST8SIA2,…	121/482
GO:0048667	cell morphogenesis involved in neuron differentiation	-26.9728	-24.223	ACTB,ADCY1,ALCAM,ANK3,RERE,BDNF,BMP7,BMPR1B,CDH4,CDH11,CHN1,CREB1,DAB1,DCC,DLG4,DSCAM,EDN1,EFNA5,EFNB3,CELSR2,ELAVL4,EPHA4,EPHA5,EPHA7,EPHA8,EPHB2,FOXG1,GDNF,GLI3,ARHGAP35,HSP90AA1,ISL1,KIF5C,LMX1A,SMAD4,MAP1A,MAP1B,MAP6,MEF2C,NCAM1,NEO1,NFIB,NOTCH2,NPR2,NPTX1,SLC11A2,PAFAH1B1,PLXNA2,POU4F1,PPP3CA,PTEN,PTK2,NECTIN1,RAC1,RB1,RET,ROBO2,SDC2,SLC1A3,SOS1,NR2E1,TRIO,VCL,WNT5A,LRP8,USP9X,PICALM,LMO4,UN…	111/439
GO:0061564	axon development	-25.6176	-22.928	ACTB,ADCY1,ALCAM,ANK3,BDNF,BMP7,BMPR1B,CDH4,CDH11,CHN1,CREB1,CTNNA1,DAB1,DCC,DSCAM,EDN1,EFNA5,EFNB3,EPHA4,EPHA5,EPHA7,EPHA8,EPHB2,FOXG1,GDNF,GLI3,ARHGAP35,HSP90AA1,TNC,ISL1,KCNA1,KIF5C,LMX1A,SMAD4,MAP1A,MAP1B,MAPT,MMP2,NCAM1,NEO1,NFIB,NOTCH2,NPR2,NPTX1,PAFAH1B1,PLP1,PLXNA2,POU4F1,PTEN,PTK2,NECTIN1,RAC1,RET,ROBO2,SOS1,NR2E1,TRIO,VCL,WNT5A,USP9X,PICALM,LMO4,UNC5C,CDK5R1,PHOX2B,BRSK2,SEMA5A,DCLK1,NR…	106/421
GO:0007409	axonogenesis	-23.4523	-20.895	ACTB,ADCY1,ALCAM,ANK3,BDNF,BMP7,BMPR1B,CDH4,CDH11,CHN1,CREB1,DAB1,DCC,DSCAM,EDN1,EFNA5,EFNB3,EPHA4,EPHA5,EPHA7,EPHA8,EPHB2,FOXG1,GDNF,GLI3,ARHGAP35,HSP90AA1,ISL1,KIF5C,LMX1A,SMAD4,MAP1A,MAP1B,NCAM1,NEO1,NFIB,NOTCH2,NPR2,NPTX1,PAFAH1B1,PLXNA2,POU4F1,PTEN,PTK2,NECTIN1,RAC1,RET,ROBO2,SOS1,NR2E1,TRIO,VCL,WNT5A,USP9X,PICALM,LMO4,UNC5C,CDK5R1,PHOX2B,BRSK2,SEMA5A,DCLK1,B4GALT6,LHX2,NRXN1,NTN1,ULK2,PLPPR…	94/366
GO:0007411	axon guidance	-18.0688	-15.875	ALCAM,BDNF,BMP7,BMPR1B,CDH4,CHN1,DCC,DSCAM,EDN1,EFNA5,EFNB3,EPHA4,EPHA5,EPHA7,EPHA8,EPHB2,FOXG1,GDNF,GLI3,ARHGAP35,ISL1,KIF5C,LMX1A,SMAD4,NCAM1,NEO1,NFIB,NOTCH2,PLXNA2,PTK2,NECTIN1,RAC1,RET,ROBO2,SOS1,TRIO,WNT5A,LMO4,UNC5C,CDK5R1,SEMA5A,LHX2,NRXN1,NTN1,SEMA3A,SEMA4D,SEMA3C,CHL1,USP33,PLXND1,SEMA5B,PCDHAC2,SEMA6A,SEMA4G,LGR6,BCL11B,NEXN,ARHGEF25,EMB,UNC5B,SEMA3D,DRAXIN,LRTM2	63/224
GO:0097485	neuron projection guidance	-18.0688	-15.875	ALCAM,BDNF,BMP7,BMPR1B,CDH4,CHN1,DCC,DSCAM,EDN1,EFNA5,EFNB3,EPHA4,EPHA5,EPHA7,EPHA8,EPHB2,FOXG1,GDNF,GLI3,ARHGAP35,ISL1,KIF5C,LMX1A,SMAD4,NCAM1,NEO1,NFIB,NOTCH2,PLXNA2,PTK2,NECTIN1,RAC1,RET,ROBO2,SOS1,TRIO,WNT5A,LMO4,UNC5C,CDK5R1,SEMA5A,LHX2,NRXN1,NTN1,SEMA3A,SEMA4D,SEMA3C,CHL1,USP33,PLXND1,SEMA5B,PCDHAC2,SEMA6A,SEMA4G,LGR6,BCL11B,NEXN,ARHGEF25,EMB,UNC5B,SEMA3D,DRAXIN,LRTM2	63/224
GO:0031344	regulation of cell projection organization	-37.4331	-33.729	ADCY6,APC,RHOG,ATP7A,ADGRB3,BDNF,BMP7,BRAF,CAMK2G,CAV1,CD44,CDH1,CDH2,CDH4,CHN1,CRK,CRKL,CYLD,DAB1,DCC,DLG4,DSCAM,DVL2,EFNA5,EFNB3,EIF4G2,ELAVL4,EP300,EPHA4,EPHA7,EPHB2,EPS8,PTK2B,FLNA,FMR1,FN1,GDI1,ARHGAP35,GSK3B,HSP90AA1,ITPKA,LYN,CAPRIN1,MAP1B,MAP6,MAPT,NEDD4,NEO1,NTRK2,NTRK3,PAFAH1B1,PALM,ATP8B1,PFN1,PFN2,PIK3R1,PLXNA2,PMP22,PRRX1,PODXL,PPP3CA,PTEN,PTPRD,PTPRF,PTPRG,RAB5A,RAC1,RAC2,RAP1A,RAP2…	254/-
GO:0031344	regulation of cell projection organization	-37.4331	-33.729	ADCY6,APC,RHOG,ATP7A,ADGRB3,BDNF,BMP7,BRAF,CAMK2G,CAV1,CD44,CDH1,CDH2,CDH4,CHN1,CRK,CRKL,CYLD,DAB1,DCC,DLG4,DSCAM,DVL2,EFNA5,EFNB3,EIF4G2,ELAVL4,EP300,EPHA4,EPHA7,EPHB2,EPS8,PTK2B,FLNA,FMR1,FN1,GDI1,ARHGAP35,GSK3B,HSP90AA1,ITPKA,LYN,CAPRIN1,MAP1B,MAP6,MAPT,NEDD4,NEO1,NTRK2,NTRK3,PAFAH1B1,PALM,ATP8B1,PFN1,PFN2,PIK3R1,PLXNA2,PMP22,PRRX1,PODXL,PPP3CA,PTEN,PTPRD,PTPRF,PTPRG,RAB5A,RAC1,RAC2,RAP1A,RAP2…	163/668
GO:0120035	regulation of plasma membrane bounded cell projection organization	-35.896	-32.493	ADCY6,APC,RHOG,ATP7A,ADGRB3,BDNF,BMP7,BRAF,CAMK2G,CAV1,CD44,CDH1,CDH2,CDH4,CHN1,CRK,CRKL,CYLD,DAB1,DCC,DSCAM,EFNA5,EFNB3,EIF4G2,ELAVL4,EP300,EPHA4,EPHA7,EPHB2,EPS8,PTK2B,FLNA,FMR1,FN1,GDI1,ARHGAP35,GSK3B,HSP90AA1,ITPKA,LYN,CAPRIN1,MAP1B,MAP6,MAPT,NEDD4,NEO1,NTRK2,NTRK3,PAFAH1B1,PALM,ATP8B1,PFN1,PFN2,PIK3R1,PLXNA2,PMP22,PRRX1,PODXL,PPP3CA,PTEN,PTPRD,PTPRF,PTPRG,RAB5A,RAC1,RAC2,RAP1A,RAP2A,RET,ROBO…	158/652
GO:0051960	regulation of nervous system development	-33.0414	-29.86	ACAN,ADGRB3,BDNF,BMP2,BMP7,BMPR1A,BRAF,CDH1,CDH4,CLCN2,HAPLN1,NCAN,CTNNA1,CTNNB1,DAB1,DCC,DLG1,DSCAM,EFNA5,EFNB3,EIF4G2,EPHA4,EPHA7,EPHB2,FOXG1,FN1,GATA2,GDI1,GLI3,GRM5,HOXB3,ITPKA,KRAS,LIF,LYN,CAPRIN1,MAP1B,MAP6,MAPT,MBD1,MECP2,NAP1L1,NF1,NTRK2,PAFAH1B1,PCM1,PLXNA2,POU4F1,PPP3CA,PRKCH,PTEN,PTPRD,RB1,RHEB,ROBO2,SKI,SKIL,SOX11,SPP1,THY1,NR2E1,TNFRSF1B,TP53,WNT5A,LRP8,CXCR4,ST8SIA2,HAP1,SEMA5A,MAP3…	125/466
GO:0010975	regulation of neuron projection development	-32.4383	-29.299	ADCY6,ADGRB3,BDNF,BMP7,BRAF,CAMK2G,CDH1,CDH2,CDH4,CHN1,CRK,CRKL,DAB1,DCC,DSCAM,EFNA5,EFNB3,EIF4G2,ELAVL4,EP300,EPHA4,EPHA7,EPHB2,PTK2B,FLNA,FN1,GDI1,ARHGAP35,GSK3B,ITPKA,LYN,CAPRIN1,MAP1B,MAP6,MAPT,NEDD4,NEO1,NTRK2,NTRK3,PAFAH1B1,PLXNA2,PMP22,PRRX1,PPP3CA,PTEN,PTPRD,PTPRF,PTPRG,RAP1A,RAP2A,RET,ROBO2,SDC2,SKIL,SPP1,NR2F1,THY1,NR2E1,WNT5A,LRP8,SHOC2,PPFIA2,CDK5R1,BRSK2,SEMA5A,CBFA2T2,MAP3K13,KLF4,N…	122/453
GO:0050767	regulation of neurogenesis	-31.2129	-28.146	ACAN,BDNF,BMP2,BMP7,BMPR1A,BRAF,CDH1,CDH4,CLCN2,HAPLN1,NCAN,CTNNA1,CTNNB1,DAB1,DCC,DSCAM,EFNA5,EFNB3,EIF4G2,EPHA4,EPHA7,EPHB2,FOXG1,FN1,GATA2,GDI1,GLI3,GRM5,HOXB3,ITPKA,KRAS,LIF,LYN,CAPRIN1,MAP1B,MAP6,MAPT,MBD1,MECP2,NAP1L1,NF1,NTRK2,PAFAH1B1,PCM1,PLXNA2,POU4F1,PPP3CA,PRKCH,PTEN,PTPRD,RB1,RHEB,ROBO2,SKI,SKIL,SOX11,SPP1,THY1,NR2E1,TNFRSF1B,TP53,WNT5A,LRP8,CXCR4,HAP1,SEMA5A,MAP3K13,LHX2,NTN1,ULK2,S…	110/390
GO:0010720	positive regulation of cell development	-23.624	-21.056	ACTB,ACAN,BCL6,BDNF,BMP2,BRAF,ZFP36L1,RUNX1,CDH4,CLCN2,CREB1,HAPLN1,NCAN,CTNNB1,DSCAM,EFNA5,EIF4G2,EPHA4,EPHB2,EVI2B,FOXG1,FOXO3,FN1,GDI1,GLI3,GRM5,HMGB1,IL5,ITPKA,KRAS,LIF,LYN,CAPRIN1,SMAD7,MAP1B,MAP6,MAPT,MECP2,KITLG,MMP14,MPL,NAP1L1,NOTCH2,NTRK2,PAFAH1B1,PLXNA2,POU4F1,PPP3CA,PRKCA,PRKCH,PTPRD,RB1,RET,RHEB,ROBO2,SKIL,SMARCB1,SMARCC1,SMARCC2,SMARCD1,SOX4,SOX11,SOX12,TGFBR2,NR2E1,TNFRSF1B,WNT10B,…	106/444
GO:0031346	positive regulation of cell projection organization	-21.4611	-18.988	APC,ATP7A,BDNF,BMP7,BRAF,CDH4,DLG4,DSCAM,DVL2,EFNA5,EIF4G2,ELAVL4,EP300,EPHA4,EPHB2,EPS8,PTK2B,FLNA,FMR1,FN1,GDI1,ARHGAP35,GSK3B,HSP90AA1,ITPKA,LYN,CAPRIN1,MAP1B,MAP6,MAPT,NTRK2,NTRK3,PAFAH1B1,PALM,PFN1,PIK3R1,PLXNA2,PTPRD,RAC1,RAC2,RAP1A,RET,ROBO2,SKIL,FSCN1,TGFB3,TGFBR1,WNT5A,LRP8,SHOC2,ARHGEF7,HAP1,SEMA5A,CBFA2T2,MAP3K13,NTN1,TOX,ABI2,CDC42EP2,SEMA4D,SEPTIN9,KDM1A,PLXND1,COBL,ATMIN,ADNP,MACF1,…	89/355
GO:0051962	positive regulation of nervous system development	-20.2628	-17.888	ACAN,ADGRB3,BDNF,BMP2,BRAF,CDH4,CLCN2,HAPLN1,NCAN,CTNNB1,DSCAM,EFNA5,EIF4G2,EPHA4,EPHB2,FOXG1,FN1,GDI1,GLI3,GRM5,ITPKA,KRAS,LIF,LYN,CAPRIN1,MAP1B,MAP6,MAPT,MECP2,NAP1L1,NTRK2,PAFAH1B1,PLXNA2,PRKCH,PTPRD,RHEB,ROBO2,SKIL,SOX11,NR2E1,TNFRSF1B,LRP8,CXCR4,ST8SIA2,HAP1,SEMA5A,MAP3K13,NRXN1,NTN1,CLSTN3,SEMA4D,ZNF365,KDM1A,PLXND1,ADNP,DICER1,MACF1,TENM4,SS18L1,NPTN,STAU2,SRPX2,SOX8,PARP6,SMURF1,GJC2,AMIG…	77/290
GO:0050769	positive regulation of neurogenesis	-19.4234	-17.1	ACAN,BDNF,BMP2,BRAF,CDH4,CLCN2,HAPLN1,NCAN,CTNNB1,DSCAM,EFNA5,EIF4G2,EPHA4,EPHB2,FOXG1,FN1,GDI1,GLI3,GRM5,ITPKA,KRAS,LIF,LYN,CAPRIN1,MAP1B,MAP6,MAPT,MECP2,NAP1L1,NTRK2,PAFAH1B1,PLXNA2,PRKCH,PTPRD,RHEB,ROBO2,SKIL,SOX11,NR2E1,TNFRSF1B,LRP8,CXCR4,HAP1,SEMA5A,MAP3K13,NTN1,SEMA4D,ZNF365,KDM1A,PLXND1,ADNP,DICER1,MACF1,TENM4,SS18L1,NPTN,STAU2,SOX8,PARP6,SMURF1,GJC2,AMIGO1,ISLR2,DMRTA2,ANKRD27,NKX6-2,HAP…	68/242
GO:0010976	positive regulation of neuron projection development	-8.45479	-6.89	BDNF,BMP7,BRAF,ELAVL4,EP300,EPHB2,PTK2B,FLNA,ARHGAP35,ITPKA,LYN,CAPRIN1,NTRK2,NTRK3,PAFAH1B1,RAP1A,RET,WNT5A,LRP8,SHOC2,CBFA2T2,TOX,KDM1A,COBL,ADNP,NPTN,STAU2,RGMA,CAMK1D,AMIGO1,NDRG4,NDNF,ANKRD27,DAB2IP,RETREG3,GPC2,NEGR1	37/158
GO:0035239	tube morphogenesis	-35.9203	-32.493	ACVR1,JAG1,APLNR,ANGPT2,PRDM1,BMP2,BMP7,BMPR1A,ZFP36L1,CAV1,CDH2,COL4A1,COL8A2,SLC31A1,MAPK14,CCN2,CTNNB1,DLG1,DVL2,EDN1,EPAS1,EPHA4,EPHA7,EPHB2,ESR1,PTK2B,FGF1,FLNA,FN1,GATA2,GATA6,GDNF,GJA5,GLI3,NR3C1,ARHGAP35,HOXA3,HOXB3,TNC,RBPJ,KDR,KRAS,LEPR,LOX,LRP1,SMAD3,SMAD4,SMAD7,MEF2C,MEIS1,MEOX2,MET,MMP2,MMP14,NF1,NFIB,NOTCH2,NPR2,NPR3,NTRK2,SERPINE1,PBX1,PDGFRA,PFN1,PGF,PIK3CG,PRRX1,PODXL,MED1,PPP3R1…	182/-
GO:0035239	tube morphogenesis	-35.9203	-32.493	ACVR1,JAG1,APLNR,ANGPT2,PRDM1,BMP2,BMP7,BMPR1A,ZFP36L1,CAV1,CDH2,COL4A1,COL8A2,SLC31A1,MAPK14,CCN2,CTNNB1,DLG1,DVL2,EDN1,EPAS1,EPHA4,EPHA7,EPHB2,ESR1,PTK2B,FGF1,FLNA,FN1,GATA2,GATA6,GDNF,GJA5,GLI3,NR3C1,ARHGAP35,HOXA3,HOXB3,TNC,RBPJ,KDR,KRAS,LEPR,LOX,LRP1,SMAD3,SMAD4,SMAD7,MEF2C,MEIS1,MEOX2,MET,MMP2,MMP14,NF1,NFIB,NOTCH2,NPR2,NPR3,NTRK2,SERPINE1,PBX1,PDGFRA,PFN1,PGF,PIK3CG,PRRX1,PODXL,MED1,PPP3R1…	162/679
GO:0001944	vasculature development	-28.439	-25.634	ACVR1,AP2B1,JAG1,APLNR,ANGPT2,ATP7A,PRDM1,BMP2,BMPR1A,ZFP36L1,CAV1,CDH2,COL4A1,COL8A2,SLC31A1,CRKL,MAPK14,CCN2,CTNNB1,DLX3,EDN1,EPAS1,EPHB2,PTK2B,FGF1,FLNA,FN1,GATA2,GATA6,GJA5,GLI3,HOXA3,HOXB3,NDST1,RBPJ,KDR,LEPR,LIF,LOX,LOXL1,LRP1,SMAD7,MEF2C,MEIS1,MEOX2,MMP2,MMP14,NF1,NOTCH2,NPR2,NPR3,NTRK2,SERPINE1,PDGFRA,PGF,PIK3CG,PRRX1,MED1,PPP3R1,PRKCA,MAPK1,PTGS2,PTK2,PTPN14,RASA1,ROBO2,SOS1,SOX4,SRPK2,S…	129/543
GO:0001568	blood vessel development	-26.7021	-23.983	ACVR1,AP2B1,JAG1,APLNR,ANGPT2,ATP7A,PRDM1,BMPR1A,ZFP36L1,CAV1,CDH2,COL4A1,COL8A2,SLC31A1,CRKL,MAPK14,CCN2,CTNNB1,DLX3,EDN1,EPAS1,EPHB2,PTK2B,FGF1,FLNA,FN1,GATA2,GATA6,GJA5,GLI3,HOXA3,HOXB3,NDST1,RBPJ,KDR,LEPR,LOX,LOXL1,LRP1,SMAD7,MEF2C,MEIS1,MEOX2,MMP2,MMP14,NF1,NOTCH2,NPR2,NPR3,NTRK2,SERPINE1,PDGFRA,PGF,PIK3CG,PRRX1,MED1,PPP3R1,PRKCA,MAPK1,PTGS2,PTK2,RASA1,ROBO2,SOS1,SOX4,SRPK2,STK4,TCF7L2,TFAP2…	123/523
GO:0048514	blood vessel morphogenesis	-23.7445	-21.155	ACVR1,JAG1,APLNR,ANGPT2,PRDM1,BMPR1A,ZFP36L1,CAV1,CDH2,COL4A1,COL8A2,SLC31A1,MAPK14,CCN2,CTNNB1,EDN1,EPAS1,EPHB2,PTK2B,FGF1,FLNA,FN1,GATA2,GJA5,HOXA3,HOXB3,RBPJ,KDR,LEPR,LOX,LRP1,SMAD7,MEIS1,MEOX2,MMP2,MMP14,NF1,NOTCH2,NPR2,NPR3,NTRK2,SERPINE1,PDGFRA,PGF,PIK3CG,PRRX1,MED1,PPP3R1,PRKCA,PTGS2,PTK2,RASA1,SOS1,SOX4,SRPK2,STK4,TFAP2B,NR2F2,TGFB2,TGFBR1,TGFBR2,TGFBR3,THY1,NR2E1,WNT11,VEZF1,FZD5,PIK3R3,…	104/429
GO:0001525	angiogenesis	-18.4667	-16.225	ACVR1,JAG1,APLNR,ANGPT2,BMPR1A,CAV1,COL4A1,COL8A2,SLC31A1,MAPK14,CCN2,CTNNB1,EDN1,EPAS1,EPHB2,PTK2B,FGF1,FLNA,FN1,GATA2,GJA5,HOXA3,HOXB3,RBPJ,KDR,LEPR,MEIS1,MEOX2,MMP2,MMP14,NF1,NOTCH2,NPR2,NPR3,SERPINE1,PDGFRA,PGF,PIK3CG,MED1,PPP3R1,PRKCA,PTGS2,PTK2,SRPK2,STK4,TGFBR1,TGFBR2,THY1,NR2E1,VEZF1,FZD5,PIK3R3,SEMA5A,EIF2AK3,TBX4,SLC12A6,CALCRL,PDCD10,PLXND1,SIRT1,CEMIP2,CLIC4,ADGRA2,SRPX2,ANGPTL4,TNFRS…	81/336
GO:0045596	negative regulation of cell differentiation	-34.5302	-31.194	ABCA1,ACTB,JAG1,CCND1,BCL6,BDNF,BMP2,BMP7,BMPR1A,ZFP36L1,LDLRAD4,CAV1,CAV3,RUNX1,RUNX1T1,CDH1,CDK6,CTLA4,CTNNA1,CTNNB1,DAB1,DCC,EDNRB,EFNB3,EIF4E,EPHA4,EPHA7,EPHB2,ESRRB,PTK2B,FBN1,FOXG1,GABPA,GATA2,GDI1,GLI3,GSK3B,HMGB1,ID3,IGF1,IGF2,IGFBP5,RBPJ,ISL1,KRAS,LMX1A,LYN,SMAD3,SMAD4,SMAD7,MBD1,MECP2,MEIS1,MEIS2,NF1,NFATC2,NPR2,TNFRSF11B,PBX1,PCM1,PIK3R1,PPARD,MED1,PPP3CA,MAPK1,PTEN,RB1,SORT1,SKI,SKIL,…	291/-
GO:0045596	negative regulation of cell differentiation	-34.5302	-31.194	ABCA1,ACTB,JAG1,CCND1,BCL6,BDNF,BMP2,BMP7,BMPR1A,ZFP36L1,LDLRAD4,CAV1,CAV3,RUNX1,RUNX1T1,CDH1,CDK6,CTLA4,CTNNA1,CTNNB1,DAB1,DCC,EDNRB,EFNB3,EIF4E,EPHA4,EPHA7,EPHB2,ESRRB,PTK2B,FBN1,FOXG1,GABPA,GATA2,GDI1,GLI3,GSK3B,HMGB1,ID3,IGF1,IGF2,IGFBP5,RBPJ,ISL1,KRAS,LMX1A,LYN,SMAD3,SMAD4,SMAD7,MBD1,MECP2,MEIS1,MEIS2,NF1,NFATC2,NPR2,TNFRSF11B,PBX1,PCM1,PIK3R1,PPARD,MED1,PPP3CA,MAPK1,PTEN,RB1,SORT1,SKI,SKIL,…	166/724
GO:0051129	negative regulation of cellular component organization	-22.4246	-19.889	ADCY6,ADD3,APC,ATRX,BCL2L1,BMP7,CAPZA1,CAPZA2,CAV1,CAV3,CDH1,CENPF,CSNK1A1,DAB1,DCC,DDX3X,DLG4,DMRT1,DYRK1A,EFNB3,EP300,EPHA4,EPHA7,EPHB2,EPS8,FLNA,GDI1,GMFB,GSK3B,H3-3A,H3-3B,HMGB1,HNRNPA1,IGF1,ISL1,LIF,SMAD4,MAP1B,MAPT,MET,MMP14,TRIM37,NEO1,OPRD1,PAFAH1B1,PFN1,PFN2,PIK3R1,PMP22,PPP3CA,PTEN,PTPRG,RAC1,RAF1,ROBO2,ROCK1,SDCBP,SOX9,SPP1,SPTBN1,TESK1,NR2F1,TFRC,THY1,TJP1,TNFRSF1B,TP53,VDAC2,WNT5A,ZN…	141/716
GO:0051961	negative regulation of nervous system development	-17.9626	-15.782	BMP7,BMPR1A,CDH1,CTNNA1,CTNNB1,DAB1,DCC,EFNB3,EPHA7,EPHB2,GATA2,GDI1,MBD1,MECP2,NF1,PCM1,PPP3CA,PTEN,RB1,ROBO2,SKI,SOX11,SPP1,THY1,NR2E1,TP53,WNT5A,SEMA5A,LHX2,NTN1,ULK2,SEMA3A,SEMA4D,SEMA3C,KIFAP3,DKK1,DICER1,SEMA5B,APPL2,RGMA,SEMA6A,SEMA4G,CTDSP1,GORASP1,LIN28A,HOOK3,NKX6-2,ELAPOR2,SEMA3D,PRTG,DRAXIN	51/155
GO:0010721	negative regulation of cell development	-17.5037	-15.367	BCL6,BMP7,BMPR1A,CAV3,RUNX1,CDH1,CDK6,CTLA4,CTNNA1,CTNNB1,DAB1,DCC,EDNRB,EFNB3,EPHA7,EPHB2,FBN1,GATA2,GDI1,GLI3,GSK3B,HMGB1,IGF1,LYN,SMAD7,MBD1,MECP2,NF1,NPR2,TNFRSF11B,PCM1,PIK3R1,PPP3CA,PTEN,RB1,SKI,SNAI2,SOX11,SPP1,THY1,NR2E1,TP53,WNT5A,SEMA5A,LHX2,NTN1,ULK2,TRIB1,LRRC17,SEMA3A,PIAS3,SEMA4D,SEMA3C,TOB2,KIFAP3,DICER1,ZBTB7B,SEMA5B,APPL2,RGMA,SEMA6A,SEMA4G,CTDSP1,GORASP1,LIN28A,ZC3H12A,HOOK3,NKX…	72/287
GO:0050768	negative regulation of neurogenesis	-16.528	-14.43	BMP7,BMPR1A,CDH1,CTNNA1,CTNNB1,DAB1,DCC,EFNB3,EPHA7,EPHB2,GATA2,GDI1,MBD1,MECP2,NF1,PCM1,PPP3CA,PTEN,RB1,SKI,SOX11,SPP1,THY1,NR2E1,TP53,WNT5A,SEMA5A,LHX2,NTN1,ULK2,SEMA3A,SEMA4D,SEMA3C,KIFAP3,DICER1,SEMA5B,APPL2,RGMA,SEMA6A,SEMA4G,CTDSP1,GORASP1,LIN28A,HOOK3,NKX6-2,SEMA3D,PRTG,DRAXIN	48/149
GO:0010977	negative regulation of neuron projection development	-14.0482	-12.103	ADCY6,CDH1,DAB1,DCC,EFNB3,EPHA4,EPHA7,EPHB2,FLNA,GDI1,NEO1,PAFAH1B1,PMP22,PTEN,PTPRG,SPP1,NR2F1,THY1,WNT5A,SEMA5A,CBFA2T2,NTN1,ULK2,SEMA3A,CARM1,SEMA4D,SEMA3C,ZNF365,DKK1,DENND5A,NGEF,DNM3,MYLIP,SEMA5B,RGMA,SEMA6A,SEMA4G,KREMEN1,FAT3,RTN4RL1,PRAG1,SEMA3D,DRAXIN	43/140
GO:0031345	negative regulation of cell projection organization	-13.6682	-11.761	ADCY6,CDH1,DAB1,DCC,EFNB3,EPHA4,EPHA7,EPHB2,FLNA,GDI1,NEO1,PAFAH1B1,PFN2,PMP22,PPP3CA,PTEN,PTPRG,SPP1,TESK1,NR2F1,THY1,WNT5A,SEMA5A,CBFA2T2,NTN1,ULK2,MPHOSPH9,SPRY3,SEMA3A,YAP1,CARM1,SEMA4D,SEMA3C,ZNF365,DKK1,DENND5A,NGEF,DNM3,MYLIP,ABI3,SEMA5B,RGMA,SEMA6A,SEMA4G,GORASP1,KREMEN1,FAT3,RTN4RL1,PRAG1,SEMA3D,DRAXIN	51/192
GO:0050771	negative regulation of axonogenesis	-9.04915	-7.444	CDH1,DAB1,DCC,EFNB3,EPHA7,EPHB2,GDI1,PTEN,SPP1,THY1,WNT5A,SEMA5A,NTN1,ULK2,SEMA3A,SEMA4D,SEMA3C,SEMA5B,RGMA,SEMA6A,SEMA4G,SEMA3D,DRAXIN	23/66
GO:0030308	negative regulation of cell growth	-7.73987	-6.227	ACVR1B,BCL6,OSGIN2,CAV3,CDH1,CDKN1B,CYP27B1,DCC,DDX3X,EPHA7,SMAD3,SMAD4,MECP2,PPT1,RB1,SPP1,TGFB2,TP53,WNT5A,WNT11,HYAL2,SEMA5A,SPAG9,NTN1,ULK2,SERTAD2,SEMA3A,SEMA4D,SEMA3C,SEMA5B,CDKN2AIP,RGMA,SEMA6A,SEMA4G,JADE1,RERG,DCBLD2,DACT3,SEMA3D,DRAXIN	40/189
GO:0071526	semaphorin-plexin signaling pathway	-6.43998	-5.057	EDN1,FLNA,KDR,MET,PLXNA2,RAC1,SEMA5A,SEMA3A,SEMA4D,SEMA3C,PLXND1,SEMA5B,SEMA6A,SEMA4G,SEMA3D	15/41
GO:0045926	negative regulation of growth	-6.16607	-4.809	ACVR1B,BCL6,OSGIN2,CAV3,CDH1,CDKN1B,CYP27B1,DCC,DDX3X,EPHA7,IGFBP5,SMAD3,SMAD4,MECP2,PPT1,PTEN,RB1,SPP1,STK4,TGFB2,TP53,WNT5A,WNT11,HYAL2,SEMA5A,SPAG9,NTN1,ULK2,SERTAD2,SEMA3A,SEMA4D,SEMA3C,RAI1,SEMA5B,CDKN2AIP,RGMA,SEMA6A,SEMA4G,JADE1,RERG,DCBLD2,DACT3,SEMA3D,DRAXIN	44/247
GO:0050919	negative chemotaxis	-5.70304	-4.387	EFNA5,EPHA7,WNT5A,UNC5C,SEMA5A,NTN1,SEMA3A,SEMA4D,SEMA3C,SEMA5B,SEMA6A,SEMA4G,LGR6,SEMA3D,LRTM2	15/46
GO:0048640	negative regulation of developmental growth	-4.80961	-3.587	CAV3,CDH1,CDKN1B,DCC,EPHA7,MECP2,PTEN,SPP1,STK4,WNT5A,SEMA5A,SPAG9,NTN1,ULK2,SEMA3A,SEMA4D,SEMA3C,RAI1,SEMA5B,RGMA,SEMA6A,SEMA4G,SEMA3D,DRAXIN	24/115
GO:0030517	negative regulation of axon extension	-3.62912	-2.557	CDH1,WNT5A,SEMA5A,NTN1,SEMA3A,SEMA4D,SEMA3C,SEMA5B,SEMA6A,SEMA4G,SEMA3D,DRAXIN	12/46
GO:0048843	negative regulation of axon extension involved in axon guidance	-3.59007	-2.524	WNT5A,SEMA5A,SEMA3A,SEMA4D,SEMA3C,SEMA5B,SEMA6A,SEMA4G,SEMA3D	2023-09-28
GO:0048841	regulation of axon extension involved in axon guidance	-3.5732	-2.51	DSCAM,WNT5A,SEMA5A,SEMA3A,SEMA4D,SEMA3C,SEMA5B,SEMA6A,SEMA4G,SEMA3D	10/34
GO:0007167	enzyme-linked receptor protein signaling pathway	-33.1788	-29.952	ACVR1,ACVR1B,ACVR2A,ANGPT2,BDNF,BMP2,BMP7,BMPR1A,BMPR1B,BRAF,BTC,CHN1,AP3S1,COL4A1,COL4A6,SLC31A1,CRK,CRKL,MAPK14,CCN2,CTNNB1,DDX5,DLX3,HBEGF,EFNA5,EFNB3,EPHA4,EPHA5,EPHA7,EPHA8,EPHB2,PTK2B,FGF1,FGF4,FGFR1,FRK,GALNT3,GHSR,GSK3B,GUCY2F,HIVEP1,NDST1,IGF1,IGF2,IGFBP5,INHBB,IRS1,JAK1,KDR,LCP2,LIF,LIFR,LOX,LRP1,LTBP2,LYN,SMAD3,SMAD4,SMAD7,MET,MMP2,MYO1C,NFIA,NOTCH2,NPR2,NTRK2,NTRK3,PDGFRA,PDPK1,PGF,PI…	148/-
GO:0007167	enzyme-linked receptor protein signaling pathway	-33.1788	-29.952	ACVR1,ACVR1B,ACVR2A,ANGPT2,BDNF,BMP2,BMP7,BMPR1A,BMPR1B,BRAF,BTC,CHN1,AP3S1,COL4A1,COL4A6,SLC31A1,CRK,CRKL,MAPK14,CCN2,CTNNB1,DDX5,DLX3,HBEGF,EFNA5,EFNB3,EPHA4,EPHA5,EPHA7,EPHA8,EPHB2,PTK2B,FGF1,FGF4,FGFR1,FRK,GALNT3,GHSR,GSK3B,GUCY2F,HIVEP1,NDST1,IGF1,IGF2,IGFBP5,INHBB,IRS1,JAK1,KDR,LCP2,LIF,LIFR,LOX,LRP1,LTBP2,LYN,SMAD3,SMAD4,SMAD7,MET,MMP2,MYO1C,NFIA,NOTCH2,NPR2,NTRK2,NTRK3,PDGFRA,PDPK1,PGF,PI…	148/616
GO:0007169	transmembrane receptor protein tyrosine kinase signaling pathway	-19.2479	-16.942	ANGPT2,BDNF,BRAF,BTC,CHN1,AP3S1,COL4A1,COL4A6,SLC31A1,CRK,CRKL,MAPK14,CCN2,CTNNB1,HBEGF,EFNA5,EFNB3,EPHA4,EPHA5,EPHA7,EPHA8,EPHB2,PTK2B,FGF1,FGF4,FGFR1,FRK,GALNT3,GHSR,GSK3B,NDST1,IGF1,IGF2,IGFBP5,IRS1,JAK1,KDR,LCP2,LOX,LYN,MET,MMP2,MYO1C,NPR2,NTRK2,NTRK3,PDGFRA,PDPK1,PGF,PIK3C2A,PIK3R1,MAPK1,PTK2,PTPRG,RAC1,RAF1,RASA1,RET,SORT1,SMARCC1,SOS1,SOX9,SREBF1,SS18,STAT3,WNT5A,YES1,SHOC2,NCK2,PIK3R3,CDK…	94/416
GO:0070848	response to growth factor	-31.8691	-28.767	ACVR1,ACVR1B,ACVR2A,ANGPT2,ZFHX3,ATP7A,BDNF,BMP2,BMP7,BMPR1A,BMPR1B,BRAF,ZFP36L1,CAT,CAV1,CCNA2,CD44,CREB1,CRK,CRKL,MAPK14,CSNK1D,CSTF2,CCN2,CTNNB1,DDX5,DLX3,DUSP6,EDN1,ELAVL4,ELK1,BPTF,FBN1,FGF1,FGF4,FGFR1,GALNT3,GAS1,GATA6,NR3C1,HIVEP1,NDST1,TNC,IBSP,KCNC1,KCNC2,KDR,LIMS1,LTBP2,SMAD3,SMAD4,SMAD7,MAP1B,MAPT,MEF2C,MEIS2,MYO1C,NFIA,NOTCH2,NPR2,NTRK2,NTRK3,OPRD1,P2RY1,PDGFRA,PDPK1,PGF,MED1,MAPK1,MA…	136/-
GO:0070848	response to growth factor	-31.8691	-28.767	ACVR1,ACVR1B,ACVR2A,ANGPT2,ZFHX3,ATP7A,BDNF,BMP2,BMP7,BMPR1A,BMPR1B,BRAF,ZFP36L1,CAT,CAV1,CCNA2,CD44,CREB1,CRK,CRKL,MAPK14,CSNK1D,CSTF2,CCN2,CTNNB1,DDX5,DLX3,DUSP6,EDN1,ELAVL4,ELK1,BPTF,FBN1,FGF1,FGF4,FGFR1,GALNT3,GAS1,GATA6,NR3C1,HIVEP1,NDST1,TNC,IBSP,KCNC1,KCNC2,KDR,LIMS1,LTBP2,SMAD3,SMAD4,SMAD7,MAP1B,MAPT,MEF2C,MEIS2,MYO1C,NFIA,NOTCH2,NPR2,NTRK2,NTRK3,OPRD1,P2RY1,PDGFRA,PDPK1,PGF,MED1,MAPK1,MA…	131/517
GO:0071363	cellular response to growth factor stimulus	-27.5218	-24.739	ACVR1,ACVR1B,ACVR2A,ANGPT2,ATP7A,BDNF,BMP2,BMP7,BMPR1A,BMPR1B,BRAF,ZFP36L1,CAT,CAV1,CCNA2,CD44,CREB1,CRK,CRKL,MAPK14,CSNK1D,CSTF2,CCN2,CTNNB1,DDX5,DLX3,EDN1,ELAVL4,BPTF,FBN1,FGF1,FGF4,FGFR1,GALNT3,GAS1,GATA6,NR3C1,HIVEP1,NDST1,IBSP,KDR,LIMS1,LTBP2,SMAD3,SMAD4,SMAD7,MAP1B,MAPT,MEF2C,MYO1C,NFIA,NOTCH2,NTRK2,NTRK3,OPRD1,PDGFRA,PDPK1,PGF,MED1,MAP2K3,PTK2,PTPRK,RAF1,RAP1A,RPS6KB1,SORT1,SKI,SKIL,SNAI2,…	119/486
GO:0007178	transmembrane receptor protein serine/threonine kinase signaling pathway	-13.8987	-11.973	ACVR1,ACVR1B,ACVR2A,BMP2,BMP7,BMPR1A,BMPR1B,MAPK14,DDX5,DLX3,HIVEP1,INHBB,LTBP2,SMAD3,SMAD4,SMAD7,NFIA,NOTCH2,PTK2,PTPRK,SKI,SKIL,STAT3,TGFB2,TGFB3,TGFBR1,TGFBR2,TGFBR3,TP53,WNT5A,USP9X,CHRD,ONECUT2,GDF11,RBM14,TAB1,FST,FERMT2,RBPMS,SIRT1,BAMBI,PDCD4,CHST11,NLK,APPL2,SMPD3,RGMA,SMURF1,TGIF2,ACVR1C,NPNT,GDF6	52/196
GO:0071559	response to transforming growth factor beta	-12.8186	-10.968	ACVR1,ZFHX3,BMPR1A,ZFP36L1,CAV1,CRK,CRKL,EDN1,FBN1,NR3C1,LIMS1,LTBP2,SMAD3,SMAD4,SMAD7,MEF2C,PTK2,PTPRK,ROCK1,SKI,SKIL,SOX5,SOX9,STAT3,TGFB2,TGFB3,TGFBR1,TGFBR2,TGFBR3,TP53,WNT5A,YES1,USP9X,STK16,HYAL2,ONECUT2,TAB1,FERMT2,SIRT1,BAMBI,CHST11,NLK,WWOX,APPL2,SOX6,NPNT	46/169
GO:0071560	cellular response to transforming growth factor beta stimulus	-12.1564	-10.339	ACVR1,BMPR1A,ZFP36L1,CAV1,CRK,CRKL,EDN1,FBN1,NR3C1,LIMS1,LTBP2,SMAD3,SMAD4,SMAD7,MEF2C,PTK2,PTPRK,SKI,SKIL,SOX5,SOX9,STAT3,TGFB2,TGFB3,TGFBR1,TGFBR2,TGFBR3,TP53,WNT5A,YES1,USP9X,STK16,HYAL2,ONECUT2,TAB1,FERMT2,SIRT1,BAMBI,CHST11,NLK,WWOX,APPL2,SOX6,NPNT	44/163
GO:0007179	transforming growth factor beta receptor signaling pathway	-7.53948	-6.045	ACVR1,BMPR1A,LTBP2,SMAD3,SMAD4,SMAD7,PTK2,PTPRK,SKI,SKIL,STAT3,TGFB2,TGFB3,TGFBR1,TGFBR2,TGFBR3,TP53,USP9X,ONECUT2,TAB1,FERMT2,SIRT1,BAMBI,CHST11,NLK,APPL2,NPNT	27/102
GO:0050804	modulation of chemical synaptic transmission	-30.8208	-27.786	ABR,ASIC1,ADCY1,APBA1,ATP2A2,BDNF,BRAF,CACNB4,CALB1,CAMK2A,CDH1,CDH2,CDH11,DCC,DLG4,DNM1,EDN1,EFNB3,EIF4E,EPHA4,EPHA7,EPHB2,PTK2B,FMR1,GABBR1,GHSR,GNAI2,GRIA4,GRIK1,GRIK2,GRIK3,GRM5,GRM8,GSK3B,GUCY1A1,ITPKA,KRAS,MAP1A,MAP1B,MAPT,MECP2,MEF2C,NF1,NTRK2,P2RX3,P2RY1,PAFAH1B1,PFN1,PFN2,PPP3CA,PPP3R1,PRKAR2B,PRKCB,MAPK1,MAPK9,PTEN,PTGS2,PTPRD,RAB5A,RAP1A,RPS6KB1,SLC1A3,SLC6A1,SLC6A6,SLC8A2,VAMP2,SYT1,N…	125/-
GO:0050804	modulation of chemical synaptic transmission	-30.8208	-27.786	ABR,ASIC1,ADCY1,APBA1,ATP2A2,BDNF,BRAF,CACNB4,CALB1,CAMK2A,CDH1,CDH2,CDH11,DCC,DLG4,DNM1,EDN1,EFNB3,EIF4E,EPHA4,EPHA7,EPHB2,PTK2B,FMR1,GABBR1,GHSR,GNAI2,GRIA4,GRIK1,GRIK2,GRIK3,GRM5,GRM8,GSK3B,GUCY1A1,ITPKA,KRAS,MAP1A,MAP1B,MAPT,MECP2,MEF2C,NF1,NTRK2,P2RX3,P2RY1,PAFAH1B1,PFN1,PFN2,PPP3CA,PPP3R1,PRKAR2B,PRKCB,MAPK1,MAPK9,PTEN,PTGS2,PTPRD,RAB5A,RAP1A,RPS6KB1,SLC1A3,SLC6A1,SLC6A6,SLC8A2,VAMP2,SYT1,N…	125/489
GO:0099177	regulation of trans-synaptic signaling	-30.7281	-27.723	ABR,ASIC1,ADCY1,APBA1,ATP2A2,BDNF,BRAF,CACNB4,CALB1,CAMK2A,CDH1,CDH2,CDH11,DCC,DLG4,DNM1,EDN1,EFNB3,EIF4E,EPHA4,EPHA7,EPHB2,PTK2B,FMR1,GABBR1,GHSR,GNAI2,GRIA4,GRIK1,GRIK2,GRIK3,GRM5,GRM8,GSK3B,GUCY1A1,ITPKA,KRAS,MAP1A,MAP1B,MAPT,MECP2,MEF2C,NF1,NTRK2,P2RX3,P2RY1,PAFAH1B1,PFN1,PFN2,PPP3CA,PPP3R1,PRKAR2B,PRKCB,MAPK1,MAPK9,PTEN,PTGS2,PTPRD,RAB5A,RAP1A,RPS6KB1,SLC1A3,SLC6A1,SLC6A6,SLC8A2,VAMP2,SYT1,N…	125/490
GO:0048167	regulation of synaptic plasticity	-10.0538	-8.372	ADCY1,BRAF,CALB1,CAMK2A,DLG4,EPHA4,EPHB2,PTK2B,FMR1,GRIK2,GRM5,GSK3B,ITPKA,KRAS,MAP1A,MAP1B,MAPT,MECP2,MEF2C,NF1,NTRK2,P2RX3,MAPK1,PTGS2,RAB5A,SLC8A2,VAMP2,NR2E1,UBE3A,YWHAG,SYT7,PLK2,CPLX2,CPEB3,SORCS3,ERC1,IQSEC2,SLC24A2,NPTN,STAU2,PAIP2,JPH3,TSHZ3,SYAP1,PRRT2,NPAS4,LRRTM1,UNC13C	48/214
GO:0050806	positive regulation of synaptic transmission	-5.66635	-4.355	ADCY1,BRAF,DLG4,EFNB3,EPHB2,PTK2B,FMR1,GRIK2,MECP2,NF1,NTRK2,MAPK1,PTGS2,SLC1A3,SLC8A2,VAMP2,SYT1,NR2E1,HAP1,NRXN1,SLC4A8,CLSTN3,CACNG2,PLK2,IQSEC2,SLC24A2,NPTN,ZDHHC3,GPR158,TSHZ3,LRRTM1	31/154
GO:0060291	long-term synaptic potentiation	-3.34696	-2.314	BRAF,PTK2B,MECP2,NF1,NTRK2,MAPK1,SLC8A2,VAMP2,NR2E1,PLK2,SLC24A2,NPTN,TSHZ3,LRRTM1	14/63
GO:0009792	embryo development ending in birth or egg hatching	-29.4534	-26.528	ACVR1,ACVR1B,ACVR2A,ADAM10,ALX3,APBA1,ATP7A,BCL2L1,PRDM1,BMI1,BMP2,BMP7,BMPR1A,ZFP36L1,BYSL,CAPN2,CTNNB1,DAD1,DLG1,DVL2,EDN1,ELF3,EN1,EP300,EPAS1,BPTF,FGFR1,GABPA,GATA1,GATA2,GATA6,GLI3,ARHGAP35,HOXA3,HOXB2,HOXB3,HOXC4,NDST1,IGF2,RBPJ,ISL1,LIF,SMAD3,SMAD4,MAFG,MBNL1,MEOX2,MGAT1,MMP14,NF1,CNOT2,NOTCH2,PBX1,PDGFRA,PFN1,PLXNA2,PRRX1,MED1,PRKACB,MAPK1,SDC4,SKI,SKIL,SMARCB1,SOX9,SOX11,SP3,STK4,TBX15,T…	208/-
GO:0009792	embryo development ending in birth or egg hatching	-29.4534	-26.528	ACVR1,ACVR1B,ACVR2A,ADAM10,ALX3,APBA1,ATP7A,BCL2L1,PRDM1,BMI1,BMP2,BMP7,BMPR1A,ZFP36L1,BYSL,CAPN2,CTNNB1,DAD1,DLG1,DVL2,EDN1,ELF3,EN1,EP300,EPAS1,BPTF,FGFR1,GABPA,GATA1,GATA2,GATA6,GLI3,ARHGAP35,HOXA3,HOXB2,HOXB3,HOXC4,NDST1,IGF2,RBPJ,ISL1,LIF,SMAD3,SMAD4,MAFG,MBNL1,MEOX2,MGAT1,MMP14,NF1,CNOT2,NOTCH2,PBX1,PDGFRA,PFN1,PLXNA2,PRRX1,MED1,PRKACB,MAPK1,SDC4,SKI,SKIL,SMARCB1,SOX9,SOX11,SP3,STK4,TBX15,T…	148/663
GO:0043009	chordate embryonic development	-28.4347	-25.634	ACVR1,ACVR1B,ACVR2A,ADAM10,ALX3,APBA1,ATP7A,BCL2L1,PRDM1,BMI1,BMP2,BMP7,BMPR1A,ZFP36L1,BYSL,CAPN2,CTNNB1,DAD1,DLG1,DVL2,EDN1,ELF3,EN1,EP300,EPAS1,BPTF,FGFR1,GABPA,GATA1,GATA2,GATA6,GLI3,ARHGAP35,HOXA3,HOXB2,HOXB3,HOXC4,NDST1,IGF2,RBPJ,ISL1,LIF,SMAD3,SMAD4,MAFG,MBNL1,MEOX2,MGAT1,MMP14,NF1,CNOT2,NOTCH2,PBX1,PDGFRA,PFN1,PLXNA2,PRRX1,MED1,PRKACB,MAPK1,SDC4,SKI,SKIL,SMARCB1,SOX9,SOX11,SP3,STK4,TBX15,T…	143/641
GO:0048598	embryonic morphogenesis	-23.7022	-21.123	ACVR1,ACVR2A,APLNR,ALX3,BMI1,BMP7,BMPR1A,ZFP36L1,COL12A1,CTNNB1,DLG1,DVL2,EDN1,EN1,EPHB2,ETS2,EYA2,FBN1,FGF4,FOXG1,FN1,GATA2,GATA6,GDNF,GLI3,ARHGAP35,HMX2,HOXA3,HOXA10,HOXB2,HOXB3,HOXC4,HOXC10,HOXD12,NDST1,IGF2,SMAD3,SMAD4,MBNL1,MEF2C,MMP2,MMP14,MMP15,MYO6,NOTCH2,YBX1,PBX1,PBX2,PDGFRA,PFN1,PRRX1,MED1,PRKACB,PRKAR1A,MAPK1,RET,RNF2,ROCK1,SALL1,SDC4,SKI,SOS1,SOX2,SOX9,SOX11,SP3,STK4,TBX15,TGFB2,TGFB…	126/584
GO:0001701	in utero embryonic development	-19.9641	-17.622	ACVR1,ACVR1B,ADAM10,APBA1,ATP7A,BCL2L1,PRDM1,BMI1,BMP2,BMP7,BMPR1A,ZFP36L1,BYSL,CAPN2,CTNNB1,DAD1,EDN1,ELF3,EPAS1,BPTF,GABPA,GATA1,GATA2,GATA6,GLI3,IGF2,RBPJ,LIF,SMAD3,SMAD4,MAFG,MBNL1,MGAT1,CNOT2,NOTCH2,PDGFRA,MED1,MAPK1,SKIL,SMARCB1,SP3,STK4,NR2F2,TGFB3,TGFBR1,TGFBR2,TP53,TWIST1,WNT9B,FZD5,AXIN1,ALKBH1,EIF2S2,COPS2,MFN2,BCL2L11,NPM2,KLF2,YAP1,N4BP2L2,TAB1,SLC34A2,TMED2,CNOT1,KDM4C,RTF1,RPGRIP1L…	91/386
GO:0048568	embryonic organ development	-15.3979	-13.36	ACVR1,APLNR,ALX3,PRDM1,BMI1,BMP7,BMPR1A,ZFP36L1,CTNNB1,DLG1,DVL2,EDN1,EN1,EN2,EPAS1,EPHB2,BPTF,FBN1,FOXG1,GATA1,GATA2,GDNF,GLI3,HMX2,HOXA3,HOXB2,HOXB3,HOXC4,NDST1,ID3,IGF2,RBPJ,KDR,LIF,SMAD3,MEF2C,KITLG,MMP14,MYO6,NOTCH2,PBX1,PBX2,PDGFRA,PRRX1,MED1,MAPK1,SALL1,SOX9,SOX11,SP3,STK4,TBX15,NR2F2,TGFB2,TGFB3,TGFBR1,TGFBR2,TP53,TWIST1,WNT5A,WNT11,WNT9B,ZIC3,FZD5,NTN1,TBX4,SH2B3,TSHZ1,IRX5,YAP1,FRS2,TME…	91/450
GO:0048562	embryonic organ morphogenesis	-10.6232	-8.899	ACVR1,APLNR,ALX3,BMI1,BMP7,CTNNB1,DLG1,DVL2,EDN1,EPHB2,FBN1,FOXG1,GATA2,GLI3,HMX2,HOXA3,HOXB2,HOXB3,HOXC4,NDST1,SMAD3,MEF2C,MMP14,MYO6,NOTCH2,PDGFRA,PRRX1,MAPK1,SOX9,SOX11,SP3,TBX15,TGFB3,TGFBR1,TGFBR2,TWIST1,WNT5A,WNT11,WNT9B,ZIC3,FZD5,NTN1,TSHZ1,IRX5,YAP1,FRS2,TMED2,TRIOBP,SATB2,VAX2,SLC39A1,CHST11,IFT52,IFT57,SOBP,TBX20,NDRG4,GRHL2,RBPMS2,CCDC103	60/293
GO:0048706	embryonic skeletal system development	-9.35521	-7.72	ACVR2A,ALX3,BMI1,BMP7,CTNNB1,DLG1,GLI3,HOXA3,HOXB2,HOXB3,HOXC4,NDST1,SMAD3,MMP14,PBX1,PDGFRA,PRRX1,SOX11,SP3,TBX15,TGFB3,TGFBR1,TGFBR2,TWIST1,WNT5A,WNT11,WNT9B,IRX5,SATB2,SLC39A1,CHST11,MBTD1,SULF2,GRHL2	34/128
GO:0048704	embryonic skeletal system morphogenesis	-8.37427	-6.813	ALX3,BMI1,BMP7,CTNNB1,DLG1,GLI3,HOXA3,HOXB2,HOXB3,HOXC4,NDST1,SMAD3,MMP14,PDGFRA,PRRX1,SOX11,TBX15,TGFB3,TGFBR1,TGFBR2,TWIST1,WNT9B,IRX5,SATB2,SLC39A1,CHST11,GRHL2	27/94
GO:1904888	cranial skeletal system development	-8.20948	-6.657	CRKL,CTNNB1,FGF4,GLI3,NDST1,IRF6,SMAD3,MMP14,PDGFRA,PRRX1,TBX15,TGFB2,TGFB3,TGFBR1,TGFBR2,TWIST1,WNT9B,ZIC3,IRX5,SLC39A1,CHST11,RIC1,GRHL2	23/72
GO:0048701	embryonic cranial skeleton morphogenesis	-6.62938	-5.225	GLI3,NDST1,SMAD3,MMP14,PDGFRA,PRRX1,TBX15,TGFB3,TGFBR1,TGFBR2,TWIST1,WNT9B,IRX5,SLC39A1,CHST11,GRHL2	16/45
GO:0006325	chromatin organization	-29.0196	-26.181	ACTB,RERE,ATRX,BCL6,BMI1,CDK1,CHD4,DNMT3A,DYRK1A,PHC1,EP300,EYA4,ESR1,EYA2,EYA3,EZH1,BPTF,NR3C1,H1-4,H2AX,H3-3A,H3-3B,HCFC1,HDGF,HMGB1,HMGN1,HMGN2,HMGA1,IGF2,ING2,IRF4,MECP2,TRIM37,NAP1L1,PER1,PRKAA1,PRKCA,PRKCB,RB1,ARID4A,RBBP4,RNF2,SET,SKP1,SNAI2,SMARCB1,SMARCC1,SMARCC2,SMARCD1,SOX1,SOX2,SOX9,SRPK2,SS18,SUV39H1,TOP1,TP53,PRDM2,KAT6A,BRD3,DPF1,NCOA3,ARID1A,AXIN1,H2BC21,SMARCA5,OGT,CGGBP1,RPS6KA4…	162/-
GO:0006325	chromatin organization	-29.0196	-26.181	ACTB,RERE,ATRX,BCL6,BMI1,CDK1,CHD4,DNMT3A,DYRK1A,PHC1,EP300,EYA4,ESR1,EYA2,EYA3,EZH1,BPTF,NR3C1,H1-4,H2AX,H3-3A,H3-3B,HCFC1,HDGF,HMGB1,HMGN1,HMGN2,HMGA1,IGF2,ING2,IRF4,MECP2,TRIM37,NAP1L1,PER1,PRKAA1,PRKCA,PRKCB,RB1,ARID4A,RBBP4,RNF2,SET,SKP1,SNAI2,SMARCB1,SMARCC1,SMARCC2,SMARCD1,SOX1,SOX2,SOX9,SRPK2,SS18,SUV39H1,TOP1,TP53,PRDM2,KAT6A,BRD3,DPF1,NCOA3,ARID1A,AXIN1,H2BC21,SMARCA5,OGT,CGGBP1,RPS6KA4…	162/771
GO:0006338	chromatin remodeling	-23.0459	-20.498	ACTB,RERE,ATRX,BCL6,BMI1,CDK1,CHD4,DNMT3A,DYRK1A,PHC1,EP300,ESR1,EYA2,EYA3,EZH1,BPTF,H1-4,H2AX,H3-3A,H3-3B,HCFC1,HDGF,HMGB1,HMGA1,IGF2,ING2,IRF4,MECP2,TRIM37,NAP1L1,PER1,PRKAA1,PRKCA,PRKCB,RB1,ARID4A,RBBP4,RNF2,SET,SKP1,SMARCB1,SMARCC1,SMARCC2,SMARCD1,SOX9,SRPK2,SS18,SUV39H1,TOP1,TP53,PRDM2,KAT6A,DPF1,NCOA3,ARID1A,AXIN1,H2BC21,SMARCA5,CGGBP1,RPS6KA4,BTAF1,ASH2L,BCL7B,TRIP12,LHX2,CDYL,CLOCK,DCAF1,…	130/623
GO:0009725	response to hormone	-27.342	-24.576	ADCY6,ALPL,CCND1,BMP7,BRAF,ZFP36L1,KLF9,CALCR,CAMK2A,CASP9,CAT,CAV1,CCNA2,CDC6,CDKN1B,AP3S1,CREB1,CRK,MAPK14,CTNNA1,CYP27B1,DDX5,DSG1,EDN1,EDNRB,EFNA5,EIF4E,EP300,EPHA8,ESR1,ESRRA,ESRRB,ESRRG,PTK2B,FBN1,FOSL2,GATA1,GATA6,GCNT1,GHSR,GPR22,NR3C1,GSK3B,HOXA10,HSP90AA1,TNC,IGF2,IGFBP5,INHBB,INPPL1,IRS1,ISL1,JAK1,LEPR,LOX,LYN,MAP1B,MEF2C,NR3C2,MMP2,MMP14,NEDD4,NPC1,NPR2,TNFRSF11B,PAPPA,PDPK1,PHEX,PIK3…	227/-
GO:0009725	response to hormone	-27.342	-24.576	ADCY6,ALPL,CCND1,BMP7,BRAF,ZFP36L1,KLF9,CALCR,CAMK2A,CASP9,CAT,CAV1,CCNA2,CDC6,CDKN1B,AP3S1,CREB1,CRK,MAPK14,CTNNA1,CYP27B1,DDX5,DSG1,EDN1,EDNRB,EFNA5,EIF4E,EP300,EPHA8,ESR1,ESRRA,ESRRB,ESRRG,PTK2B,FBN1,FOSL2,GATA1,GATA6,GCNT1,GHSR,GPR22,NR3C1,GSK3B,HOXA10,HSP90AA1,TNC,IGF2,IGFBP5,INHBB,INPPL1,IRS1,ISL1,JAK1,LEPR,LOX,LYN,MAP1B,MEF2C,NR3C2,MMP2,MMP14,NEDD4,NPC1,NPR2,TNFRSF11B,PAPPA,PDPK1,PHEX,PIK3…	159/774
GO:0032870	cellular response to hormone stimulus	-18.4277	-16.191	ADCY6,ZFP36L1,KLF9,CAMK2A,CASP9,CAV1,CCNA2,CDC6,AP3S1,CRK,DDX5,EDN1,EFNA5,EIF4E,EPHA8,ESR1,ESRRA,ESRRB,ESRRG,FBN1,GATA1,GATA6,GHSR,GPR22,NR3C1,GSK3B,TNC,IGF2,INHBB,IRS1,ISL1,JAK1,LEPR,LYN,MAP1B,MEF2C,NR3C2,NEDD4,NPC1,PDPK1,PHEX,PIK3C2A,PIK3R1,PPARD,MED1,PRKAA1,PRKAR1A,MAPK1,PTGER2,PTK2,RAF1,RB1,ROBO2,RPS6KB1,RXRA,SGK1,SMARCC1,SOS1,SP1,SREBF1,STAT1,STAT3,STC1,VAMP2,NR2E1,NR2C1,UBE3A,UGCG,WNT10B,YW…	104/500
GO:0071396	cellular response to lipid	-16.4928	-14.398	ABCA1,ADCY1,ADCY5,ADCY6,ZFP36L1,KLF9,CAPN2,CASP7,CASP9,CCNA2,CPT1A,CREB1,MAPK14,DDX5,EDN1,EDNRB,PHC1,EFNA5,EIF4E,ELK1,EPHB2,ESR1,ESRRA,ESRRB,ESRRG,PTK2B,GATA1,GHSR,FFAR2,NR3C1,GSK3B,HMGB1,TNC,ID3,INHBB,IRS1,ISL1,LYN,MEF2C,NR3C2,MMP2,MRC1,NEDD4,NPC1,SERPINE1,PHEX,POU4F1,PPARD,MED1,PRKAA1,MAPK1,MAP2K3,PTGER2,RET,RPS6KB1,RXRA,CXCL11,CXCL5,SGK1,SMARCD1,SOX9,SPP1,SREBF1,STC1,NR2E1,TNFRSF1B,NR2C1,UBE3A…	104/531
GO:0071407	cellular response to organic cyclic compound	-14.4527	-12.479	ABCA1,ACTB,ADCY1,ADCY5,ADCY6,ALPL,BMP2,ZFP36L1,KLF9,CASP7,CASP9,CAV1,CCNA2,CDK1,CDH1,CDKN1B,CREB1,CTNNA1,CTNNB1,DDX5,DNMT3A,EDN1,EFNA5,EIF4E,ELK1,ESR1,ESRRA,ESRRB,ESRRG,FLNA,GABRB2,GATA1,NR3C1,GSK3B,TNC,ID3,IGFBP5,INHBB,ISL1,MECP2,MEF2C,NR3C2,MMP2,MSR1,NEDD4,NPC1,NPR2,P2RX3,P2RY1,PHEX,PIK3CG,POU4F1,PPARD,MED1,MAPK1,PTGS2,RAP1A,RPS6KB1,RXRA,SGK1,SLC1A3,SLC8A1,SP1,SPP1,STAT1,STC1,NR2E1,NR2C1,UBE3A,…	93/481
GO:0048545	response to steroid hormone	-10.833	-9.091	ALPL,ZFP36L1,KLF9,CALCR,CASP9,CAV1,DDX5,DSG1,EDN1,EIF4E,ESR1,ESRRA,ESRRB,ESRRG,FOSL2,GHSR,NR3C1,ISL1,LOX,NR3C2,NEDD4,NPC1,PAPPA,PPARD,MED1,MAPK1,PTGER2,PTGS2,RPS6KB1,RXRA,SGK1,SPP1,SREBF1,STC1,TGFB2,TGFB3,NR2E1,NR2C1,UBE3A,ARID1A,TRIP4,BCL2L11,NR1H3,PDCD7,YAP1,NCOA2,TXNIP,PADI2,PHB2,KDM4C,RBFOX2,STK39,UBR5,DDIT4,PMEPA1,PAQR8,ZNF764,NPAS4	58/275
GO:0071383	cellular response to steroid hormone stimulus	-10.4131	-8.699	ZFP36L1,KLF9,CASP9,DDX5,EDN1,EIF4E,ESR1,ESRRA,ESRRB,ESRRG,NR3C1,ISL1,NR3C2,NEDD4,NPC1,PPARD,MED1,MAPK1,RPS6KB1,RXRA,SGK1,STC1,NR2E1,NR2C1,UBE3A,ARID1A,TRIP4,BCL2L11,YAP1,PADI2,PHB2,KDM4C,RBFOX2,UBR5,DDIT4,PMEPA1,PAQR8,ZNF764,NPAS4	39/149
GO:0043401	steroid hormone mediated signaling pathway	-8.89849	-7.306	DDX5,ESR1,ESRRA,ESRRB,ESRRG,NR3C1,NR3C2,NEDD4,PPARD,MED1,MAPK1,RXRA,NR2E1,NR2C1,UBE3A,ARID1A,TRIP4,YAP1,PADI2,PHB2,KDM4C,RBFOX2,UBR5,PMEPA1,PAQR8	25/78
GO:0030518	intracellular steroid hormone receptor signaling pathway	-7.3055	-5.836	DDX5,ESR1,ESRRA,ESRRB,ESRRG,NR3C1,NR3C2,NEDD4,MED1,MAPK1,UBE3A,ARID1A,TRIP4,YAP1,PADI2,PHB2,KDM4C,RBFOX2,UBR5,PMEPA1	20/62
GO:0009755	hormone-mediated signaling pathway	-6.9176	-5.484	DDX5,ESR1,ESRRA,ESRRB,ESRRG,GHSR,NR3C1,NR3C2,NEDD4,PPARD,MED1,MAPK1,RXRA,NR2E1,NR2C1,UBE3A,ARID1A,TRIP4,NR1H3,YAP1,PADI2,PHB2,KDM4C,RBFOX2,LATS2,UBR5,APPL2,PMEPA1,ADIPOR2,PAQR8	30/129
GO:0030522	intracellular receptor signaling pathway	-6.61713	-5.215	ACTN4,CRKL,CYLD,DDX5,ESR1,ESRRA,ESRRB,ESRRG,NR6A1,NR3C1,NR3C2,NEDD4,PPARD,MED1,MAPK1,RXRA,SREBF1,STAT3,NR2F1,NR2F2,NR2E1,NR2C1,NR2C2,UBE3A,ARID1A,TRIP4,NR1H3,YAP1,NCOA2,PADI2,PHB2,KDM4C,RBFOX2,UBR5,PMEPA1,CLPB,DCBLD2	37/184
GO:0001501	skeletal system development	-26.9048	-24.171	ACVR2A,ACAN,ALPL,ALX3,ATP7A,BMI1,BMP2,BMP7,BMPR1A,BMPR1B,RUNX1,SERPINH1,CD44,CDH11,COL10A1,HAPLN1,MAPK14,NCAN,CCN2,CTNNB1,DLG1,EDN1,EN1,ETS2,FBN1,FGF4,FGFR1,FOSL2,GLI3,HOXA3,HOXA10,HOXB2,HOXB3,HOXC4,HOXC10,HOXD12,NDST1,IGF1,INPPL1,LEPR,SMAD3,MEF2C,MMP2,MMP14,NAB1,NFATC2,NFIA,NFIB,NPR2,NPR3,TNFRSF11B,PAFAH1B1,PBX1,PDGFRA,PHEX,PRRX1,RB1,SKI,SNAI2,SOX5,SOX9,SOX11,SP3,STC1,TBX15,TCF15,TGFB2,TGFB3,TGF…	129/-
GO:0001501	skeletal system development	-26.9048	-24.171	ACVR2A,ACAN,ALPL,ALX3,ATP7A,BMI1,BMP2,BMP7,BMPR1A,BMPR1B,RUNX1,SERPINH1,CD44,CDH11,COL10A1,HAPLN1,MAPK14,NCAN,CCN2,CTNNB1,DLG1,EDN1,EN1,ETS2,FBN1,FGF4,FGFR1,FOSL2,GLI3,HOXA3,HOXA10,HOXB2,HOXB3,HOXC4,HOXC10,HOXD12,NDST1,IGF1,INPPL1,LEPR,SMAD3,MEF2C,MMP2,MMP14,NAB1,NFATC2,NFIA,NFIB,NPR2,NPR3,TNFRSF11B,PAFAH1B1,PBX1,PDGFRA,PHEX,PRRX1,RB1,SKI,SNAI2,SOX5,SOX9,SOX11,SP3,STC1,TBX15,TCF15,TGFB2,TGFB3,TGF…	120/500
GO:0048705	skeletal system morphogenesis	-15.1317	-13.115	ALPL,ALX3,BMI1,BMP7,BMPR1B,SERPINH1,MAPK14,CCN2,CTNNB1,DLG1,FGF4,FGFR1,FOSL2,GLI3,HOXA3,HOXB2,HOXB3,HOXC4,NDST1,INPPL1,SMAD3,MEF2C,MMP2,MMP14,NAB1,NPR2,PDGFRA,PRRX1,SKI,SOX5,SOX9,SOX11,STC1,TBX15,TCF15,TGFB3,TGFBR1,TGFBR2,TWIST1,WNT10B,WNT9B,HYAL2,TBX4,IRX5,SATB2,SLC39A1,CHST11,WWOX,BPNT2,SMPD3,SOX6,IFT80,PAPPA2,HHIP,GRHL2,RAB33B,ARID5B,UNCX,FMN1	59/228
GO:0061448	connective tissue development	-13.9345	-12.004	ATP7A,BMP2,BMP7,BMPR1A,BMPR1B,RUNX1,SERPINH1,CD44,MAPK14,CCN2,CTNNB1,EDN1,FGF4,FOSL2,GLI3,HOXA3,HOXB3,HOXC4,LOX,MEF2C,NFATC2,NFIA,NFIB,NPR2,PRRX1,PPARD,RB1,SNAI2,SOX5,SOX9,STC1,TGFBR2,WNT5A,WNT10B,WNT2B,ZBTB16,HYAL2,EIF2AK3,ZNF516,SATB2,SOX8,CHST11,MEX3C,BPNT2,SMPD3,SOX6,SULF2,IFT80,EBF2,FTO,TBL1XR1,ARID5B,SLC39A13,SLC25A25,AMER1,UNCX,SNX19	57/228
GO:0051216	cartilage development	-12.5164	-10.684	ATP7A,BMP2,BMP7,BMPR1A,BMPR1B,RUNX1,SERPINH1,CD44,MAPK14,CCN2,CTNNB1,EDN1,FGF4,FOSL2,GLI3,HOXA3,HOXB3,HOXC4,MEF2C,NFATC2,NFIA,NFIB,NPR2,PRRX1,RB1,SNAI2,SOX5,SOX9,STC1,TGFBR2,WNT5A,WNT10B,WNT2B,ZBTB16,HYAL2,EIF2AK3,SATB2,CHST11,MEX3C,BPNT2,SMPD3,SOX6,SULF2,IFT80,UNCX,SNX19	46/172
GO:0002062	chondrocyte differentiation	-10.339	-8.634	BMP2,BMPR1A,BMPR1B,RUNX1,SERPINH1,MAPK14,CCN2,CTNNB1,FOSL2,GLI3,MEF2C,NFIB,NPR2,RB1,SOX5,SOX9,TGFBR2,WNT10B,WNT2B,EIF2AK3,CHST11,MEX3C,BPNT2,SMPD3,SOX6,SULF2,IFT80,SNX19	28/84
GO:0034330	cell junction organization	-26.1455	-23.442	ACTB,ADAM10,ANK3,APC,ADGRB3,BDNF,DST,CACNB4,CAPZA1,CDH1,CDH2,CDH4,CDH7,CDH11,CHD4,COL4A1,CRK,CRKL,CTNNA1,CTNNB1,CTNND1,DLG1,DLG4,DSCAM,DSG1,EFNA5,EPHA4,EPHB2,PTK2B,FLNA,FN1,GABRA1,GABRA2,GABRB2,GDNF,GJA5,GRM5,TNC,ITPKA,LAMC1,LIM2,LIMS1,LMX1A,SMAD3,SMAD7,MAP1B,MAPT,MECP2,NEDD4,NFIA,NPTX1,CLDN11,PALM,PFN1,PFN2,PKP1,PLEC,POU4F1,PRKCA,PTEN,PTPRD,PTPRF,PTPRK,NECTIN1,SORT1,SDCBP,SLC6A1,SLC8A2,SNAI2,FSC…	122/-
GO:0034330	cell junction organization	-26.1455	-23.442	ACTB,ADAM10,ANK3,APC,ADGRB3,BDNF,DST,CACNB4,CAPZA1,CDH1,CDH2,CDH4,CDH7,CDH11,CHD4,COL4A1,CRK,CRKL,CTNNA1,CTNNB1,CTNND1,DLG1,DLG4,DSCAM,DSG1,EFNA5,EPHA4,EPHB2,PTK2B,FLNA,FN1,GABRA1,GABRA2,GABRB2,GDNF,GJA5,GRM5,TNC,ITPKA,LAMC1,LIM2,LIMS1,LMX1A,SMAD3,SMAD7,MAP1B,MAPT,MECP2,NEDD4,NFIA,NPTX1,CLDN11,PALM,PFN1,PFN2,PKP1,PLEC,POU4F1,PRKCA,PTEN,PTPRD,PTPRF,PTPRK,NECTIN1,SORT1,SDCBP,SLC6A1,SLC8A2,SNAI2,FSC…	122/523
GO:0034329	cell junction assembly	-17.7266	-15.558	ACTB,APC,BDNF,DST,CAPZA1,CDH1,CDH2,CDH4,CDH7,CDH11,CRK,CRKL,CTNNA1,CTNNB1,CTNND1,DLG1,DSCAM,DSG1,EPHB2,PTK2B,FN1,GABRA1,GABRA2,GABRB2,GJA5,LAMC1,LIM2,SMAD7,MAP1B,MECP2,NPTX1,CLDN11,PKP1,PLEC,POU4F1,PRKCA,PTEN,PTPRD,PTPRK,SDCBP,FSCN1,THY1,TJP1,UGT8,VCL,WNT5A,WNT11,FZD5,PKP4,MPDZ,ARHGEF7,NRXN1,NRXN2,CLSTN3,SPOCK2,SORBS1,FERMT2,PLXND1,EPB41L3,SRGAP2,DNM3,NPTN,CLDN22,LRRC4,PEAK1,GRHL2,CBLN2,SDK1,NPAS…	71/278
GO:0050808	synapse organization	-17.6028	-15.447	ACTB,ADAM10,ANK3,ADGRB3,BDNF,CACNB4,CDH1,CDH2,CHD4,COL4A1,CRK,CRKL,CTNNB1,DLG1,DLG4,DSCAM,EFNA5,EPHA4,EPHB2,FLNA,GABRA1,GABRA2,GABRB2,GDNF,GRM5,TNC,ITPKA,LMX1A,MAP1B,MAPT,MECP2,NEDD4,NFIA,NPTX1,PALM,PFN1,PFN2,POU4F1,PTEN,PTPRD,PTPRF,SORT1,SDCBP,SLC6A1,SLC8A2,TSC1,WNT5A,FZD5,PPFIA2,NRXN1,NRXN2,CLSTN3,SPOCK2,GPHN,CACNG2,WASF3,ZNF365,DKK1,ERC1,PLXND1,SRGAP2,SEZ6L,DNM3,NPTN,SDF4,LRRC4C,SPTBN4,LRRC4,A…	78/326
GO:0007416	synapse assembly	-10.6405	-8.913	BDNF,CDH1,CDH2,CRK,CRKL,DSCAM,EPHB2,GABRA1,GABRA2,GABRB2,MAP1B,MECP2,NPTX1,POU4F1,PTEN,PTPRD,SDCBP,WNT5A,FZD5,NRXN1,NRXN2,CLSTN3,SPOCK2,PLXND1,SRGAP2,DNM3,NPTN,LRRC4,CBLN2,SDK1,NPAS4,C1QL3,HAPLN4	33/110
GO:0016310	phosphorylation	-25.3619	-22.686	ACVR1,ACVR1B,ACVR2A,ADAM10,AK1,AK4,BMPR1A,BMPR1B,BRAF,CAMK4,CAMK2A,CAMK2G,CDK1,CDK6,CDK8,MAP3K8,CREB1,MAPK14,CSNK1A1,CSNK1D,DYRK1A,EPHA4,EPHA5,EPHA7,EPHA8,EPHB2,PTK2B,FGFR1,FRK,GK,GMFB,GSK3B,HK2,ITPKA,JAK1,KDR,LYN,MARK3,MAP3K1,MET,MAP3K11,NTRK2,NTRK3,CDK16,CDK17,CDK18,PDGFRA,PDPK1,CDK14,PIK3C2A,PIK3CG,PRKAA1,PRKACB,PRKCA,PRKCB,PRKCH,MAPK1,MAPK6,MAPK9,MAP2K3,PSKH1,PTK2,RAF1,RET,ROCK1,RPS6KB1,SGK1,…	197/-
GO:0016310	phosphorylation	-25.3619	-22.686	ACVR1,ACVR1B,ACVR2A,ADAM10,AK1,AK4,BMPR1A,BMPR1B,BRAF,CAMK4,CAMK2A,CAMK2G,CDK1,CDK6,CDK8,MAP3K8,CREB1,MAPK14,CSNK1A1,CSNK1D,DYRK1A,EPHA4,EPHA5,EPHA7,EPHA8,EPHB2,PTK2B,FGFR1,FRK,GK,GMFB,GSK3B,HK2,ITPKA,JAK1,KDR,LYN,MARK3,MAP3K1,MET,MAP3K11,NTRK2,NTRK3,CDK16,CDK17,CDK18,PDGFRA,PDPK1,CDK14,PIK3C2A,PIK3CG,PRKAA1,PRKACB,PRKCA,PRKCB,PRKCH,MAPK1,MAPK6,MAPK9,MAP2K3,PSKH1,PTK2,RAF1,RET,ROCK1,RPS6KB1,SGK1,…	148/722
GO:0006468	protein phosphorylation	-22.3455	-19.827	ACVR1,ACVR1B,ACVR2A,ADAM10,BMPR1A,BMPR1B,BRAF,CAMK4,CAMK2A,CDK1,CDK6,CDK8,MAP3K8,CREB1,MAPK14,CSNK1A1,CSNK1D,DYRK1A,EPHA4,EPHA5,EPHA7,EPHA8,EPHB2,PTK2B,FGFR1,FRK,GMFB,GSK3B,JAK1,KDR,LYN,MARK3,MAP3K1,MAP3K11,NTRK2,CDK16,CDK17,CDK18,PDGFRA,PDPK1,CDK14,PRKAA1,PRKACB,PRKCA,PRKCB,PRKCH,MAPK1,MAPK6,MAPK9,PTK2,RAF1,RET,ROCK1,RPS6KB1,SGK1,SRPK2,STK4,TGFB2,TGFBR1,TGFBR2,TOP1,WNT11,YES1,MAP3K12,STK16,CDK13…	111/495
GO:0018209	peptidyl-serine modification	-14.5736	-12.591	CAMK4,CAMK2A,CDK1,MAPK14,CSNK1A1,CSNK1D,DYRK1A,GALNT2,GALNT3,GSK3B,MARK3,PDPK1,PRKACB,PRKCA,PRKCB,PRKCH,MAPK1,MAPK9,ROCK1,RPS6KB1,SGK1,SRPK2,STK4,TGFBR1,TGFBR2,TOP1,MAP3K12,TNKS,CDK5R1,RPS6KA4,MAP3K13,EIF2AK3,ULK2,AKT3,PLK2,SMG1,LATS2,STK39,NLK,STK32B,POGLUT1,CAMK1D,GALNT16,WNK1,POGLUT2,NDNF,GALNT13,POGLUT3,TTBK2,SBK1	50/177
GO:0018193	peptidyl-amino acid modification	-14.0679	-12.12	ACVR1,ACVR1B,ASPH,ATP7A,CAMK4,CAMK2A,CDK1,MAPK14,CSNK1A1,CSNK1D,DYRK1A,EP300,EPHA4,EPHB2,PTK2B,FGFR1,GALNT2,GALNT3,GSK3B,JAK1,KDR,LOX,LOXL1,LYN,MARK3,PDGFRA,PDPK1,PLOD2,PRKACB,PRKCA,PRKCB,PRKCH,MAPK1,MAPK9,PTK2,ROCK1,RPS6KB1,SGK1,SUMO2,SRPK2,STK4,TGFBR1,TGFBR2,TOP1,MAP3K12,PIAS1,TNKS,CDK5R1,RPS6KA4,ASH2L,MAP3K13,PPIG,EIF2AK3,ULK2,HDAC9,AKT3,ABI2,PIAS3,PLK2,MORF4L1,SMG1,SIRT1,CLIP3,SETBP1,LATS2,TA…	103/567
GO:0018105	peptidyl-serine phosphorylation	-10.8241	-9.086	CAMK4,CAMK2A,CDK1,MAPK14,CSNK1A1,CSNK1D,DYRK1A,GSK3B,MARK3,PDPK1,PRKACB,PRKCA,PRKCB,PRKCH,MAPK1,MAPK9,ROCK1,RPS6KB1,SGK1,SRPK2,STK4,TGFBR1,TGFBR2,TOP1,MAP3K12,TNKS,CDK5R1,RPS6KA4,MAP3K13,EIF2AK3,ULK2,AKT3,PLK2,SMG1,LATS2,STK39,NLK,STK32B,CAMK1D,WNK1,TTBK2,SBK1	42/164
GO:0018210	peptidyl-threonine modification	-7.99672	-6.459	ACVR1,ACVR1B,CAMK2A,CDK1,DYRK1A,GALNT2,GALNT3,GSK3B,PDPK1,PRKCA,MAPK1,ROCK1,TGFBR1,TGFBR2,TNKS,CDK5R1,STK39,NLK,GALNT16,WNK1,GALNT13,SBK1	22/68
GO:0018107	peptidyl-threonine phosphorylation	-6.35522	-4.984	ACVR1,ACVR1B,CAMK2A,CDK1,DYRK1A,GSK3B,PDPK1,PRKCA,MAPK1,ROCK1,TGFBR1,TGFBR2,TNKS,CDK5R1,STK39,NLK,WNK1,SBK1	18/58
GO:0046777	protein autophosphorylation	-4.8622	-3.633	ACVR1B,CAMK4,CAMK2A,DYRK1A,EPHA4,EPHA8,PTK2B,FGFR1,GSK3B,KDR,LYN,MARK3,MAP3K11,NTRK2,PDGFRA,PDPK1,PTK2,STK4,MAP3K12,STK16,MAP3K13,STK17B,EIF2AK3,ULK2,SMG1,STK39,TAOK1,PEAK1,SIK1,PIM3	30/160
GO:0007423	sensory organ development	-25.2424	-22.58	ADAM10,JAG1,ATP2B2,PRDM1,BMP2,BMP7,BMPR1B,CALB1,CCNA2,CDKN1B,CLCN2,COL4A1,COL8A2,CRYGS,CTNNB1,DCX,DLG1,DSCAM,DVL2,EDN1,EPHA4,EPHB2,EYA4,ESRRB,FBN1,FOXG1,GABRB2,GATA2,GLI3,GNAT2,ARHGAP35,HMGN1,HMX2,HOXC13,RBPJ,KDR,LIM2,MAB21L1,SMAD3,MAF,MEIS1,MEIS2,MITF,MYO6,NF1,NFIA,NFIB,NOTCH2,NTRK2,SIX6,PAFAH1B1,PBX1,PBX2,PDGFRA,ATP8B1,PRRX1,MED1,MAPK1,NECTIN1,RET,RS1,SDC4,SKI,SKIL,SOS1,SOX1,SOX2,SOX9,SOX11,SP3…	131/-
GO:0007423	sensory organ development	-25.2424	-22.58	ADAM10,JAG1,ATP2B2,PRDM1,BMP2,BMP7,BMPR1B,CALB1,CCNA2,CDKN1B,CLCN2,COL4A1,COL8A2,CRYGS,CTNNB1,DCX,DLG1,DSCAM,DVL2,EDN1,EPHA4,EPHB2,EYA4,ESRRB,FBN1,FOXG1,GABRB2,GATA2,GLI3,GNAT2,ARHGAP35,HMGN1,HMX2,HOXC13,RBPJ,KDR,LIM2,MAB21L1,SMAD3,MAF,MEIS1,MEIS2,MITF,MYO6,NF1,NFIA,NFIB,NOTCH2,NTRK2,SIX6,PAFAH1B1,PBX1,PBX2,PDGFRA,ATP8B1,PRRX1,MED1,MAPK1,NECTIN1,RET,RS1,SDC4,SKI,SKIL,SOS1,SOX1,SOX2,SOX9,SOX11,SP3…	128/577
GO:0048880	sensory system development	-21.4085	-18.944	JAG1,ATP2B2,PRDM1,BMP7,BMPR1B,CALB1,CLCN2,COL4A1,COL8A2,CRYGS,CTNNB1,DCX,DLG1,DSCAM,EPHB2,FBN1,GLI3,GNAT2,ARHGAP35,HMGN1,ISL1,KDR,LIM2,MAB21L1,SMAD3,MAF,MEIS1,MEIS2,MITF,NF1,NFIA,NFIB,NOTCH2,NTRK2,SIX6,PBX1,PBX2,PDGFRA,POU4F1,MED1,NECTIN1,RET,RS1,SKI,SKIL,SOS1,SOX1,SOX2,SOX9,SOX11,SP3,STAT3,TFAP2B,TGFB2,TGFBR1,TGFBR2,THY1,NR2E1,TWIST1,WNT5A,WNT2B,WNT9B,FZD5,PHOX2B,KLF4,LHX2,MFN2,ABI2,GDF11,SEMA3A…	94/389
GO:0001654	eye development	-19.9767	-17.628	JAG1,ATP2B2,PRDM1,BMP7,BMPR1B,CALB1,CLCN2,COL4A1,COL8A2,CRYGS,CTNNB1,DCX,DLG1,DSCAM,EPHB2,FBN1,GLI3,GNAT2,ARHGAP35,HMGN1,KDR,LIM2,MAB21L1,SMAD3,MAF,MEIS1,MEIS2,MITF,NF1,NFIA,NFIB,NOTCH2,NTRK2,SIX6,PBX1,PBX2,PDGFRA,MED1,NECTIN1,RET,RS1,SKI,SKIL,SOS1,SOX1,SOX2,SOX9,SOX11,SP3,STAT3,TFAP2B,TGFB2,TGFBR1,TGFBR2,THY1,NR2E1,TWIST1,WNT5A,WNT2B,WNT9B,FZD5,KLF4,LHX2,MFN2,ABI2,GDF11,MERTK,FRS2,KERA,ATF6,SIPA…	90/379
GO:0150063	visual system development	-19.6509	-17.315	JAG1,ATP2B2,PRDM1,BMP7,BMPR1B,CALB1,CLCN2,COL4A1,COL8A2,CRYGS,CTNNB1,DCX,DLG1,DSCAM,EPHB2,FBN1,GLI3,GNAT2,ARHGAP35,HMGN1,KDR,LIM2,MAB21L1,SMAD3,MAF,MEIS1,MEIS2,MITF,NF1,NFIA,NFIB,NOTCH2,NTRK2,SIX6,PBX1,PBX2,PDGFRA,MED1,NECTIN1,RET,RS1,SKI,SKIL,SOS1,SOX1,SOX2,SOX9,SOX11,SP3,STAT3,TFAP2B,TGFB2,TGFBR1,TGFBR2,THY1,NR2E1,TWIST1,WNT5A,WNT2B,WNT9B,FZD5,KLF4,LHX2,MFN2,ABI2,GDF11,MERTK,FRS2,KERA,ATF6,SIPA…	90/383
GO:0043010	camera-type eye development	-18.1505	-15.937	JAG1,ATP2B2,PRDM1,BMP7,BMPR1B,CALB1,CLCN2,COL4A1,COL8A2,CRYGS,CTNNB1,DCX,DLG1,DSCAM,EPHB2,FBN1,GLI3,GNAT2,ARHGAP35,HMGN1,KDR,LIM2,MAB21L1,SMAD3,MAF,MEIS1,MITF,NF1,NFIA,NFIB,NOTCH2,NTRK2,PDGFRA,MED1,NECTIN1,RET,RS1,SKI,SKIL,SOS1,SOX1,SOX9,SOX11,SP3,STAT3,TFAP2B,TGFB2,TGFBR1,TGFBR2,THY1,NR2E1,TWIST1,WNT5A,WNT2B,WNT9B,FZD5,KLF4,LHX2,MFN2,ABI2,GDF11,MERTK,FRS2,KERA,RPGRIP1L,SLC7A11,VAX2,CLIC4,SOX8,SL…	80/333
GO:0048593	camera-type eye morphogenesis	-12.0929	-10.281	JAG1,PRDM1,BMP7,CALB1,COL8A2,CTNNB1,DSCAM,EPHB2,GLI3,GNAT2,HMGN1,KDR,MEIS1,NF1,NOTCH2,NTRK2,NECTIN1,RS1,SKI,SOX1,SOX9,SOX11,SP3,STAT3,TFAP2B,THY1,TWIST1,WNT5A,WNT2B,FZD5,MFN2,ABI2,GDF11,FRS2,RPGRIP1L,SOX8,FAT3,TBC1D20,SDK1	39/133
GO:0048592	eye morphogenesis	-11.8261	-10.029	JAG1,PRDM1,BMP7,CALB1,COL8A2,CTNNB1,DSCAM,EPHB2,FBN1,GLI3,GNAT2,HMGN1,KDR,MEIS1,NF1,NOTCH2,NTRK2,NECTIN1,RS1,SKI,SOX1,SOX9,SOX11,SP3,STAT3,TFAP2B,THY1,TWIST1,WNT5A,WNT2B,FZD5,MFN2,ABI2,GDF11,FRS2,RPGRIP1L,VAX2,STAU2,SOX8,OLFM3,FAT3,TBC1D20,SDK1	43/160
GO:0090596	sensory organ morphogenesis	-10.4101	-8.697	JAG1,PRDM1,BMP7,CALB1,COL8A2,CTNNB1,DSCAM,DVL2,EDN1,EPHB2,FBN1,FOXG1,GATA2,GLI3,GNAT2,HMGN1,HMX2,HOXC13,KDR,MEIS1,MYO6,NF1,NOTCH2,NTRK2,PRRX1,MAPK1,NECTIN1,RS1,SKI,SOX1,SOX9,SOX11,SP3,STAT3,TFAP2B,THY1,TWIST1,WNT5A,WNT2B,ZIC3,FZD5,NTN1,MFN2,ABI2,TSHZ1,GDF11,FRS2,TRIOBP,RPGRIP1L,VAX2,STAU2,SOX8,SOBP,OLFM3,FAT3,TBC1D20,SDK1	57/274
GO:0060041	retina development in camera-type eye	-8.22398	-6.67	ATP2B2,PRDM1,BMPR1B,CALB1,CLCN2,COL4A1,DCX,DSCAM,GNAT2,NFIA,NFIB,NTRK2,PDGFRA,MED1,NECTIN1,RET,RS1,SKI,SOX9,STAT3,TFAP2B,TGFB2,THY1,NR2E1,LHX2,GDF11,MERTK,RPGRIP1L,VAX2,CLIC4,SOX8,TGIF2,USP45,FAT3,VSTM4,SDK1	36/154
GO:0003407	neural retina development	-5.19641	-3.937	ATP2B2,PRDM1,CALB1,DSCAM,GNAT2,NTRK2,RS1,SOX9,STAT3,TFAP2B,TGFB2,THY1,GDF11,RPGRIP1L,SOX8,TGIF2,USP45,FAT3,SDK1	19/75
GO:0060042	retina morphogenesis in camera-type eye	-3.20119	-2.191	PRDM1,CALB1,DSCAM,GNAT2,NTRK2,RS1,SOX9,STAT3,TFAP2B,THY1,RPGRIP1L,SOX8,FAT3,SDK1	14/65
GO:0060221	retinal rod cell differentiation	-3.11829	-2.12	GNAT2,NTRK2,SOX9,STAT3,RPGRIP1L,SOX8	2023-06-15
GO:0060219	camera-type eye photoreceptor cell differentiation	-2.65814	-1.729	DSCAM,GNAT2,NTRK2,SOX9,STAT3,THY1,RPGRIP1L,SOX8	2023-08-30
GO:0061061	muscle structure development	-25.2055	-22.556	ACTN4,ACVR1,JAG1,APLNR,ZFHX3,ATP2A2,ADGRB3,BMP2,BMPR1A,CACNB4,CAPN2,CASP7,CAV1,CAV3,CCNT2,CDK1,CDH2,CENPF,MAPK14,CTNNB1,DDX5,DMD,HBEGF,EDNRB,EP300,EPAS1,GATA6,H3-3A,H3-3B,HLF,ID3,IGF1,IGF2,IGFBP5,RBPJ,ISL1,KRAS,LGALS1,LIF,LOX,SMAD4,SMAD7,MBNL1,MECP2,MEF2C,MEIS1,MEOX2,NEO1,NF1,NFATC2,NRAS,PAX3,PAX7,PDGFRA,PGM5,PLEC,POU4F1,MED1,PPP3CA,PRKAR1A,RB1,SORT1,SKI,SLC8A1,SOX9,SOX11,TCF7L2,TCF12,TCF15,NR2F2…	119/-
GO:0061061	muscle structure development	-25.2055	-22.556	ACTN4,ACVR1,JAG1,APLNR,ZFHX3,ATP2A2,ADGRB3,BMP2,BMPR1A,CACNB4,CAPN2,CASP7,CAV1,CAV3,CCNT2,CDK1,CDH2,CENPF,MAPK14,CTNNB1,DDX5,DMD,HBEGF,EDNRB,EP300,EPAS1,GATA6,H3-3A,H3-3B,HLF,ID3,IGF1,IGF2,IGFBP5,RBPJ,ISL1,KRAS,LGALS1,LIF,LOX,SMAD4,SMAD7,MBNL1,MECP2,MEF2C,MEIS1,MEOX2,NEO1,NF1,NFATC2,NRAS,PAX3,PAX7,PDGFRA,PGM5,PLEC,POU4F1,MED1,PPP3CA,PRKAR1A,RB1,SORT1,SKI,SLC8A1,SOX9,SOX11,TCF7L2,TCF12,TCF15,NR2F2…	119/514
GO:0007517	muscle organ development	-9.58927	-7.935	ZFHX3,BMP2,BMPR1A,CAV1,CAV3,CCNT2,CENPF,MAPK14,DMD,HBEGF,EP300,HLF,ID3,IGF1,RBPJ,ISL1,KRAS,LIF,SMAD4,SMAD7,MEF2C,MEOX2,NF1,PAX3,PAX7,PLEC,POU4F1,MED1,PPP3CA,RB1,SKI,SOX11,TCF12,TCF15,NR2F2,TGFB2,TGFBR1,TGFBR3,TPM1,TWIST1,UTRN,WNT5A,WNT10B,PHOX2B,COPS2,ZBTB18,VAMP5,SIRT1,ZFPM2,SERP1,SOX8,DLL4,EGLN1,SOX6,LMOD3,GPCPD1,TBX20,DMRTA2,ARID5B,MEGF10	60/310
GO:0007519	skeletal muscle tissue development	-4.4512	-3.276	CAV1,CCNT2,MAPK14,DMD,EP300,HLF,KRAS,MEF2C,MEOX2,NF1,PLEC,PPP3CA,RB1,SKI,SOX11,NR2F2,WNT10B,PHOX2B,COPS2,ZBTB18,VAMP5,SOX8,LMOD3,GPCPD1,DMRTA2,MEGF10	26/136
GO:0060538	skeletal muscle organ development	-3.81496	-2.72	CAV1,CCNT2,MAPK14,DMD,EP300,HLF,KRAS,MEF2C,MEOX2,NF1,PLEC,PPP3CA,RB1,SKI,SOX11,NR2F2,WNT10B,PHOX2B,COPS2,ZBTB18,VAMP5,SOX8,LMOD3,GPCPD1,DMRTA2,MEGF10	26/148
GO:0007610	behavior	-24.8704	-22.233	ASIC1,ACVR2A,ADCY1,ADCY5,AMFR,APBA1,ATP7A,ADGRB3,BDNF,BRAF,BRS3,CACNB4,CALB1,CAMK4,CAPN2,CPT1A,CREB1,CRH,DAB1,DACH1,DLG4,DSCAM,EFNB3,EIF4E,EIF4G1,ELAVL4,EN1,EP300,EPHA4,EPHB2,EPS8,FGF12,GDNF,GHSR,GLI3,GLS,GNAT2,GRIK2,NR3C1,GRM5,KCND2,KRAS,LMX1A,MAFG,MAP1A,MAPT,MECP2,MEF2C,MEIS1,MEIS2,NF1,NPC1,SLC11A2,NTRK2,OPRD1,P2RX3,P2RY1,PAFAH1B1,PCM1,PDE1B,POU4F1,PPT1,PRKAA1,PRKAR2B,MAPK1,PTEN,PTGS2,RPS6KB1,A…	134/-
GO:0007610	behavior	-24.8704	-22.233	ASIC1,ACVR2A,ADCY1,ADCY5,AMFR,APBA1,ATP7A,ADGRB3,BDNF,BRAF,BRS3,CACNB4,CALB1,CAMK4,CAPN2,CPT1A,CREB1,CRH,DAB1,DACH1,DLG4,DSCAM,EFNB3,EIF4E,EIF4G1,ELAVL4,EN1,EP300,EPHA4,EPHB2,EPS8,FGF12,GDNF,GHSR,GLI3,GLS,GNAT2,GRIK2,NR3C1,GRM5,KCND2,KRAS,LMX1A,MAFG,MAP1A,MAPT,MECP2,MEF2C,MEIS1,MEIS2,NF1,NPC1,SLC11A2,NTRK2,OPRD1,P2RX3,P2RY1,PAFAH1B1,PCM1,PDE1B,POU4F1,PPT1,PRKAA1,PRKAR2B,MAPK1,PTEN,PTGS2,RPS6KB1,A…	132/611
GO:0007611	learning or memory	-16.897	-14.784	ASIC1,ADCY1,AMFR,ADGRB3,BDNF,BRAF,CALB1,CAMK4,CREB1,CRH,DLG4,ELAVL4,EN1,EP300,EPHB2,GHSR,GRM5,KRAS,LMX1A,MAP1A,MAPT,MECP2,MEF2C,MEIS2,NF1,SLC11A2,NTRK2,PAFAH1B1,PDE1B,PPT1,PRKAR2B,MAPK1,PTEN,PTGS2,RPS6KB1,ATXN1,SGK1,SLC6A1,SLC8A2,TSC1,PICALM,PIAS1,NRXN1,NRXN2,PJA2,ATP8A1,PLK2,CPEB3,DKK1,SORCS3,SYT11,ADNP,SLC7A11,SLC24A2,ZNF385A,CNTNAP2,FOXB1,TMOD2,PAIP2,UBA6,CAMK2N1,JPH3,SLC12A5,CSMD1,NDRG4,BTBD9…	69/274
GO:0050890	cognition	-15.56	-13.513	ASIC1,ADCY1,AMFR,ADGRB3,BDNF,BRAF,CALB1,CAMK4,CREB1,CRH,DLG4,ELAVL4,EN1,EP300,EPHB2,GHSR,GRM5,KRAS,LMX1A,MAP1A,MAPT,MECP2,MEF2C,MEIS2,MGAT3,NF1,SLC11A2,NTRK2,PAFAH1B1,PDE1B,PPT1,PRKAR2B,MAPK1,PTEN,PTGS2,RPS6KB1,ATXN1,SGK1,SLC6A1,SLC8A2,TSC1,PICALM,PIAS1,NRXN1,NRXN2,PJA2,ATP8A1,CHL1,PLK2,CPEB3,DKK1,SORCS3,SYT11,ADNP,SLC7A11,SLC24A2,ZNF385A,CNTNAP2,FOXB1,TMOD2,PAIP2,SOBP,UBA6,CAMK2N1,JPH3,SLC12A5,G…	73/317
GO:0007612	learning	-10.9363	-9.19	ASIC1,ADGRB3,BRAF,DLG4,ELAVL4,EN1,EPHB2,GRM5,KRAS,MAP1A,MECP2,MEIS2,NF1,NTRK2,PDE1B,PPT1,PRKAR2B,PTGS2,ATXN1,SLC6A1,SLC8A2,TSC1,PIAS1,NRXN1,NRXN2,ATP8A1,DKK1,SORCS3,SYT11,SLC7A11,SLC24A2,CNTNAP2,FOXB1,UBA6,JPH3,SLC12A5,CSMD1,NDRG4,NPAS4,ATXN1L	40/150
GO:0007613	memory	-7.99872	-6.459	ASIC1,ADCY1,BDNF,CALB1,CAMK4,CREB1,LMX1A,MAP1A,MAPT,MECP2,PTGS2,RPS6KB1,ATXN1,SGK1,SLC6A1,SLC8A2,PJA2,PLK2,CPEB3,SORCS3,SYT11,ADNP,SLC24A2,PAIP2,CAMK2N1,JPH3,CSMD1,BTBD9,PTCHD1,NPAS4,ATXN1L	31/123
GO:0007616	long-term memory	-4.52073	-3.338	ADCY1,CALB1,CAMK4,MECP2,RPS6KB1,SGK1,PJA2,CPEB3,CAMK2N1,BTBD9,PTCHD1,NPAS4	12/38
GO:0007507	heart development	-24.7791	-22.154	ACVR1,AP2B1,JAG1,APLNR,APC,PRDM1,BMP2,BMP7,BMPR1A,ZFP36L1,CASP7,CAV3,CDK1,CDH11,CDKN1B,CRKL,CTNNB1,DVL2,EDN1,EIF4G2,EP300,FBN1,FGF12,FLNA,FN1,GATA6,GJA5,GLI3,NDST1,ID3,RBPJ,ISL1,KDR,LOX,SMAD3,SMAD4,SMAD7,MBD1,MECP2,MEF2C,MEIS1,MMP2,NF1,NOTCH2,NTRK3,PDGFRA,PLEC,POU4F1,MED1,PPP3R1,PRKAR1A,MAPK1,MAP2K3,PSKH1,PTEN,PTK2,RB1,ROBO2,ROCK1,SALL1,SKI,SLC8A1,SNAI2,SOS1,SOX4,SOX9,SOX11,STK4,TGFB2,TGFBR1,TGFB…	137/-
GO:0007507	heart development	-24.7791	-22.154	ACVR1,AP2B1,JAG1,APLNR,APC,PRDM1,BMP2,BMP7,BMPR1A,ZFP36L1,CASP7,CAV3,CDK1,CDH11,CDKN1B,CRKL,CTNNB1,DVL2,EDN1,EIF4G2,EP300,FBN1,FGF12,FLNA,FN1,GATA6,GJA5,GLI3,NDST1,ID3,RBPJ,ISL1,KDR,LOX,SMAD3,SMAD4,SMAD7,MBD1,MECP2,MEF2C,MEIS1,MMP2,NF1,NOTCH2,NTRK3,PDGFRA,PLEC,POU4F1,MED1,PPP3R1,PRKAR1A,MAPK1,MAP2K3,PSKH1,PTEN,PTK2,RB1,ROBO2,ROCK1,SALL1,SKI,SLC8A1,SNAI2,SOS1,SOX4,SOX9,SOX11,STK4,TGFB2,TGFBR1,TGFB…	126/569
GO:0003279	cardiac septum development	-13.8612	-11.938	ACVR1,AP2B1,JAG1,APLNR,PRDM1,BMP7,BMPR1A,GATA6,GJA5,NDST1,RBPJ,ISL1,SMAD4,SMAD7,NOTCH2,ROBO2,SALL1,SOX4,SOX11,TGFB2,TGFBR1,TGFBR2,TGFBR3,TP53,WNT5A,WNT11,LMO4,MAML1,TAB1,SEMA3C,FRS2,PLXND1,ZFPM2,EGLN1,PARVA,TBX20,CRELD1	37/108
GO:0003205	cardiac chamber development	-13.5692	-11.667	ACVR1,AP2B1,JAG1,APLNR,PRDM1,BMP2,BMP7,BMPR1A,CAV3,GATA6,GJA5,NDST1,RBPJ,ISL1,SMAD4,SMAD7,MEF2C,NOTCH2,POU4F1,MED1,ROBO2,SALL1,SOS1,SOX4,SOX11,TGFB2,TGFBR1,TGFBR2,TGFBR3,TP53,TPM1,WNT5A,WNT11,LMO4,MAML1,TAB1,SEMA3C,FRS2,PLXND1,ZFPM2,DLL4,EGLN1,PARVA,TBX20,CRELD1,GRHL2,TMEM65	47/168
GO:0003007	heart morphogenesis	-11.8912	-10.09	ACVR1,JAG1,APLNR,APC,BMP2,BMP7,BMPR1A,CAV3,CRKL,DVL2,EDN1,FLNA,GATA6,GJA5,RBPJ,ISL1,SMAD3,SMAD4,SMAD7,MEF2C,NOTCH2,POU4F1,MED1,PTK2,ROBO2,SNAI2,SOS1,SOX4,SOX9,SOX11,TGFB2,TGFBR1,TGFBR2,TGFBR3,TP53,TPM1,TWIST1,WNT5A,WNT11,ZIC3,YAP1,TAB1,SEMA3C,TMED2,PLXND1,ZFPM2,PDCD4,IFT52,DLL4,EGLN1,IFT57,PARVA,TBX20,NDRG4,GRHL2,ASXL1,ARID2,CCDC103	58/260
GO:0060411	cardiac septum morphogenesis	-10.5415	-8.824	ACVR1,JAG1,APLNR,BMP7,BMPR1A,GATA6,RBPJ,ISL1,SMAD4,SMAD7,NOTCH2,ROBO2,SOX4,SOX11,TGFB2,TGFBR1,TGFBR2,TGFBR3,TP53,WNT5A,WNT11,SEMA3C,ZFPM2,EGLN1,PARVA,TBX20	26/72
GO:0003206	cardiac chamber morphogenesis	-10.0915	-8.403	ACVR1,JAG1,APLNR,BMP2,BMP7,BMPR1A,CAV3,GATA6,RBPJ,ISL1,SMAD4,SMAD7,MEF2C,NOTCH2,POU4F1,MED1,ROBO2,SOS1,SOX4,SOX11,TGFB2,TGFBR1,TGFBR2,TGFBR3,TP53,TPM1,WNT5A,WNT11,SEMA3C,ZFPM2,DLL4,EGLN1,PARVA,TBX20,GRHL2	35/127
GO:0003231	cardiac ventricle development	-9.45416	-7.806	ACVR1,AP2B1,JAG1,APLNR,PRDM1,BMPR1A,GJA5,RBPJ,ISL1,SMAD4,SMAD7,MEF2C,POU4F1,MED1,ROBO2,SALL1,SOX4,SOX11,TGFB2,TGFBR1,TGFBR2,TGFBR3,TPM1,WNT5A,WNT11,LMO4,SEMA3C,FRS2,ZFPM2,DLL4,EGLN1,TBX20,GRHL2,TMEM65	34/127
GO:0060840	artery development	-8.278	-6.721	AP2B1,JAG1,APLNR,PRDM1,BMPR1A,EDN1,GJA5,GLI3,NDST1,RBPJ,LOX,LOXL1,LRP1,SMAD7,NF1,PRRX1,ROBO2,SOX4,TFAP2B,TGFB2,TGFBR1,TGFBR2,WNT11,TAB1,PLXND1,DLL4,ARID2,ADGRF5	28/101
GO:0003151	outflow tract morphogenesis	-8.04923	-6.504	JAG1,BMPR1A,CRKL,DVL2,EDN1,GATA6,GJA5,RBPJ,ISL1,SMAD4,MEF2C,ROBO2,SOX11,TGFB2,TGFBR2,TGFBR3,TWIST1,WNT5A,WNT11,SEMA3C,PLXND1,ZFPM2,PARVA,TBX20	24/79
GO:0003281	ventricular septum development	-7.95291	-6.419	ACVR1,AP2B1,APLNR,PRDM1,BMPR1A,GJA5,RBPJ,SMAD4,SMAD7,ROBO2,SALL1,SOX4,SOX11,TGFB2,TGFBR1,TGFBR2,TGFBR3,WNT5A,WNT11,LMO4,FRS2,ZFPM2,EGLN1	23/74
GO:0060412	ventricular septum morphogenesis	-7.80816	-6.289	ACVR1,APLNR,BMPR1A,RBPJ,SMAD4,SMAD7,ROBO2,SOX4,SOX11,TGFB2,TGFBR1,TGFBR2,TGFBR3,WNT5A,WNT11,ZFPM2,EGLN1	17/43
GO:0003208	cardiac ventricle morphogenesis	-6.22693	-4.867	JAG1,BMPR1A,RBPJ,ISL1,SMAD4,SMAD7,MEF2C,POU4F1,MED1,SOX4,TGFB2,TGFBR1,TGFBR2,TGFBR3,TPM1,SEMA3C,ZFPM2,DLL4,TBX20,GRHL2	20/71
GO:0035904	aorta development	-5.99321	-4.655	AP2B1,JAG1,APLNR,PRDM1,BMPR1A,NDST1,RBPJ,LOX,LOXL1,LRP1,ROBO2,SOX4,TFAP2B,TGFB2,TGFBR2,TAB1,PLXND1,DLL4	18/61
GO:0048644	muscle organ morphogenesis	-5.85245	-4.52	BMP2,BMPR1A,RBPJ,ISL1,LIF,SMAD4,SMAD7,POU4F1,MED1,TCF15,TGFB2,TGFBR1,TGFBR3,TPM1,WNT5A,ZFPM2,SERP1,DLL4,EGLN1,TBX20,ARID5B	21/81
GO:0048844	artery morphogenesis	-5.67997	-4.368	JAG1,PRDM1,BMPR1A,EDN1,GJA5,RBPJ,LRP1,SMAD7,NF1,PRRX1,SOX4,TFAP2B,TGFB2,TGFBR1,TGFBR2,WNT11,DLL4,ARID2,ADGRF5	19/70
GO:0055008	cardiac muscle tissue morphogenesis	-5.31843	-4.045	BMP2,BMPR1A,RBPJ,ISL1,SMAD4,SMAD7,POU4F1,MED1,TGFB2,TGFBR1,TGFBR3,TPM1,WNT5A,ZFPM2,DLL4,EGLN1,TBX20	17/61
GO:0061383	trabecula morphogenesis	-5.093	-3.842	BMP7,BMPR1A,CAV3,RBPJ,MMP2,MED1,SOS1,TGFB2,TGFBR1,TGFBR3,WNT10B,SEMA4D,DLL4,EGLN1	14/45
GO:0061384	heart trabecula morphogenesis	-4.57936	-3.39	BMP7,BMPR1A,CAV3,RBPJ,MED1,SOS1,TGFB2,TGFBR1,TGFBR3,DLL4,EGLN1	11/32
GO:0055010	ventricular cardiac muscle tissue morphogenesis	-4.17014	-3.034	BMPR1A,RBPJ,ISL1,SMAD4,SMAD7,POU4F1,MED1,TGFB2,TGFBR1,TGFBR3,TPM1,ZFPM2,DLL4	13/47
GO:0060415	muscle tissue morphogenesis	-4.12977	-2.997	BMP2,BMPR1A,RBPJ,ISL1,SMAD4,SMAD7,POU4F1,MED1,TGFB2,TGFBR1,TGFBR3,TPM1,WNT5A,ZFPM2,DLL4,EGLN1,TBX20	17/74
GO:0003222	ventricular trabecula myocardium morphogenesis	-3.3092	-2.282	BMPR1A,RBPJ,MED1,TGFB2,TGFBR1,DLL4	2023-06-14
GO:0003229	ventricular cardiac muscle tissue development	-3.18585	-2.178	BMPR1A,RBPJ,ISL1,SMAD4,SMAD7,POU4F1,MED1,TGFB2,TGFBR1,TGFBR3,TPM1,ZFPM2,DLL4	13/58
GO:0035909	aorta morphogenesis	-2.90342	-1.936	JAG1,BMPR1A,RBPJ,LRP1,SOX4,TFAP2B,TGFB2,TGFBR2,DLL4	9/34
GO:0060317	cardiac epithelial to mesenchymal transition	-2.86943	-1.913	BMP2,RBPJ,SMAD4,SNAI2,TGFB2,TGFBR1,TGFBR3,PDCD4	2023-08-28
GO:0044089	positive regulation of cellular component biogenesis	-24.4267	-21.814	ABCA1,APC,ATP7A,ADGRB3,BDNF,BMP7,BRAF,CAV1,CAV3,CDKN1B,CHGA,CCN2,DDX3X,DLG1,DYNC1H1,EFNA5,EIF4G1,EPHB2,EPS8,PTK2B,FLNA,FMR1,ARHGAP35,GSK3B,HAS3,HSP90AA1,IL5,KDR,LCP1,LIMS1,CAPRIN1,SMAD3,MAP1B,MAPT,MECP2,MET,CNOT2,NTRK2,PALM,PFN1,PFN2,PIK3R1,PRKCA,MAPK9,PTPRD,RAC1,RAC2,ROCK1,SDC4,SDCBP,FSCN1,SOX9,TESK1,TFRC,TGFB3,TGFBR1,THY1,TP53,TPM1,TSC1,VCP,WNT10B,WNT11,STAM,ST8SIA2,PIP4K2B,NCK2,HRK,CDK5R1,HAP1…	215/-
GO:0044089	positive regulation of cellular component biogenesis	-24.4267	-21.814	ABCA1,APC,ATP7A,ADGRB3,BDNF,BMP7,BRAF,CAV1,CAV3,CDKN1B,CHGA,CCN2,DDX3X,DLG1,DYNC1H1,EFNA5,EIF4G1,EPHB2,EPS8,PTK2B,FLNA,FMR1,ARHGAP35,GSK3B,HAS3,HSP90AA1,IL5,KDR,LCP1,LIMS1,CAPRIN1,SMAD3,MAP1B,MAPT,MECP2,MET,CNOT2,NTRK2,PALM,PFN1,PFN2,PIK3R1,PRKCA,MAPK9,PTPRD,RAC1,RAC2,ROCK1,SDC4,SDCBP,FSCN1,SOX9,TESK1,TFRC,TGFB3,TGFBR1,THY1,TP53,TPM1,TSC1,VCP,WNT10B,WNT11,STAM,ST8SIA2,PIP4K2B,NCK2,HRK,CDK5R1,HAP1…	116/503
GO:0051493	regulation of cytoskeleton organization	-20.3231	-17.941	ADD3,APC,RHOG,BRAF,CAPN2,CAPN6,CAPZA1,CAPZA2,CAV3,CDKN1B,CLTC,CRK,CCN2,CYLD,DLG1,DYNC1H1,DYRK1A,EDN1,EFNA5,MEGF9,EPHA5,EPS8,PTK2B,FLNA,GMFB,ARHGAP35,GSK3B,LRP1,SMAD3,SMAD4,MAP1A,MAP1B,MAP6,MAPT,MECP2,MET,TRIM37,PAFAH1B1,PDGFRA,PFN1,PFN2,PIK3R1,PRKAA1,MAPK1,PTK2,RAC1,RASA1,RNF4,ROCK1,SDC4,FSCN1,SPTBN1,TESK1,TGFB3,TGFBR1,TJP1,TPM1,TSC1,WNT11,NCK2,MPDZ,CDK5R1,ARHGEF7,SEMA5A,TMSB10,BAG4,PDE4DIP,ABI2,…	110/516
GO:0010638	positive regulation of organelle organization	-15.3039	-13.281	ADD3,ANK1,ATRX,BRAF,BTC,CAV3,CD28,CDK1,CDKN1B,CCN2,CTNNB1,DLG1,DMRT1,DYNC1H1,EDN1,PTK2B,FLNA,ARHGAP35,GSK3B,HNRNPA1,HNRNPA2B1,IGF1,IGF2,IL5,KDR,LCP1,CAPRIN1,SMAD3,MAP1B,MAPT,MECP2,MET,CNOT2,NPR2,PFN1,PFN2,PKIB,MAPK1,MAPK9,RAC1,RB1,SDC4,SDCBP,FSCN1,SYT1,TESK1,TGFB3,TGFBR1,TP53,TPM1,WNT5A,WNT11,PIP4K2B,NCK2,TNKS,HRK,TNFSF10,CDK5R1,HAP1,SEMA5A,BAG4,PDE4DIP,G3BP2,PAN2,BCL2L11,ABI2,NPM2,CDC42EP2,CCT8,…	98/505
GO:1902903	regulation of supramolecular fiber organization	-13.559	-11.659	ADD3,APC,BRAF,CAPZA1,CAPZA2,CAV3,CDKN1B,CCN2,DLG1,DYRK1A,EDN1,MEGF9,EPS8,PTK2B,FLNA,GMFB,ARHGAP35,SMAD3,SMAD4,MAP1A,MAP1B,MAPT,MECP2,MET,PFN1,PFN2,PIK3R1,RAC1,RASA1,RB1,ROCK1,SDC4,SPTBN1,TESK1,TGFB3,TGFBR1,TJP1,TPM1,TSC1,WNT11,NCK2,CDK5R1,ARHGEF7,SEMA5A,TMSB10,BAG4,PDE4DIP,ABI2,CDC42EP2,HAX1,ARFGEF1,WASF3,FERMT2,TRIOBP,AKAP13,PPM1E,MAPRE1,LIMCH1,CAMSAP2,WASHC4,CLASP1,ARFIP2,LMOD1,SPEF1,CLIP3,TMOD…	79/389
GO:0032970	regulation of actin filament-based process	-12.7729	-10.924	ADD3,RHOG,ATP2A2,BRAF,CAPZA1,CAPZA2,CAV1,CAV3,CRK,CCN2,DLG1,DSC2,EDN1,EFNA5,MEGF9,EPHA5,EPS8,PTK2B,FLNA,GJA5,GMFB,ARHGAP35,LRP1,SMAD3,SMAD4,MET,PDGFRA,PFN1,PFN2,PIK3R1,RAC1,RASA1,ROCK1,SDC4,FSCN1,SPTBN1,STC1,TESK1,TGFB3,TGFBR1,TJP1,TPM1,TSC1,WNT11,NCK2,CDK5R1,SEMA5A,TMSB10,BAG4,ZEB2,ABI2,CDC42EP2,HAX1,ARFGEF1,WASF3,FERMT2,TRIOBP,AKAP13,PPM1E,LIMCH1,WASHC4,CLASP1,ARFIP2,LMOD1,STAU2,TMOD2,LIMA1,LMO…	76/379
GO:0032956	regulation of actin cytoskeleton organization	-12.106	-10.292	ADD3,RHOG,BRAF,CAPZA1,CAPZA2,CAV3,CRK,CCN2,DLG1,EDN1,EFNA5,MEGF9,EPHA5,EPS8,PTK2B,FLNA,GMFB,ARHGAP35,LRP1,SMAD3,SMAD4,MET,PDGFRA,PFN1,PFN2,PIK3R1,RAC1,RASA1,ROCK1,SDC4,FSCN1,SPTBN1,TESK1,TGFB3,TGFBR1,TJP1,TPM1,TSC1,WNT11,NCK2,CDK5R1,SEMA5A,TMSB10,BAG4,ABI2,CDC42EP2,HAX1,ARFGEF1,WASF3,FERMT2,TRIOBP,AKAP13,PPM1E,LIMCH1,WASHC4,CLASP1,ARFIP2,LMOD1,STAU2,TMOD2,LIMA1,LMOD3,PDXP,TAOK1,SPTBN4,CYRIA,DIXDC…	69/337
GO:0110053	regulation of actin filament organization	-9.05647	-7.448	ADD3,BRAF,CAPZA1,CAPZA2,CCN2,DLG1,MEGF9,EPS8,PTK2B,FLNA,GMFB,ARHGAP35,SMAD3,MET,PFN1,PFN2,PIK3R1,RAC1,RASA1,ROCK1,SDC4,SPTBN1,TESK1,TGFB3,TGFBR1,TJP1,TPM1,TSC1,WNT11,NCK2,SEMA5A,TMSB10,BAG4,ABI2,CDC42EP2,HAX1,ARFGEF1,WASF3,FERMT2,TRIOBP,PPM1E,LIMCH1,WASHC4,CLASP1,ARFIP2,LMOD1,TMOD2,LIMA1,LMOD3,PDXP,SPTBN4,CYRIA,MTPN,FMN1	54/273
GO:1902905	positive regulation of supramolecular fiber organization	-8.75228	-7.168	BRAF,CAV3,CDKN1B,CCN2,DLG1,EDN1,PTK2B,FLNA,SMAD3,MAP1B,MAPT,MECP2,MET,PFN1,PFN2,RAC1,RB1,SDC4,TESK1,TGFB3,TGFBR1,TPM1,WNT11,NCK2,CDK5R1,SEMA5A,BAG4,PDE4DIP,ABI2,CDC42EP2,WASF3,FERMT2,PPM1E,MAPRE1,LIMCH1,CLASP1,LMOD1,PDXP,SLAIN2,FMN1	40/175
GO:0051495	positive regulation of cytoskeleton organization	-8.60383	-7.03	ADD3,BRAF,CAV3,CDKN1B,CCN2,DLG1,DYNC1H1,EDN1,PTK2B,FLNA,SMAD3,MAP1B,MAPT,MECP2,MET,PFN1,PFN2,RAC1,SDC4,TESK1,TGFB3,TGFBR1,TPM1,WNT11,NCK2,CDK5R1,SEMA5A,BAG4,PDE4DIP,ABI2,CDC42EP2,WASF3,FERMT2,PPM1E,MAPRE1,LIMCH1,CLASP1,LMOD1,PDXP,SLAIN2,FMN1	41/184
GO:0031334	positive regulation of protein-containing complex assembly	-7.6311	-6.131	ABCA1,CAV3,CDKN1B,DDX3X,DLG1,EIF4G1,PTK2B,GSK3B,HSP90AA1,IL5,LCP1,MAP1B,MAPT,MECP2,MET,PFN1,PFN2,MAPK9,RAC1,FSCN1,TFRC,TP53,VCP,WNT10B,NCK2,HRK,CDK5R1,BAG4,PDE4DIP,BCL2L11,CDC42EP2,FERMT2,FAF1,MAPRE1,CLASP1,LMOD1,AMBRA1,SLAIN2,TIRAP,DAB2IP,FMN1	41/198
GO:0110020	regulation of actomyosin structure organization	-6.65613	-5.25	BRAF,CAV3,CCN2,EDN1,SMAD3,SMAD4,MET,PFN1,PFN2,PIK3R1,RAC1,ROCK1,SDC4,TESK1,TGFB3,TGFBR1,TJP1,TPM1,TSC1,WNT11,BAG4,FERMT2,AKAP13,PPM1E,LIMCH1,CLASP1	26/105
GO:0032273	positive regulation of protein polymerization	-6.13456	-4.782	CAV3,CDKN1B,DLG1,PTK2B,HSP90AA1,MAP1B,MAPT,MECP2,MET,PFN1,PFN2,RAC1,NCK2,CDK5R1,BAG4,PDE4DIP,CDC42EP2,MAPRE1,CLASP1,LMOD1,AMBRA1,SLAIN2,FMN1	23/91
GO:0032233	positive regulation of actin filament bundle assembly	-5.31843	-4.045	BRAF,CCN2,FLNA,SMAD3,PFN1,PFN2,RAC1,SDC4,TESK1,TGFB3,TGFBR1,TPM1,WNT11,BAG4,FERMT2,PPM1E,LIMCH1	17/61
GO:0051492	regulation of stress fiber assembly	-5.30016	-4.029	BRAF,CCN2,SMAD3,MET,PFN1,PFN2,PIK3R1,RAC1,ROCK1,SDC4,TESK1,TGFB3,TGFBR1,TJP1,TPM1,TSC1,WNT11,BAG4,FERMT2,PPM1E,LIMCH1,CLASP1	22/94
GO:0051496	positive regulation of stress fiber assembly	-5.07793	-3.828	BRAF,CCN2,SMAD3,PFN2,RAC1,SDC4,TESK1,TGFB3,TGFBR1,TPM1,WNT11,BAG4,FERMT2,PPM1E,LIMCH1	15/51
GO:0032231	regulation of actin filament bundle assembly	-4.85549	-3.628	BRAF,CCN2,FLNA,SMAD3,MET,PFN1,PFN2,PIK3R1,RAC1,ROCK1,SDC4,TESK1,TGFB3,TGFBR1,TJP1,TPM1,TSC1,WNT11,BAG4,FERMT2,PPM1E,LIMCH1,CLASP1	23/107

## Sheet: KEGG
KEGG pathway analysis for target genes of DE miRNAs（count reads >1000）
ID	Description	pvalue	qvalue	GeneID	GeneRatio
hsa05200	Pathways in cancer	-25.438	-22.8915	ADCY1,ADCY5,ADCY6,ADCY7,JAG1,APC,CCND1,BCL2L1,BMP2,BRAF,CALM1,CALM2,CAMK2A,CAMK2G,CASP7,CASP9,RUNX1,RUNX1T1,CCNA2,CDH1,CDK6,CDKN1B,CKS2,COL4A1,COL4A4,COL4A6,CRK,CRKL,CTNNA1,CTNNB1,DCC,DVL2,E2F2,E2F3,EDN1,EDNRB,ELK1,EP300,EPAS1,ESR1,ETS1,FGF1,FGF4,FGFR1,FN1,GLI3,GNAI2,GSK3B,HSP90AA1,IGF1,IGF2,IL5,JAK1,KRAS,LAMC1,SMAD3,SMAD4,MET,KITLG,MITF,MMP2,NOTCH2,NRAS,PDGFRA,PGF,PIK3R1,PPARD,PRKACB,PRKCA,PRKCB…	186/-
hsa05200	Pathways in cancer	-25.438	-22.8915	ADCY1,ADCY5,ADCY6,ADCY7,JAG1,APC,CCND1,BCL2L1,BMP2,BRAF,CALM1,CALM2,CAMK2A,CAMK2G,CASP7,CASP9,RUNX1,RUNX1T1,CCNA2,CDH1,CDK6,CDKN1B,CKS2,COL4A1,COL4A4,COL4A6,CRK,CRKL,CTNNA1,CTNNB1,DCC,DVL2,E2F2,E2F3,EDN1,EDNRB,ELK1,EP300,EPAS1,ESR1,ETS1,FGF1,FGF4,FGFR1,FN1,GLI3,GNAI2,GSK3B,HSP90AA1,IGF1,IGF2,IL5,JAK1,KRAS,LAMC1,SMAD3,SMAD4,MET,KITLG,MITF,MMP2,NOTCH2,NRAS,PDGFRA,PGF,PIK3R1,PPARD,PRKACB,PRKCA,PRKCB…	122/531
hsa05205	Proteoglycans in cancer	-19.509	-17.4396	ACTB,ANK1,ANK3,CCND1,BRAF,CAMK2A,CAMK2G,CAV1,CAV3,CD44,MAPK14,CTNNB1,DDX5,HBEGF,EIF4B,ELK1,ESR1,FGFR1,FLNA,FN1,IGF1,IGF2,ITPR1,KDR,KRAS,LUM,MET,MMP2,NRAS,PDPK1,PIK3R1,PLAU,PRKACB,PRKCA,PRKCB,MAPK1,PTK2,RAC1,RAF1,ROCK1,RPS6KB1,SDC2,SDC4,SOS1,STAT3,TGFB2,TIMP3,TP53,TWIST1,WNT5A,WNT10B,WNT11,WNT2B,WNT9B,FZD5,FZD7,PIK3R3,AKT3,FRS2,RRAS2,ARHGEF12,PDCD4	62/205
hsa04151	PI3K-Akt signaling pathway	-12.8878	-11.5148	ANGPT2,CCND1,BCL2L1,BDNF,CASP9,CDK6,CDKN1B,COL4A1,COL4A4,COL4A6,CREB1,EFNA5,EIF4B,EIF4E,FGF1,FGF4,FGFR1,FOXO3,FN1,GSK3B,HSP90AA1,TNC,IBSP,IGF1,IGF2,IRS1,ITGA9,JAK1,KDR,KRAS,LAMC1,MCL1,MET,KITLG,NRAS,NTRK2,PDGFRA,PDPK1,PGF,PIK3CG,PIK3R1,PPP2R2C,PPP2R5C,PPP2R5E,PRKAA1,PRKCA,MAPK1,PTEN,PTK2,RAC1,RAF1,RHEB,RPS6KB1,RXRA,SGK1,SOS1,SPP1,TP53,TSC1,YWHAB,YWHAE,YWHAG,PIK3R3,ITGA10,MAGI1,EIF4E2,AKT3,BCL2L11…	73/354
hsa05165	Human papillomavirus infection	-11.0331	-9.84825	JAG1,APC,ATP6V1A,CCND1,CCNA2,CDK6,CDKN1B,CHD4,COL4A1,COL4A4,COL4A6,CREB1,CSNK1A1,CTNNB1,DLG1,DLG2,DVL2,EP300,FN1,GSK3B,TNC,IBSP,RBPJ,ITGA9,JAK1,KRAS,LAMC1,LLGL2,NOTCH2,NRAS,PIK3R1,PPP2R2C,PPP2R5C,PPP2R5E,PRKACB,MAPK1,PTEN,PTGS2,PTK2,RAF1,RB1,RHEB,RPS6KB1,SOS1,SPP1,STAT1,TCF7L2,TP53,TRAF3,TSC1,UBE3A,WNT5A,WNT10B,WNT11,WNT2B,WNT9B,FZD5,AXIN1,FZD7,PIK3R3,ITGA10,MAGI1,TBPL1,MAML1,AKT3,CREB3L1	66/331
hsa04360	Axon guidance	-19.5218	-17.4396	BMP7,BMPR1B,CAMK2A,CAMK2G,DCC,DPYSL2,EFNA5,EFNB3,EPHA4,EPHA5,EPHA7,EPHA8,EPHB2,GNAI2,GSK3B,KRAS,MET,NEO1,NFATC2,NRAS,PDPK1,PIK3R1,PLXNA2,PPP3CA,PPP3R1,PRKCA,MAPK1,PTK2,RAC1,RAC2,RAF1,RASA1,ROBO2,ROCK1,TRPC4,WNT5A,CXCR4,NCK2,PIK3R3,UNC5C,SEMA5A,NTN1,SRGAP3,SEMA3A,SEMA4D,SEMA3C,ARHGEF12,SRGAP2,NGEF,SEMA5B,RGMA,SEMA6A,LRRC4C,SEMA4G,LRRC4,MYL12B,UNC5B,SEMA3D	58/-
hsa04360	Axon guidance	-19.5218	-17.4396	BMP7,BMPR1B,CAMK2A,CAMK2G,DCC,DPYSL2,EFNA5,EFNB3,EPHA4,EPHA5,EPHA7,EPHA8,EPHB2,GNAI2,GSK3B,KRAS,MET,NEO1,NFATC2,NRAS,PDPK1,PIK3R1,PLXNA2,PPP3CA,PPP3R1,PRKCA,MAPK1,PTK2,RAC1,RAC2,RAF1,RASA1,ROBO2,ROCK1,TRPC4,WNT5A,CXCR4,NCK2,PIK3R3,UNC5C,SEMA5A,NTN1,SRGAP3,SEMA3A,SEMA4D,SEMA3C,ARHGEF12,SRGAP2,NGEF,SEMA5B,RGMA,SEMA6A,LRRC4C,SEMA4G,LRRC4,MYL12B,UNC5B,SEMA3D	58/182
hsa04390	Hippo signaling pathway	-19.1713	-17.2269	ACTB,APC,CCND1,BMP2,BMP7,BMPR1A,BMPR1B,CDH1,CSNK1D,CCN2,CTNNA1,CTNNB1,DLG1,DLG2,DLG4,DVL2,FGF1,GSK3B,LLGL2,SMAD3,SMAD4,SMAD7,SERPINE1,PPP2R2C,SNAI2,SOX2,TCF7L2,TGFB2,TGFB3,TGFBR1,TGFBR2,WNT5A,WNT10B,WNT11,WNT2B,WNT9B,YWHAB,YWHAE,YWHAG,FZD5,AXIN1,FZD7,BTRC,LIMD1,YAP1,YWHAQ,FBXW11,WWTR1,LATS2,BBC3,FRMD6,RASSF6,GDF6	53/-
hsa04390	Hippo signaling pathway	-19.1713	-17.2269	ACTB,APC,CCND1,BMP2,BMP7,BMPR1A,BMPR1B,CDH1,CSNK1D,CCN2,CTNNA1,CTNNB1,DLG1,DLG2,DLG4,DVL2,FGF1,GSK3B,LLGL2,SMAD3,SMAD4,SMAD7,SERPINE1,PPP2R2C,SNAI2,SOX2,TCF7L2,TGFB2,TGFB3,TGFBR1,TGFBR2,WNT5A,WNT10B,WNT11,WNT2B,WNT9B,YWHAB,YWHAE,YWHAG,FZD5,AXIN1,FZD7,BTRC,LIMD1,YAP1,YWHAQ,FBXW11,WWTR1,LATS2,BBC3,FRMD6,RASSF6,GDF6	53/157
hsa05225	Hepatocellular carcinoma	-16.9607	-15.1131	ACTB,APC,CCND1,BCL2L1,BRAF,CDK6,CSNK1A1,CTNNB1,DVL2,E2F2,E2F3,ELK1,GSK3B,IGF2,KRAS,SMAD3,SMAD4,MET,NRAS,PIK3R1,PRKCA,PRKCB,MAPK1,PTEN,RAF1,RB1,RPS6KB1,SMARCB1,SMARCC1,SMARCC2,SMARCD1,SOS1,TCF7L2,TGFB2,TGFB3,TGFBR1,TGFBR2,TP53,WNT5A,WNT10B,WNT11,WNT2B,WNT9B,FZD5,DPF1,ARID1A,AXIN1,FZD7,PIK3R3,AKT3,ARID1B,ARID2,ADCY1,ADCY5,ADCY6,ADCY7,CALM1,CALM2,CASP9,CREB1,CRK,CRKL,MAPK14,PTK2B,GNAI2,IL10RA,ITPR1,…	250/-
hsa05225	Hepatocellular carcinoma	-16.9607	-15.1131	ACTB,APC,CCND1,BCL2L1,BRAF,CDK6,CSNK1A1,CTNNB1,DVL2,E2F2,E2F3,ELK1,GSK3B,IGF2,KRAS,SMAD3,SMAD4,MET,NRAS,PIK3R1,PRKCA,PRKCB,MAPK1,PTEN,RAF1,RB1,RPS6KB1,SMARCB1,SMARCC1,SMARCC2,SMARCD1,SOS1,TCF7L2,TGFB2,TGFB3,TGFBR1,TGFBR2,TP53,WNT5A,WNT10B,WNT11,WNT2B,WNT9B,FZD5,DPF1,ARID1A,AXIN1,FZD7,PIK3R3,AKT3,ARID1B,ARID2	52/168
hsa05163	Human cytomegalovirus infection	-14.1682	-12.5759	ADCY1,ADCY5,ADCY6,ADCY7,CCND1,CALM1,CALM2,CASP9,CDK6,CREB1,CRK,CRKL,MAPK14,CTNNB1,E2F2,E2F3,ELK1,PTK2B,GNAI2,GSK3B,IL10RA,ITPR1,JAK1,KRAS,NFATC2,NRAS,PDGFRA,PIK3R1,PPP3CA,PPP3R1,PRKACB,PRKCA,PRKCB,MAPK1,PTGER2,PTGS2,PTK2,RAC1,RAC2,RAF1,RB1,RHEB,ROCK1,RPS6KB1,SOS1,SP1,STAT3,TP53,TSC1,CXCR4,PIK3R3,AKT3,AKAP13,ARHGEF12,CYCS,GNG2,CREB3L1	57/225
hsa05161	Hepatitis B	-12.871	-11.5148	BRAF,CASP9,CCNA2,CREB1,MAPK14,DDX3X,E2F2,E2F3,ELK1,EP300,PTK2B,JAK1,KRAS,SMAD3,SMAD4,MAP3K1,NFATC2,NRAS,PIK3R1,PRKCA,PRKCB,MAPK1,MAPK9,MAP2K3,RAF1,RB1,SOS1,STAT1,STAT3,STAT4,TGFB2,TGFB3,TGFBR1,TGFBR2,TP53,TRAF3,YWHAB,PIK3R3,AKT3,TAB1,YWHAQ,CYCS,CREB3L1,TIRAP,TICAM2	45/162
hsa04218	Cellular senescence	-12.8572	-11.5148	CCND1,ZFP36L1,CACNA1D,CALM1,CALM2,CAPN2,CCNA2,CDK1,CDC25A,CDK6,MAPK14,E2F2,E2F3,ETS1,FOXO3,ITPR1,KRAS,SMAD3,NFATC2,NRAS,SERPINE1,PIK3R1,PPP3CA,PPP3R1,MAPK1,MAP2K3,PTEN,RAF1,RB1,RBBP4,RHEB,TGFB2,TGFB3,TGFBR1,TGFBR2,TP53,TSC1,VDAC2,PIK3R3,BTRC,AKT3,RRAS2,FBXW11,SIRT1	44/156
hsa05210	Colorectal cancer	-12.3872	-11.0979	APC,CCND1,BRAF,CASP9,CTNNB1,DCC,GSK3B,KRAS,SMAD3,SMAD4,NRAS,PIK3R1,MAPK1,MAPK9,RAC1,RAC2,RAF1,RPS6KB1,SOS1,TCF7L2,TGFB2,TGFB3,TGFBR1,TGFBR2,TP53,AXIN1,PIK3R3,AKT3,BCL2L11,BBC3,CYCS	31/86
hsa05212	Pancreatic cancer	-12.3657	-11.0979	CCND1,BCL2L1,BRAF,CASP9,CDK6,E2F2,E2F3,JAK1,KRAS,SMAD3,SMAD4,PIK3R1,MAPK1,MAPK9,RAC1,RAC2,RAF1,RB1,RPS6KB1,STAT1,STAT3,TGFB2,TGFB3,TGFBR1,TGFBR2,TP53,PIK3R3,ARHGEF6,AKT3	29/76
hsa05226	Gastric cancer	-12.2964	-11.0509	APC,CCND1,BRAF,CDH1,CDKN1B,CSNK1A1,CTNNA1,CTNNB1,DVL2,E2F2,E2F3,FGF1,FGF4,GSK3B,KRAS,SMAD3,SMAD4,MET,NRAS,PIK3R1,MAPK1,RAF1,RB1,RPS6KB1,RXRA,SOS1,TCF7L2,TGFB2,TGFB3,TGFBR1,TGFBR2,TP53,WNT5A,WNT10B,WNT11,WNT2B,WNT9B,FZD5,AXIN1,FZD7,PIK3R3,AKT3	42/149
hsa05224	Breast cancer	-11.8555	-10.6312	JAG1,APC,CCND1,BRAF,CDK6,CSNK1A1,CTNNB1,DVL2,E2F2,E2F3,ESR1,FGF1,FGF4,FGFR1,GSK3B,IGF1,KRAS,NOTCH2,NRAS,PIK3R1,MAPK1,PTEN,RAF1,RB1,RPS6KB1,SOS1,SP1,TCF7L2,TP53,WNT5A,WNT10B,WNT11,WNT2B,WNT9B,FZD5,NCOA3,AXIN1,FZD7,PIK3R3,AKT3,DLL4	41/147
hsa04722	Neurotrophin signaling pathway	-10.9444	-9.77806	ARHGDIB,BDNF,BRAF,CALM1,CALM2,CAMK4,CAMK2A,CAMK2G,CRK,CRKL,MAPK14,FOXO3,GSK3B,IRS1,KRAS,MAP3K1,NRAS,NTRK2,NTRK3,PDPK1,PIK3R1,MAPK1,MAPK9,RAC1,RAF1,RAP1A,SORT1,SOS1,TP53,YWHAE,PIK3R3,AKT3,SH2B3,FRS2,SH2B1	35/119
hsa05223	Non-small cell lung cancer	-10.5224	-9.42305	CCND1,BRAF,CASP9,CDK6,E2F2,E2F3,FOXO3,KIF5C,KRAS,MET,NRAS,PDPK1,PIK3R1,PRKCA,PRKCB,MAPK1,RAF1,RB1,RET,RXRA,SOS1,STAT3,STK4,TP53,PIK3R3,AKT3	26/72
hsa05213	Endometrial cancer	-10.3513	-9.28192	APC,CCND1,BRAF,CASP9,CDH1,CTNNA1,CTNNB1,ELK1,FOXO3,GSK3B,KRAS,NRAS,PDPK1,PIK3R1,MAPK1,PTEN,RAF1,SOS1,TCF7L2,TP53,AXIN1,PIK3R3,AKT3	23/58
hsa05214	Glioma	-10.0634	-9.02199	CCND1,BRAF,CALM1,CALM2,CAMK4,CAMK2A,CAMK2G,CDK6,E2F2,E2F3,IGF1,KRAS,NRAS,PDGFRA,PIK3R1,PRKCA,PRKCB,MAPK1,PTEN,RAF1,RB1,SOS1,TP53,PIK3R3,AKT3,CAMK1D	26/75
hsa05220	Chronic myeloid leukemia	-9.91654	-8.90148	CCND1,BCL2L1,BRAF,RUNX1,CDK6,CDKN1B,CRK,CRKL,E2F2,E2F3,KRAS,SMAD3,SMAD4,NRAS,PIK3R1,MAPK1,RAF1,RB1,SOS1,TGFB2,TGFB3,TGFBR1,TGFBR2,TP53,PIK3R3,AKT3	26/76
hsa04910	Insulin signaling pathway	-9.69615	-8.72939	BRAF,CALM1,CALM2,CBLB,CRK,CRKL,EIF4E,ELK1,GSK3B,HK2,INPPL1,IRS1,KRAS,NRAS,PDPK1,PIK3R1,PPP1R3A,PRKAA1,PRKACB,PRKAR1A,PRKAR2B,MAPK1,MAPK9,PTPRF,RAF1,RHEB,RPS6KB1,SOS1,SREBF1,TSC1,PIK3R3,EIF4E2,AKT3,SORBS1,PPP1R3B,PPP1R3F	36/137
hsa01521	EGFR tyrosine kinase inhibitor resistance	-9.49315	-8.53767	BCL2L1,BRAF,EIF4E,FOXO3,GSK3B,IGF1,JAK1,KDR,KRAS,MET,NF1,NRAS,PDGFRA,PIK3R1,PRKCA,PRKCB,MAPK1,PTEN,RAF1,RPS6KB1,SOS1,STAT3,PIK3R3,EIF4E2,AKT3,BCL2L11	26/79
hsa05215	Prostate cancer	-9.37731	-8.43283	CCND1,BRAF,CASP9,CDKN1B,CREB1,CTNNB1,E2F2,E2F3,EP300,FGFR1,GSK3B,HSP90AA1,IGF1,KRAS,NRAS,PDGFRA,PDPK1,PIK3R1,PLAU,MAPK1,PTEN,RAF1,RB1,SOS1,TCF7L2,TP53,PIK3R3,AKT3,CREB3L1	29/97
hsa04150	mTOR signaling pathway	-9.15953	-8.23275	ATP6V1A,BRAF,DVL2,EIF4B,EIF4E,GSK3B,IGF1,IRS1,KRAS,NRAS,PDPK1,PIK3R1,PRKAA1,PRKCA,PRKCB,MAPK1,PTEN,RAF1,RHEB,RPS6KB1,SGK1,SKP2,SOS1,TSC1,WNT5A,WNT10B,WNT11,WNT2B,WNT9B,FZD5,FZD7,PIK3R3,EIF4E2,ULK2,AKT3,DDIT4,RRAGD,DEPTOR	38/156
hsa05218	Melanoma	-8.19319	-7.32789	CCND1,BRAF,CDH1,CDK6,E2F2,E2F3,FGF1,FGF4,FGFR1,IGF1,KRAS,MET,MITF,NRAS,PDGFRA,PIK3R1,MAPK1,PTEN,RAF1,RB1,TP53,PIK3R3,AKT3	23/72
hsa04012	ErbB signaling pathway	-8.01857	-7.16222	BRAF,BTC,CAMK2A,CAMK2G,CBLB,CDKN1B,CRK,CRKL,HBEGF,ELK1,GSK3B,KRAS,NRAS,PIK3R1,PRKCA,PRKCB,MAPK1,MAPK9,PTK2,RAF1,RPS6KB1,SOS1,NCK2,PIK3R3,AKT3	25/85
hsa05211	Renal cell carcinoma	-7.84906	-7.01009	BRAF,CRK,CRKL,EP300,EPAS1,ETS1,KRAS,MET,NRAS,PIK3R1,PRCC,MAPK1,RAC1,RAF1,RAP1A,SOS1,TGFB2,TGFB3,PIK3R3,AKT3,EGLN1,EGLN3	22/69
hsa05170	Human immunodeficiency virus 1 infection	-7.66536	-6.8431	AP1G1,BCL2L1,CALM1,CALM2,CASP9,CD247,CDK1,CRK,CRKL,MAPK14,PTK2B,GNAI2,ITPR1,KRAS,NFATC2,NRAS,PIK3R1,PPP3CA,PPP3R1,PRKCA,PRKCB,MAPK1,MAPK9,MAP2K3,PTK2,RAC1,RAC2,RAF1,RPS6KB1,SKP1,TNFRSF1B,CXCR4,CUL4B,CUL1,PIK3R3,BTRC,DCAF1,AKT3,TAB1,FBXW11,CYCS,GNG2,AP1S3	43/212
hsa05160	Hepatitis C	-7.43354	-6.63518	CCND1,BRAF,CASP9,CDK6,CTNNB1,E2F2,E2F3,GSK3B,JAK1,KRAS,NRAS,CLDN11,PIK3R1,PPP2R2C,MAPK1,RAF1,RB1,RXRA,SOS1,STAT1,STAT3,TP53,TRAF3,YWHAB,YWHAE,YWHAG,PIK3R3,PIAS1,EIF2AK3,AKT3,NR1H3,PSME3,YWHAQ,CLDN22,CYCS	35/157
hsa05231	Choline metabolism in cancer	-7.29031	-6.51462	KRAS,NRAS,PDGFRA,PDPK1,PIK3R1,PRKCA,PRKCB,MAPK1,MAPK9,RAC1,RAC2,RAF1,RHEB,RPS6KB1,SLC22A5,SOS1,SP1,TSC1,PIK3R3,DGKE,PLPP3,AKT3,LYPLA1,WASF3,GPCPD1,SLC44A5	26/98
hsa05417	Lipid and atherosclerosis	-7.02103	-6.27382	ABCA1,BCL2L1,CALM1,CALM2,CAMK2A,CAMK2G,CASP7,CASP9,MAPK14,CYP2B6,GSK3B,HSPA4,HSP90AA1,ITPR1,KRAS,LYN,NFATC2,NRAS,PDPK1,PIK3R1,PPP3CA,PPP3R1,PRKCA,MAPK1,MAPK9,MAP2K3,PTK2,RAC1,RAP1A,RXRA,STAT3,TP53,TRAF3,PIK3R3,TNFSF10,EIF2AK3,AKT3,TAB1,ATF6,CYCS,TIRAP,TICAM2	42/215
hsa04370	VEGF signaling pathway	-6.94585	-6.20548	CASP9,MAPK14,KDR,KRAS,NFATC2,NRAS,PIK3R1,PPP3CA,PPP3R1,PRKCA,PRKCB,MAPK1,PTGS2,PTK2,RAC1,RAC2,RAF1,PIK3R3,AKT3	19/59
hsa05167	Kaposi sarcoma-associated herpesvirus infection	-6.91105	-6.18405	ANGPT2,CCND1,CALM1,CALM2,CASP9,CDK6,CREB1,MAPK14,CTNNB1,E2F2,E2F3,EP300,GSK3B,ITPR1,JAK1,KRAS,LYN,NFATC2,NRAS,PIK3CG,PIK3R1,PPP3CA,PPP3R1,MAPK1,MAPK9,PTGS2,RAC1,RAF1,RB1,STAT1,STAT3,TCF7L2,TP53,TRAF3,PIK3R3,AKT3,CYCS,GNG2,CD200R1	39/194
hsa05166	Human T-cell leukemia virus 1 infection	-6.62041	-5.9312	ADCY1,ADCY5,ADCY6,ADCY7,CCND1,BCL2L1,CCNA2,CDC27,CREB1,DLG1,E2F2,E2F3,ELK1,EP300,ETS1,ETS2,JAK1,KRAS,SMAD3,SMAD4,MAP3K1,NFATC2,NFYB,NRAS,PIK3R1,PPP3CA,PPP3R1,PRKACB,MAPK1,MAPK9,PTEN,RB1,TGFB2,TGFB3,TGFBR1,TGFBR2,TP53,VDAC2,PIK3R3,TBPL1,AKT3,CREB3L1	42/222
hsa05221	Acute myeloid leukemia	-5.98376	-5.31803	CCND1,BRAF,RUNX1,RUNX1T1,CCNA2,DUSP6,KRAS,NRAS,PIK3R1,PPARD,MAPK1,RAF1,RPS6KB1,SOS1,STAT3,TCF7L2,ZBTB16,PIK3R3,AKT3	19/67
hsa05235	PD-L1 expression and PD-1 checkpoint pathway in cancer	-5.70716	-5.0849	CD247,CD28,MAPK14,JAK1,KRAS,NFATC2,NRAS,PIK3R1,PPP3CA,PPP3R1,MAPK1,MAP2K3,PTEN,RAF1,RPS6KB1,STAT1,STAT3,PIK3R3,AKT3,CD274,TIRAP,TICAM2	22/89
hsa04660	T cell receptor signaling pathway	-5.5915	-4.9992	CBLB,CD247,CD28,MAP3K8,MAPK14,CTLA4,DLG1,GSK3B,IL5,KRAS,LCP2,NFATC2,NRAS,PDPK1,PIK3R1,PPP3CA,PPP3R1,MAPK1,MAPK9,RAF1,SOS1,NCK2,PIK3R3,AKT3	24/104
hsa04664	Fc epsilon RI signaling pathway	-5.23377	-4.66495	MAPK14,IL5,KRAS,LCP2,LYN,NRAS,PDPK1,PIK3R1,PRKCA,MAPK1,MAPK9,MAP2K3,RAC1,RAC2,RAF1,SOS1,PIK3R3,AKT3	18/68
hsa04917	Prolactin signaling pathway	-5.04188	-4.50393	CCND1,MAPK14,ESR1,FOXO3,GALT,GSK3B,KRAS,NRAS,PIK3R1,MAPK1,MAPK9,RAF1,SOS1,STAT1,STAT3,PIK3R3,AKT3,SOCS7	18/70
hsa05230	Central carbon metabolism in cancer	-5.04188	-4.50393	FGFR1,GLS,HK2,KRAS,MET,NRAS,NTRK3,PDGFRA,PGAM1,PIK3R1,MAPK1,PTEN,RAF1,RET,TP53,PIK3R3,AKT3,GLS2	18/70
hsa05219	Bladder cancer	-4.86215	-4.33304	CCND1,BRAF,CDH1,HBEGF,E2F2,E2F3,KRAS,MMP2,NRAS,MAPK1,RAF1,RB1,TP53	13/41
hsa04625	C-type lectin receptor signaling pathway	-4.54495	-4.03183	CALM1,CALM2,CBLB,MAPK14,CYLD,ITPR1,KRAS,NFATC2,NRAS,PIK3R1,PPP3CA,PPP3R1,MAPK1,MAPK9,PTGS2,RAF1,CCL22,STAT1,PIK3R3,AKT3,RRAS2,ARHGEF12	22/104
hsa04071	Sphingolipid signaling pathway	-4.41301	-3.92337	MAPK14,GNAI2,KRAS,NRAS,OPRD1,PDPK1,PIK3R1,PPP2R2C,PPP2R5C,PPP2R5E,PRKCA,PRKCB,MAPK1,MAPK9,PTEN,RAC1,RAC2,RAF1,ROCK1,TP53,PIK3R3,AKT3,ASAH2,SGMS1	24/121
hsa05216	Thyroid cancer	-3.91572	-3.45908	CCND1,BRAF,CDH1,CTNNB1,KRAS,NRAS,MAPK1,RET,RXRA,TCF7L2,TP53	11/37
hsa04662	B cell receptor signaling pathway	-3.90717	-3.45404	CD79A,GSK3B,INPPL1,KRAS,LYN,NFATC2,NRAS,PIK3R1,PPP3CA,PPP3R1,PRKCB,MAPK1,RAC1,RAC2,RAF1,SOS1,PIK3R3,AKT3	18/84
hsa04666	Fc gamma R-mediated phagocytosis	-2.28768	-1.95333	CRK,CRKL,INPPL1,LYN,PIK3R1,PRKCA,PRKCB,MAPK1,RAC1,RAC2,RAF1,RPS6KB1,PIK3R3,PLPP3,AKT3,WASF3	16/97
hsa04550	Signaling pathways regulating pluripotency of stem cells	-16.5559	-14.7875	ACVR1,ACVR1B,ACVR2A,APC,ZFHX3,BMI1,BMPR1A,BMPR1B,MAPK14,CTNNB1,DVL2,ESRRB,FGFR1,GSK3B,ID3,IGF1,INHBB,ISL1,JAK1,KRAS,LIF,LIFR,SMAD3,SMAD4,MEIS1,NRAS,PIK3R1,MAPK1,RAF1,SKIL,SOX2,STAT3,WNT5A,WNT10B,WNT11,WNT2B,WNT9B,ZIC3,FZD5,KAT6A,AXIN1,FZD7,PIK3R3,KLF4,AKT3,LHX5,ACVR1C	47/-
hsa04550	Signaling pathways regulating pluripotency of stem cells	-16.5559	-14.7875	ACVR1,ACVR1B,ACVR2A,APC,ZFHX3,BMI1,BMPR1A,BMPR1B,MAPK14,CTNNB1,DVL2,ESRRB,FGFR1,GSK3B,ID3,IGF1,INHBB,ISL1,JAK1,KRAS,LIF,LIFR,SMAD3,SMAD4,MEIS1,NRAS,PIK3R1,MAPK1,RAF1,SKIL,SOX2,STAT3,WNT5A,WNT10B,WNT11,WNT2B,WNT9B,ZIC3,FZD5,KAT6A,AXIN1,FZD7,PIK3R3,KLF4,AKT3,LHX5,ACVR1C	47/143
hsa04068	FoxO signaling pathway	-15.1858	-13.5054	CCND1,BCL6,BRAF,CAT,CDKN1B,MAPK14,EP300,FOXG1,FOXO3,IGF1,IRS1,KRAS,SMAD3,SMAD4,NRAS,PDPK1,PIK3R1,PRKAA1,MAPK1,MAPK9,PTEN,RAF1,SGK1,SKP2,SOS1,STAT3,STK4,TGFB2,TGFB3,TGFBR1,TGFBR2,PIK3R3,TNFSF10,HOMER2,AKT3,BCL2L11,KLF2,PLK2,SIRT1,GABARAPL1,NLK,SETD7,AGAP2,COL4A1,COL4A4,COL4A6,EDN1,FN1,MMP2,SERPINE1,PRKCA,PRKCB,RAC1,STAT1,NOX4,ATP2A2,ATP2A3,ATP5MC1,CAMK2A,CAMK2G,COX8A,GSK3B,RAC2,SDHA,SDHD,SP1,UQCRC…	68/-
hsa04068	FoxO signaling pathway	-15.1858	-13.5054	CCND1,BCL6,BRAF,CAT,CDKN1B,MAPK14,EP300,FOXG1,FOXO3,IGF1,IRS1,KRAS,SMAD3,SMAD4,NRAS,PDPK1,PIK3R1,PRKAA1,MAPK1,MAPK9,PTEN,RAF1,SGK1,SKP2,SOS1,STAT3,STK4,TGFB2,TGFB3,TGFBR1,TGFBR2,PIK3R3,TNFSF10,HOMER2,AKT3,BCL2L11,KLF2,PLK2,SIRT1,GABARAPL1,NLK,SETD7,AGAP2	43/131
hsa04933	AGE-RAGE signaling pathway in diabetic complications	-9.03088	-8.11781	CCND1,CDKN1B,COL4A1,COL4A4,COL4A6,MAPK14,EDN1,FN1,KRAS,SMAD3,SMAD4,MMP2,NRAS,SERPINE1,PIK3R1,PRKCA,PRKCB,MAPK1,MAPK9,RAC1,STAT1,STAT3,TGFB2,TGFB3,TGFBR1,TGFBR2,PIK3R3,AKT3,NOX4	29/100
hsa05415	Diabetic cardiomyopathy	-2.65029	-2.27983	ATP2A2,ATP2A3,ATP5MC1,CAMK2A,CAMK2G,COX8A,MAPK14,GSK3B,IRS1,SMAD3,MMP2,PIK3R1,PRKCA,PRKCB,MAPK9,PTEN,RAC1,RAC2,SDHA,SDHD,SP1,TGFB2,TGFB3,TGFBR1,TGFBR2,UQCRC2,VDAC2,PIK3R3,AKT3	29/203
hsa04010	MAPK signaling pathway	-15.1489	-13.5054	ANGPT2,ARRB1,BDNF,BRAF,CACNA1D,CACNA1E,CACNA2D1,CACNB4,MAP3K8,CRK,CRKL,MAPK14,DUSP6,EFNA5,ELK1,FGF1,FGF4,FGFR1,FLNA,IGF1,IGF2,KDR,KRAS,MAPT,MEF2C,MAP3K1,MET,KITLG,MAP3K11,NF1,NRAS,NTRK2,PDGFRA,PGF,PPP3CA,PPP3R1,PRKACB,PRKCA,PRKCB,MAPK1,MAPK9,MAP2K3,RAC1,RAC2,RAF1,RAP1A,RASA1,SOS1,STK4,TGFB2,TGFB3,TGFBR1,TGFBR2,TP53,MAP3K12,CACNA1I,RPS6KA4,MAP3K13,CACNA2D2,MAP4K4,AKT3,CACNG2,TAB1,MAP3K2,RRAS2,NLK,…	96/-
hsa04010	MAPK signaling pathway	-15.1489	-13.5054	ANGPT2,ARRB1,BDNF,BRAF,CACNA1D,CACNA1E,CACNA2D1,CACNB4,MAP3K8,CRK,CRKL,MAPK14,DUSP6,EFNA5,ELK1,FGF1,FGF4,FGFR1,FLNA,IGF1,IGF2,KDR,KRAS,MAPT,MEF2C,MAP3K1,MET,KITLG,MAP3K11,NF1,NRAS,NTRK2,PDGFRA,PGF,PPP3CA,PPP3R1,PRKACB,PRKCA,PRKCB,MAPK1,MAPK9,MAP2K3,RAC1,RAC2,RAF1,RAP1A,RASA1,SOS1,STK4,TGFB2,TGFB3,TGFBR1,TGFBR2,TP53,MAP3K12,CACNA1I,RPS6KA4,MAP3K13,CACNA2D2,MAP4K4,AKT3,CACNG2,TAB1,MAP3K2,RRAS2,NLK,…	69/294
hsa04015	Rap1 signaling pathway	-9.79685	-8.81851	ACTB,ADCY1,ADCY5,ADCY6,ADCY7,ANGPT2,BRAF,CALM1,CALM2,CDH1,CRK,CRKL,MAPK14,CTNNB1,CTNND1,EFNA5,FGF1,FGF4,FGFR1,GNAI2,IGF1,KDR,KRAS,LCP2,MET,KITLG,NRAS,P2RY1,PDGFRA,PFN1,PFN2,PGF,PIK3R1,PRKCA,PRKCB,MAPK1,MAP2K3,RAC1,RAC2,RAF1,RAP1A,PIK3R3,MAGI1,DOCK4,AKT3,SIPA1L3,RAPGEF6	47/210
hsa04014	Ras signaling pathway	-5.88412	-5.24606	ANGPT2,BCL2L1,BDNF,CALM1,CALM2,EFNA5,ELK1,ETS1,ETS2,FGF1,FGF4,FGFR1,IGF1,IGF2,KDR,KRAS,MET,KITLG,NF1,NRAS,NTRK2,PDGFRA,PGF,PIK3R1,PRKACB,PRKCA,PRKCB,MAPK1,MAPK9,RAB5A,RAC1,RAC2,RAF1,RAP1A,RASA1,SOS1,STK4,SHOC2,PIK3R3,AKT3,RRAS2,GNG2	42/236
hsa04310	Wnt signaling pathway	-13.979	-12.4324	APC,CCND1,CAMK2A,CAMK2G,CSNK1A1,CTNNB1,DVL2,EP300,GSK3B,SMAD3,SMAD4,NFATC2,PPARD,PPP3CA,PPP3R1,PRKACB,PRKCA,PRKCB,MAPK9,RAC1,RAC2,SKP1,TCF7L2,TLE1,TP53,WNT5A,WNT10B,WNT11,WNT2B,WNT9B,FZD5,AXIN1,FZD7,CUL1,BTRC,DKK1,DAAM1,FBXW11,BAMBI,DKK2,NLK,RNF43,LGR4,CHD8,SENP2,LGR6,TBL1XR1,PRICKLE2,ADCY1,ADCY5,ADCY6,ADCY7,CALM1,CALM2,CREB1,EDN1,EDNRB,GNAI2,KRAS,KITLG,MITF,NRAS,MAPK1,RAF1,CREB3L1,BRAF,CACNA1D,C…	82/-
hsa04310	Wnt signaling pathway	-13.979	-12.4324	APC,CCND1,CAMK2A,CAMK2G,CSNK1A1,CTNNB1,DVL2,EP300,GSK3B,SMAD3,SMAD4,NFATC2,PPARD,PPP3CA,PPP3R1,PRKACB,PRKCA,PRKCB,MAPK9,RAC1,RAC2,SKP1,TCF7L2,TLE1,TP53,WNT5A,WNT10B,WNT11,WNT2B,WNT9B,FZD5,AXIN1,FZD7,CUL1,BTRC,DKK1,DAAM1,FBXW11,BAMBI,DKK2,NLK,RNF43,LGR4,CHD8,SENP2,LGR6,TBL1XR1,PRICKLE2	48/170
hsa04916	Melanogenesis	-12.5187	-11.2026	ADCY1,ADCY5,ADCY6,ADCY7,CALM1,CALM2,CAMK2A,CAMK2G,CREB1,CTNNB1,DVL2,EDN1,EDNRB,EP300,GNAI2,GSK3B,KRAS,KITLG,MITF,NRAS,PRKACB,PRKCA,PRKCB,MAPK1,RAF1,TCF7L2,WNT5A,WNT10B,WNT11,WNT2B,WNT9B,FZD5,FZD7,CREB3L1	34/101
hsa04934	Cushing syndrome	-9.82966	-8.83942	ADCY1,ADCY5,ADCY6,ADCY7,APC,CCND1,BRAF,CACNA1D,CAMK2A,CAMK2G,CDK6,CDKN1B,CREB1,CRH,CTNNB1,DVL2,E2F2,E2F3,GNAI2,GSK3B,ITPR1,PBX1,PRKACB,MAPK1,RAP1A,RB1,SP1,TCF7L2,WNT5A,WNT10B,WNT11,WNT2B,WNT9B,FZD5,AXIN1,FZD7,CACNA1I,ASH2L,CREB3L1	39/155
hsa05217	Basal cell carcinoma	-5.09944	-4.54413	APC,BMP2,CTNNB1,DVL2,GLI3,GSK3B,TCF7L2,TP53,WNT5A,WNT10B,WNT11,WNT2B,WNT9B,FZD5,AXIN1,FZD7,HHIP	17/63
hsa01522	Endocrine resistance	-13.7521	-12.2469	ADCY1,ADCY5,ADCY6,ADCY7,JAG1,CCND1,BRAF,CDKN1B,MAPK14,HBEGF,E2F2,E2F3,ESR1,IGF1,KRAS,MMP2,NOTCH2,NRAS,PIK3R1,MED1,PRKACB,MAPK1,MAPK9,PTK2,RAF1,RB1,RPS6KB1,SOS1,SP1,TP53,NCOA3,PIK3R3,AKT3,CARM1,DLL4,CAMK4,CAT,CREB1,EIF4E,FOXO3,IRS1,PRKAA1,RHEB,TSC1,EIF4E2,ATG5,SIRT1,SESN1,ADIPOR2,EHMT1,CREB3L1,CACNA1D,CRK,CRKL,EP300,GHSR,GNAI2,GSK3B,ITPR1,MAP3K1,PRKCA,PRKCB,MAP2K3,STAT1,STAT3,APLNR,CALM1,CALM2,CDH…	162/-
hsa01522	Endocrine resistance	-13.7521	-12.2469	ADCY1,ADCY5,ADCY6,ADCY7,JAG1,CCND1,BRAF,CDKN1B,MAPK14,HBEGF,E2F2,E2F3,ESR1,IGF1,KRAS,MMP2,NOTCH2,NRAS,PIK3R1,MED1,PRKACB,MAPK1,MAPK9,PTK2,RAF1,RB1,RPS6KB1,SOS1,SP1,TP53,NCOA3,PIK3R3,AKT3,CARM1,DLL4	35/98
hsa04211	Longevity regulating pathway	-10.3877	-9.30357	ADCY1,ADCY5,ADCY6,ADCY7,CAMK4,CAT,CREB1,EIF4E,FOXO3,IGF1,IRS1,KRAS,NRAS,PIK3R1,PRKAA1,PRKACB,RHEB,RPS6KB1,TP53,TSC1,PIK3R3,EIF4E2,ATG5,AKT3,SIRT1,SESN1,ADIPOR2,EHMT1,CREB3L1	29/89
hsa04935	Growth hormone synthesis, secretion and action	-10.1597	-9.10456	ADCY1,ADCY5,ADCY6,ADCY7,CACNA1D,CREB1,CRK,CRKL,MAPK14,EP300,GHSR,GNAI2,GSK3B,IGF1,IRS1,ITPR1,KRAS,MAP3K1,NRAS,PIK3R1,PRKACB,PRKCA,PRKCB,MAPK1,MAPK9,MAP2K3,PTK2,RAF1,SOS1,STAT1,STAT3,PIK3R3,AKT3,CREB3L1	34/120
hsa04371	Apelin signaling pathway	-8.32061	-7.44617	ADCY1,ADCY5,ADCY6,ADCY7,JAG1,APLNR,CCND1,CALM1,CALM2,CAMK4,CDH1,CCN2,GNAI2,ITPR1,KRAS,SMAD3,SMAD4,MEF2C,NRAS,SERPINE1,PIK3CG,PRKAA1,PRKACB,MAPK1,RAF1,RPS6KB1,SLC8A2,SLC8A1,SPP1,TGFBR1,AKT3,KLF2,RRAS2,GNG2	34/139
hsa04062	Chemokine signaling pathway	-7.51585	-6.7017	ADCY1,ADCY5,ADCY6,ADCY7,ARRB1,CXCR5,BRAF,CRK,CRKL,PTK2B,FOXO3,GNAI2,CCR10,GSK3B,KRAS,LYN,NRAS,PIK3CG,PIK3R1,PRKACB,PRKCB,MAPK1,PTK2,RAC1,RAC2,RAF1,RAP1A,ROCK1,CCL22,CXCL11,CXCL5,SOS1,STAT1,STAT3,CXCR4,PIK3R3,ELMO1,AKT3,CCR9,GNG2	40/192
hsa04213	Longevity regulating pathway - multiple species	-6.56289	-5.87967	ADCY1,ADCY5,ADCY6,ADCY7,CAT,FOXO3,IGF1,IRS1,KRAS,NRAS,PIK3R1,PRKAA1,PRKACB,RPS6KB1,PIK3R3,ATG5,AKT3,SIRT1,CLPB	19/62
hsa04926	Relaxin signaling pathway	-6.35968	-5.68237	ADCY1,ADCY5,ADCY6,ADCY7,ARRB1,COL4A1,COL4A4,COL4A6,CREB1,MAPK14,EDN1,EDNRB,GNAI2,KRAS,MMP2,NRAS,PIK3R1,PRKACB,PRKCA,MAPK1,MAPK9,RAF1,SOS1,TGFBR1,TGFBR2,PIK3R3,AKT3,GNG2,CREB3L1	29/129
hsa05207	Chemical carcinogenesis - receptor activation	-6.30691	-5.63543	ADCY1,ADCY5,ADCY6,ADCY7,JAG1,ARRB1,CCND1,BCL6,CACNA1D,CDC6,CDC25A,CREB1,CYP2B6,ESR1,FGF4,GNAI2,HSP90AA1,KPNA1,KPNA4,KRAS,NOTCH2,NRAS,PIK3R1,PRKACB,PRKCA,PRKCB,MAPK1,RAF1,RB1,RPS6KB1,RXRA,SOS1,STAT3,PIK3R3,KLF4,AKT3,KPNA6,DLL4,PAQR8,CREB3L1	40/212
hsa04540	Gap junction	-5.79589	-5.16316	ADCY1,ADCY5,ADCY6,ADCY7,CDK1,CSNK1D,GNAI2,GRM5,GUCY1A1,ITPR1,KRAS,NRAS,PDGFRA,PRKACB,PRKCA,PRKCB,MAPK1,RAF1,SOS1,TJP1,MAP3K2,TUBB	22/88
hsa04915	Estrogen signaling pathway	-5.72025	-5.09278	ADCY1,ADCY5,ADCY6,ADCY7,CALM1,CALM2,CREB1,HBEGF,ESR1,GABBR1,GNAI2,HSP90AA1,ITPR1,KCNJ9,KRAS,MMP2,NRAS,PIK3R1,PRKACB,MAPK1,RAF1,SOS1,SP1,NCOA3,PIK3R3,EBAG9,AKT3,NCOA2,CREB3L1	29/138
hsa04929	GnRH secretion	-5.64521	-5.04315	ARRB1,CACNA1D,GABBR1,ITPR1,KCNJ9,KCNN3,KRAS,NRAS,PIK3R1,PRKCA,PRKCB,MAPK1,RAF1,SPP1,TRPC4,PIK3R3,CACNA1I,AKT3	18/64
hsa04914	Progesterone-mediated oocyte maturation	-5.20582	-4.64605	ADCY1,ADCY5,ADCY6,ADCY7,BRAF,CCNA2,CDK1,CDC25A,CDC27,MAPK14,GNAI2,HSP90AA1,IGF1,KRAS,PIK3R1,PRKACB,MAPK1,MAPK9,RAF1,PIK3R3,AKT3,CPEB3,CPEB1	23/102
hsa04072	Phospholipase D signaling pathway	-4.21171	-3.73705	ADCY1,ADCY5,ADCY6,ADCY7,DNM1,PTK2B,GRM5,GRM8,KRAS,KITLG,NRAS,PDGFRA,PIK3CG,PIK3R1,PRKCA,MAPK1,RAF1,RHEB,SOS1,TSC1,PIK3R3,DGKE,PLPP3,CYTH3,AKT3,RRAS2,DNM3	27/148
hsa04611	Platelet activation	-3.79251	-3.34288	ACTB,ADCY1,ADCY5,ADCY6,ADCY7,MAPK14,GNAI2,ARHGAP35,GUCY1A1,ITPR1,LCP2,LYN,P2RY1,PIK3CG,PIK3R1,PRKACB,MAPK1,RAP1A,ROCK1,PIK3R3,AKT3,ARHGEF12,MYL12B	23/124
hsa04730	Long-term depression	-3.03011	-2.62344	BRAF,CRH,GNAI2,GUCY1A1,IGF1,ITPR1,KRAS,LYN,NRAS,PRKCA,PRKCB,MAPK1,RAF1	13/60
hsa04726	Serotonergic synapse	-2.62064	-2.25594	ADCY5,BRAF,CACNA1D,CYP2C19,GABRB2,GNAI2,ITPR1,KCND2,KCNJ9,KRAS,MAOA,NRAS,PRKACB,PRKCA,PRKCB,MAPK1,PTGS2,RAF1,GNG2	19/115
hsa04923	Regulation of lipolysis in adipocytes	-2.17903	-1.86037	ADCY1,ADCY5,ADCY6,ADCY7,GNAI2,IRS1,PIK3R1,PRKACB,PTGS2,PIK3R3,AKT3	11/58
hsa05034	Alcoholism	-2.00138	-1.69288	ADCY5,BDNF,BRAF,CALM1,CALM2,CAMK4,CREB1,CRH,GNAI2,H2AX,H3-3A,H3-3B,KRAS,MAOA,NRAS,NTRK2,PRKACB,PKIA,MAPK1,RAF1,SOS1,H2BC21,HDAC9,GNG2,CREB3L1	25/187
hsa04350	TGF-beta signaling pathway	-12.9543	-11.5148	ACVR1,ACVR1B,ACVR2A,BMP2,BMP7,BMPR1A,BMPR1B,EP300,FBN1,ID3,INHBB,SMAD3,SMAD4,SMAD7,NEO1,MAPK1,ROCK1,RPS6KB1,SKP1,SP1,TFDP1,TGFB2,TGFB3,TGFBR1,TGFBR2,CUL1,CHRD,FST,BAMBI,RGMA,SMURF1,TGIF2,ACVR1C,GDF6	34/-
hsa04350	TGF-beta signaling pathway	-12.9543	-11.5148	ACVR1,ACVR1B,ACVR2A,BMP2,BMP7,BMPR1A,BMPR1B,EP300,FBN1,ID3,INHBB,SMAD3,SMAD4,SMAD7,NEO1,MAPK1,ROCK1,RPS6KB1,SKP1,SP1,TFDP1,TGFB2,TGFB3,TGFBR1,TGFBR2,CUL1,CHRD,FST,BAMBI,RGMA,SMURF1,TGIF2,ACVR1C,GDF6	34/98
hsa04520	Adherens junction	-12.9145	-11.5148	ACTB,ACTN4,CDH1,CTNNA1,CTNNB1,CTNND1,EP300,FGFR1,SMAD3,SMAD4,MET,MAPK1,PTPRF,NECTIN1,RAC1,RAC2,RAP1A,ROCK1,SNAI2,TCF7L2,TGFBR1,TGFBR2,TJP1,VCL,YES1,SORBS1,WASF3,PDCD10,NLK,SMURF1,CCM2,MYL12B,SSX2IP	33/-
hsa04520	Adherens junction	-12.9145	-11.5148	ACTB,ACTN4,CDH1,CTNNA1,CTNNB1,CTNND1,EP300,FGFR1,SMAD3,SMAD4,MET,MAPK1,PTPRF,NECTIN1,RAC1,RAC2,RAP1A,ROCK1,SNAI2,TCF7L2,TGFBR1,TGFBR2,TJP1,VCL,YES1,SORBS1,WASF3,PDCD10,NLK,SMURF1,CCM2,MYL12B,SSX2IP	33/93
hsa04919	Thyroid hormone signaling pathway	-11.3992	-10.1951	ACTB,ATP1B1,ATP1B3,ATP2A2,ATP2A3,CCND1,CASP9,CTNNB1,EP300,ESR1,GSK3B,KRAS,NOTCH2,NRAS,PDPK1,PIK3R1,MED1,PRKACB,PRKCA,PRKCB,MAPK1,RAF1,RHEB,RXRA,STAT1,TP53,NCOA3,PIK3R3,MED14,MED17,MED13,AKT3,RCAN2,NCOA2,PLCZ1,SLC16A10,IGF1,IRS1,NR3C2,SGK1,NHERF2,NEDD4L	42/-
hsa04919	Thyroid hormone signaling pathway	-11.3992	-10.1951	ACTB,ATP1B1,ATP1B3,ATP2A2,ATP2A3,CCND1,CASP9,CTNNB1,EP300,ESR1,GSK3B,KRAS,NOTCH2,NRAS,PDPK1,PIK3R1,MED1,PRKACB,PRKCA,PRKCB,MAPK1,RAF1,RHEB,RXRA,STAT1,TP53,NCOA3,PIK3R3,MED14,MED17,MED13,AKT3,RCAN2,NCOA2,PLCZ1,SLC16A10	36/121
hsa04960	Aldosterone-regulated sodium reabsorption	-7.12337	-6.36922	ATP1B1,ATP1B3,IGF1,IRS1,KRAS,NR3C2,PDPK1,PIK3R1,PRKCA,PRKCB,MAPK1,SGK1,PIK3R3,NHERF2,NEDD4L	15/37
hsa04510	Focal adhesion	-10.882	-9.73564	ACTB,ACTN4,CCND1,BRAF,CAPN2,CAV1,CAV3,COL4A1,COL4A4,COL4A6,CRK,CRKL,CTNNB1,ELK1,FLNA,FN1,ARHGAP35,GSK3B,TNC,IBSP,IGF1,ITGA9,KDR,LAMC1,MET,PDGFRA,PDPK1,PGF,PIK3R1,PRKCA,PRKCB,MAPK1,MAPK9,PTEN,PTK2,RAC1,RAC2,RAF1,RAP1A,ROCK1,SOS1,SPP1,VCL,PIK3R3,ITGA10,AKT3,PARVA,MYL12B,BCL2L1,CD44,MAPK14,FOXO3,H3-3A,H3-3B,HK2,ITPR1,PFN1,PFN2,RPS6KB1,SKP1,TP53,UBE2D3,UBE2N,UBE2V1,UBE2V2,CUL1,BTRC,CYTH3,ATG5,ELMO1,T…	110/-
hsa04510	Focal adhesion	-10.882	-9.73564	ACTB,ACTN4,CCND1,BRAF,CAPN2,CAV1,CAV3,COL4A1,COL4A4,COL4A6,CRK,CRKL,CTNNB1,ELK1,FLNA,FN1,ARHGAP35,GSK3B,TNC,IBSP,IGF1,ITGA9,KDR,LAMC1,MET,PDGFRA,PDPK1,PGF,PIK3R1,PRKCA,PRKCB,MAPK1,MAPK9,PTEN,PTK2,RAC1,RAC2,RAF1,RAP1A,ROCK1,SOS1,SPP1,VCL,PIK3R3,ITGA10,AKT3,PARVA,MYL12B	48/203
hsa05131	Shigellosis	-7.40387	-6.6132	ACTB,ACTN4,BCL2L1,CAPN2,CD44,CRK,CRKL,MAPK14,FOXO3,GSK3B,H3-3A,H3-3B,HK2,ITPR1,PFN1,PFN2,PIK3R1,MAPK1,MAPK9,PTK2,RAC1,ROCK1,RPS6KB1,SKP1,TP53,UBE2D3,UBE2N,UBE2V1,UBE2V2,VCL,CUL1,PIK3R3,BTRC,CYTH3,ATG5,ELMO1,AKT3,TAB1,SEPTIN9,SEPTIN8,FBXW11,WIPI2,CYCS,RRAGD,PLCZ1,MYL12B,TAB3	47/247
hsa05100	Bacterial invasion of epithelial cells	-6.8891	-6.16863	ACTB,RHOG,CAV1,CAV3,CDH1,CLTC,CRK,CRKL,CTNNA1,CTNNB1,DNM1,FN1,MET,PIK3R1,PTK2,RAC1,VCL,PIK3R3,ELMO1,SEPTIN9,SEPTIN8,DNM3	22/77
hsa04670	Leukocyte transendothelial migration	-5.36964	-4.79622	ACTB,ACTN4,MAPK14,CTNNA1,CTNNB1,CTNND1,PTK2B,GNAI2,ARHGAP35,MMP2,CLDN11,PIK3R1,PRKCA,PRKCB,PTK2,RAC1,RAC2,RAP1A,ROCK1,THY1,VCL,CXCR4,PIK3R3,CLDN22,MYL12B	25/114
hsa04810	Regulation of actin cytoskeleton	-4.66826	-4.1511	ACTB,ACTN4,APC,BRAF,CRK,CRKL,FGF1,FGF4,FGFR1,FN1,ARHGAP35,ITGA9,KRAS,NRAS,PDGFRA,PFN1,PFN2,PIK3R1,MAPK1,PTK2,RAC1,RAC2,RAF1,ROCK1,SOS1,VCL,CXCR4,PIP4K2B,PIK3R3,ITGA10,ARHGEF7,ARHGEF6,AKT3,ABI2,RRAS2,ARHGEF12,PIP4K2C,MYL12B	38/229
hsa05135	Yersinia infection	-3.94906	-3.4853	ACTB,RHOG,CRK,CRKL,MAPK14,PTK2B,FN1,GSK3B,LCP2,NFATC2,PIK3R1,MAPK1,MAPK9,MAP2K3,PTK2,RAC1,RAC2,ROCK1,PIK3R3,ARHGEF7,ELMO1,AKT3,TAB1,ARHGEF12,WIPF2	25/137
hsa05022	Pathways of neurodegeneration - multiple diseases	-10.8672	-9.73564	APC,ATP2A2,ATP2A3,ATP5MC1,BCL2L1,BDNF,BRAF,CACNA1D,CALM1,CALM2,CAMK2A,CAMK2G,CAPN2,CASP7,CASP9,CAT,COX8A,MAPK14,CSNK1A1,CTNNB1,DLG4,DVL2,GRIA4,GRM5,GSK3B,ITPR1,KIF5C,KRAS,MAPT,NRAS,PPP3CA,PPP3R1,PRKCA,PRKCB,MAPK1,MAPK9,MAP2K3,PSMD9,PTGS2,RAB1A,RAB5A,RAC1,RAF1,ATXN1,SDHA,SDHD,TNFRSF1B,UBE2G1,UQCRC2,VCP,VDAC2,WNT5A,WNT10B,WNT11,WNT2B,WNT9B,FZD5,AXIN1,FZD7,CDK5R1,HAP1,VAPB,EIF2AK3,SNCAIP,ULK2,MFN2,A…	101/-
hsa05022	Pathways of neurodegeneration - multiple diseases	-10.8672	-9.73564	APC,ATP2A2,ATP2A3,ATP5MC1,BCL2L1,BDNF,BRAF,CACNA1D,CALM1,CALM2,CAMK2A,CAMK2G,CAPN2,CASP7,CASP9,CAT,COX8A,MAPK14,CSNK1A1,CTNNB1,DLG4,DVL2,GRIA4,GRM5,GSK3B,ITPR1,KIF5C,KRAS,MAPT,NRAS,PPP3CA,PPP3R1,PRKCA,PRKCB,MAPK1,MAPK9,MAP2K3,PSMD9,PTGS2,RAB1A,RAB5A,RAC1,RAF1,ATXN1,SDHA,SDHD,TNFRSF1B,UBE2G1,UQCRC2,VCP,VDAC2,WNT5A,WNT10B,WNT11,WNT2B,WNT9B,FZD5,AXIN1,FZD7,CDK5R1,HAP1,VAPB,EIF2AK3,SNCAIP,ULK2,MFN2,A…	84/476
hsa05010	Alzheimer disease	-7.83377	-7.00323	ADAM10,APC,ATP2A2,ATP2A3,ATP5MC1,BRAF,CACNA1D,CALM1,CALM2,CAPN2,CASP7,CASP9,COX8A,CSNK1A1,CTNNB1,DVL2,GRM5,GSK3B,IRS1,ITPR1,KIF5C,KRAS,LRP1,MAPT,SLC11A2,NRAS,PIK3R1,PPP3CA,PPP3R1,MAPK1,MAPK9,PSMD9,PTGS2,RAF1,SDHA,SDHD,UQCRC2,VDAC2,WNT5A,WNT10B,WNT11,WNT2B,WNT9B,FZD5,AXIN1,FZD7,PIK3R3,CDK5R1,EIF2AK3,ULK2,AKT3,RTN3,ATF6,DKK1,WIPI2,DKK2,SLC39A1,NOX4,APH1A,CYCS,ATG2B,AMBRA1,SLC39A8,SLC39A13,TUBB	65/384
hsa05012	Parkinson disease	-2.45982	-2.1064	ADCY5,ATP5MC1,BCL2L1,CALM1,CALM2,CAMK2A,CAMK2G,CASP9,COX8A,GNAI2,ITPR1,KIF5C,MAOA,MAPT,SLC11A2,PRKACB,MAPK9,PSMD9,SDHA,SDHD,TP53,UBE2G1,UQCRC2,VDAC2,EIF2AK3,SNCAIP,MFN2,ATF6,SLC39A1,UBE2J1,CYCS,MFN1,SLC39A8,SLC39A13,TUBB	35/266
hsa04140	Autophagy - animal	-10.5504	-9.43518	BCL2L1,HMGB1,IRS1,ITPR1,KRAS,NRAS,PDPK1,PIK3R1,PRKAA1,PRKACB,MAPK1,MAPK9,PTEN,RAB1A,RAF1,RHEB,RPS6KB1,TSC1,PIK3R3,MTMR3,MTMR4,EIF2AK3,ATG5,ULK2,AKT3,RRAS2,GABARAPL1,WIPI2,ZFYVE1,DDIT4,ATG2B,AMBRA1,TP53INP2,RRAGD,MTMR14,DEPTOR,RAB33B,SMCR8,FOXO3,MITF,SP1,TP53,MFN2,BCL2L13,RHOT1,MFN1,TBC1D15	47/-
hsa04140	Autophagy - animal	-10.5504	-9.43518	BCL2L1,HMGB1,IRS1,ITPR1,KRAS,NRAS,PDPK1,PIK3R1,PRKAA1,PRKACB,MAPK1,MAPK9,PTEN,RAB1A,RAF1,RHEB,RPS6KB1,TSC1,PIK3R3,MTMR3,MTMR4,EIF2AK3,ATG5,ULK2,AKT3,RRAS2,GABARAPL1,WIPI2,ZFYVE1,DDIT4,ATG2B,AMBRA1,TP53INP2,RRAGD,MTMR14,DEPTOR,RAB33B,SMCR8	38/141
hsa04137	Mitophagy - animal	-4.85839	-4.33304	BCL2L1,FOXO3,KRAS,MITF,NRAS,MAPK9,SP1,TP53,EIF2AK3,ATG5,MFN2,RRAS2,GABARAPL1,BCL2L13,RHOT1,AMBRA1,MFN1,TBC1D15	18/72
hsa04921	Oxytocin signaling pathway	-9.92023	-8.90148	ACTB,ADCY1,ADCY5,ADCY6,ADCY7,CCND1,CACNA1D,CACNA2D1,CACNB4,CALM1,CALM2,CAMK4,CAMK2A,CAMK2G,ELK1,GNAI2,GUCY1A1,ITPR1,KCNJ9,KCNJ14,KRAS,MEF2C,NFATC2,NPR2,NRAS,PIK3CG,PPP3CA,PPP3R1,PRKAA1,PRKACB,PRKCA,PRKCB,MAPK1,PTGS2,RAF1,ROCK1,CACNA2D2,CACNG2,CAMK1D,MAPK14,HBEGF,PTK2B,MAP3K1,MMP2,MMP14,MAPK9,MAP2K3,SOS1,MAP3K2,ATP1B1,ATP1B3,ATP2A2,ATP2A3,ATP2B1,ATP2B2,CREB1,CREM,PPP2R2C,PPP2R5C,PPP2R5E,SCN4B,SLC8…	164/-
hsa04921	Oxytocin signaling pathway	-9.92023	-8.90148	ACTB,ADCY1,ADCY5,ADCY6,ADCY7,CCND1,CACNA1D,CACNA2D1,CACNB4,CALM1,CALM2,CAMK4,CAMK2A,CAMK2G,ELK1,GNAI2,GUCY1A1,ITPR1,KCNJ9,KCNJ14,KRAS,MEF2C,NFATC2,NPR2,NRAS,PIK3CG,PPP3CA,PPP3R1,PRKAA1,PRKACB,PRKCA,PRKCB,MAPK1,PTGS2,RAF1,ROCK1,CACNA2D2,CACNG2,CAMK1D	39/154
hsa04912	GnRH signaling pathway	-9.15604	-8.23275	ADCY1,ADCY5,ADCY6,ADCY7,CACNA1D,CALM1,CALM2,CAMK2A,CAMK2G,MAPK14,HBEGF,ELK1,PTK2B,ITPR1,KRAS,MAP3K1,MMP2,MMP14,NRAS,PRKACB,PRKCA,PRKCB,MAPK1,MAPK9,MAP2K3,RAF1,SOS1,MAP3K2	28/93
hsa04261	Adrenergic signaling in cardiomyocytes	-8.7594	-7.85631	ADCY1,ADCY5,ADCY6,ADCY7,ATP1B1,ATP1B3,ATP2A2,ATP2A3,ATP2B1,ATP2B2,CACNA1D,CACNA2D1,CACNB4,CALM1,CALM2,CAMK2A,CAMK2G,CREB1,CREM,MAPK14,GNAI2,PIK3CG,PPP2R2C,PPP2R5C,PPP2R5E,PRKACB,PRKCA,MAPK1,SCN4B,SLC8A2,SLC8A1,TPM1,TPM4,CACNA2D2,AKT3,CACNG2,CREB3L1	37/154
hsa04024	cAMP signaling pathway	-8.74489	-7.85156	ADCY1,ADCY5,ADCY6,ADCY7,ATP1B1,ATP1B3,ATP2A2,ATP2A3,ATP2B1,ATP2B2,BDNF,BRAF,CACNA1D,CALM1,CALM2,CAMK4,CAMK2A,CAMK2G,CREB1,CRH,EDN1,EP300,GABBR1,GHSR,GLI3,GNAI2,FFAR2,GRIA4,PDE4A,PIK3R1,PRKACB,MAPK1,MAPK9,PTGER2,RAC1,RAC2,RAF1,RAP1A,ROCK1,SOX9,PIK3R3,AKT3,RRAS2,CNGB3,SUCNR1,HHIP,CREB3L1	47/225
hsa04928	Parathyroid hormone synthesis, secretion and action	-7.14202	-6.3808	ADCY1,ADCY5,ADCY6,ADCY7,ARRB1,BRAF,CREB1,CYP27B1,HBEGF,FGFR1,GNAI2,ITPR1,MEF2C,MMP14,MMP15,PDE4A,PRKACB,PRKCA,PRKCB,MAPK1,RAF1,RXRA,SP1,SLC34A2,MMP24,AKAP13,CREB3L1	27/106
hsa04727	GABAergic synapse	-6.92723	-6.1936	ADCY1,ADCY5,ADCY6,ADCY7,CACNA1D,GABBR1,GABRA1,GABRA2,GABRB2,GAD2,GLS,GNAI2,NSF,PRKACB,PRKCA,PRKCB,SLC6A1,HAP1,GPHN,GABARAPL1,GLS2,GNG2,SLC12A5,SLC32A1	24/89
hsa04114	Oocyte meiosis	-6.74203	-6.03433	ADCY1,ADCY5,ADCY6,ADCY7,CALM1,CALM2,CAMK2A,CAMK2G,CDK1,CDC27,MAPK14,IGF1,ITPR1,PPP2R5C,PPP2R5E,PPP3CA,PPP3R1,PRKACB,MAPK1,SKP1,YWHAB,YWHAE,YWHAG,CUL1,BTRC,YWHAQ,CPEB3,FBXW11,CPEB1,PLCZ1	30/131
hsa04022	cGMP-PKG signaling pathway	-6.73107	-6.02963	ADCY1,ADCY5,ADCY6,ADCY7,ATP1B1,ATP1B3,ATP2A2,ATP2A3,ATP2B1,ATP2B2,CACNA1D,CALM1,CALM2,CREB1,EDNRB,GNAI2,GUCY1A1,IRS1,ITPR1,MEF2C,NFATC2,NPR2,OPRD1,PIK3CG,PPP3CA,PPP3R1,MAPK1,RAF1,ROCK1,SLC8A2,SLC8A1,VDAC2,AKT3,KCNMB2,CREB3L1	35/167
hsa04720	Long-term potentiation	-6.665	-5.96972	ADCY1,BRAF,CALM1,CALM2,CAMK4,CAMK2A,CAMK2G,EP300,GRM5,ITPR1,KRAS,NRAS,PPP3CA,PPP3R1,PRKACB,PRKCA,PRKCB,MAPK1,RAF1,RAP1A	20/67
hsa04724	Glutamatergic synapse	-5.89804	-5.25459	ADCY1,ADCY5,ADCY6,ADCY7,CACNA1D,DLG4,GLS,GNAI2,GRIA4,GRIK1,GRIK2,GRIK3,GRM5,GRM8,ITPR1,PPP3CA,PPP3R1,PRKACB,PRKCA,PRKCB,MAPK1,SLC1A3,HOMER2,GLS2,GNG2,SLC17A6	26/114
hsa04728	Dopaminergic synapse	-5.63035	-5.0332	ADCY5,ARRB1,CACNA1D,CALM1,CALM2,CAMK2A,CAMK2G,CREB1,MAPK14,GNAI2,GRIA4,GSK3B,ITPR1,KCNJ9,KIF5C,MAOA,PPP2R2C,PPP2R5C,PPP2R5E,PPP3CA,PRKACB,PRKCA,PRKCB,MAPK9,CLOCK,AKT3,GNG2,CREB3L1	28/132
hsa04925	Aldosterone synthesis and secretion	-5.51892	-4.93617	ADCY1,ADCY5,ADCY6,ADCY7,ATP1B1,ATP1B3,ATP2B1,ATP2B2,DAGLA,CACNA1D,CALM1,CALM2,CAMK4,CAMK2A,CAMK2G,CREB1,ITPR1,PRKACB,PRKCA,PRKCB,CACNA1I,CAMK1D,CREB3L1	23/98
hsa04713	Circadian entrainment	-5.05078	-4.50424	ADCY1,ADCY5,ADCY6,ADCY7,CACNA1D,CALM1,CALM2,CAMK2A,CAMK2G,CREB1,GNAI2,GRIA4,GUCY1A1,ITPR1,KCNJ9,PER1,PRKACB,PRKCA,PRKCB,MAPK1,CACNA1I,GNG2	22/97
hsa04725	Cholinergic synapse	-4.93055	-4.39684	ADCY1,ADCY5,ADCY6,ADCY7,CACNA1D,CAMK4,CAMK2A,CAMK2G,CREB1,GNAI2,ITPR1,KCNJ14,KRAS,NRAS,PIK3CG,PIK3R1,PRKACB,PRKCA,PRKCB,MAPK1,PIK3R3,AKT3,GNG2,CREB3L1	24/113
hsa05031	Amphetamine addiction	-4.5341	-4.02498	ADCY5,CACNA1D,CALM1,CALM2,CAMK4,CAMK2A,CAMK2G,CREB1,GRIA4,MAOA,PPP3CA,PPP3R1,PRKACB,PRKCA,PRKCB,SIRT1,CREB3L1	17/69
hsa04750	Inflammatory mediator regulation of TRP channels	-4.45504	-3.95771	ASIC1,ADCY1,ADCY5,ADCY6,ADCY7,CALM1,CALM2,CAMK2A,CAMK2G,MAPK14,IGF1,ITPR1,PIK3R1,PRKACB,PRKCA,PRKCB,PRKCH,MAPK9,MAP2K3,PTGER2,PIK3R3	21/98
hsa04924	Renin secretion	-3.96341	-3.49605	ADCY5,ADCY6,CACNA1D,CALM1,CALM2,CREB1,EDN1,GNAI2,GUCY1A1,ITPR1,PDE1C,PDE1B,PPP3CA,PPP3R1,PRKACB,PTGER2	16/69
hsa05032	Morphine addiction	-3.93063	-3.47045	ADCY1,ADCY5,ADCY6,ADCY7,ARRB1,GABBR1,GABRA1,GABRA2,GABRB2,GNAI2,KCNJ9,PDE1C,PDE4A,PDE1B,PRKACB,PRKCA,PRKCB,GNG2,SLC32A1	19/91
hsa04971	Gastric acid secretion	-3.44725	-3.01798	ACTB,ADCY1,ADCY5,ADCY6,ADCY7,ATP1B1,ATP1B3,CALM1,CALM2,CAMK2A,CAMK2G,GNAI2,ITPR1,PRKACB,PRKCA,PRKCB	16/76
hsa04911	Insulin secretion	-3.28694	-2.86425	ADCY1,ADCY5,ADCY6,ADCY7,ATP1B1,ATP1B3,CACNA1D,CAMK2A,CAMK2G,CREB1,KCNN3,PRKACB,PRKCA,PRKCB,VAMP2,KCNMB2,CREB3L1	17/86
hsa04723	Retrograde endocannabinoid signaling	-3.03785	-2.62803	ADCY1,ADCY5,ADCY6,ADCY7,DAGLA,CACNA1D,MAPK14,GABRA1,GABRA2,GABRB2,GNAI2,GRIA4,GRM5,ITPR1,KCNJ9,PRKACB,PRKCA,PRKCB,MAPK1,MAPK9,PTGS2,GNG2,SLC17A6,SLC32A1	24/148
hsa04922	Glucagon signaling pathway	-2.99898	-2.59857	CALM1,CALM2,CAMK2A,CAMK2G,CPT1A,CREB1,EP300,ITPR1,PGAM1,PPP3CA,PPP3R1,PRKAA1,PRKACB,AKT3,SIRT1,PPP4R3A,PPP4R3B,CREB3L1,SIK1	19/107
hsa04270	Vascular smooth muscle contraction	-2.90582	-2.51157	ADCY1,ADCY5,ADCY6,ADCY7,BRAF,CACNA1D,CALM1,CALM2,EDN1,GUCY1A1,ITPR1,NPR2,PRKACB,PRKCA,PRKCB,PRKCH,MAPK1,RAF1,ROCK1,CALCRL,KCNMB2,ARHGEF12	22/134
hsa04970	Salivary secretion	-2.4726	-2.11639	ADCY1,ADCY5,ADCY6,ADCY7,ATP1B1,ATP1B3,ATP2B1,ATP2B2,CALM1,CALM2,GUCY1A1,ITPR1,PRKACB,PRKCA,PRKCB,VAMP2	16/93
hsa04927	Cortisol synthesis and secretion	-2.23278	-1.90896	ADCY1,ADCY5,ADCY6,ADCY7,CACNA1D,CREB1,ITPR1,PBX1,PRKACB,SP1,CACNA1I,CREB3L1	12/65
hsa04918	Thyroid hormone synthesis	-2.13674	-1.82065	ADCY1,ADCY5,ADCY6,ADCY7,ATP1B1,ATP1B3,CREB1,ITPR1,PRKACB,PRKCA,PRKCB,TTR,CREB3L1	13/75
hsa04972	Pancreatic secretion	-2.07564	-1.76209	ADCY1,ADCY5,ADCY6,ADCY7,ATP1B1,ATP1B3,ATP2A2,ATP2A3,ATP2B1,ATP2B2,ITPR1,PRKCA,PRKCB,RAC1,RAP1A,SLC4A4	16/102
hsa04120	Ubiquitin mediated proteolysis	-9.83081	-8.83942	CBLB,CDC27,UBE2K,MAP3K1,TRIM37,NEDD4,SKP1,SKP2,UBE2D3,UBE2G1,UBE2N,UBE3A,CUL4B,CUL1,PIAS1,HERC2,BTRC,UBE2M,TRIP12,UBE4A,RHOBTB1,UBE4B,PIAS3,UBE2E3,RHOBTB2,FBXW11,NEDD4L,UBR5,UBE2J1,UBE2R2,UBA6,UBE2W,UBE2Q1,SMURF1,COP1,UBE2Z,UBE3B	37/-
hsa04120	Ubiquitin mediated proteolysis	-9.83081	-8.83942	CBLB,CDC27,UBE2K,MAP3K1,TRIM37,NEDD4,SKP1,SKP2,UBE2D3,UBE2G1,UBE2N,UBE3A,CUL4B,CUL1,PIAS1,HERC2,BTRC,UBE2M,TRIP12,UBE4A,RHOBTB1,UBE4B,PIAS3,UBE2E3,RHOBTB2,FBXW11,NEDD4L,UBR5,UBE2J1,UBE2R2,UBA6,UBE2W,UBE2Q1,SMURF1,COP1,UBE2Z,UBE3B	37/142
hsa05202	Transcriptional misregulation in cancer	-8.44394	-7.56016	BCL2L1,BCL6,BMI1,RUNX1,RUNX1T1,CCNA2,CCNT2,CDKN1B,DDX5,DUSP6,ETV6,FLI1,H3-3A,H3-3B,HOXA10,IGF1,MAF,MEF2C,MEIS1,MET,MITF,AFF1,MLLT3,MYCN,PAX3,PAX7,PBX1,CDK14,PLAU,PRCC,PTK2,RXRA,SP1,SS18,TGFBR2,TSPAN7,TP53,ZBTB16,SS18L1,KLF3,BCL11B,SLC45A3	42/-
hsa05202	Transcriptional misregulation in cancer	-8.44394	-7.56016	BCL2L1,BCL6,BMI1,RUNX1,RUNX1T1,CCNA2,CCNT2,CDKN1B,DDX5,DUSP6,ETV6,FLI1,H3-3A,H3-3B,HOXA10,IGF1,MAF,MEF2C,MEIS1,MET,MITF,AFF1,MLLT3,MYCN,PAX3,PAX7,PBX1,CDK14,PLAU,PRCC,PTK2,RXRA,SP1,SS18,TGFBR2,TSPAN7,TP53,ZBTB16,SS18L1,KLF3,BCL11B,SLC45A3	42/193
hsa04141	Protein processing in endoplasmic reticulum	-7.96965	-7.12207	AMFR,CAPN2,DAD1,HSP90AA1,MAN1A1,MAPK9,DNAJC3,RRBP1,SEL1L,SKP1,SSR1,SSR3,SEC62,UBE2D3,UBE2G1,VCP,UBXN8,CUL1,MBTPS1,EIF2AK3,EDEM1,UBE4B,HYOU1,MAN1A2,CKAP4,SEC63,ATF6,TRAM1,SEC61A1,DERL2,SAR1B,MBTPS2,UBE2J1,YOD1,ERO1B,MAN1C1,DNAJC5,STT3B	38/-
hsa04141	Protein processing in endoplasmic reticulum	-7.96965	-7.12207	AMFR,CAPN2,DAD1,HSP90AA1,MAN1A1,MAPK9,DNAJC3,RRBP1,SEL1L,SKP1,SSR1,SSR3,SEC62,UBE2D3,UBE2G1,VCP,UBXN8,CUL1,MBTPS1,EIF2AK3,EDEM1,UBE4B,HYOU1,MAN1A2,CKAP4,SEC63,ATF6,TRAM1,SEC61A1,DERL2,SAR1B,MBTPS2,UBE2J1,YOD1,ERO1B,MAN1C1,DNAJC5,STT3B	38/171
hsa04110	Cell cycle	-7.43354	-6.63518	ATRX,CCND1,CCNA2,CDK1,CDC6,CDC25A,CDC27,CDK6,CDKN1B,E2F2,E2F3,EP300,GSK3B,SMAD3,SMAD4,PPP2R5C,PPP2R5E,RB1,SKP1,SKP2,TFDP1,TGFB2,TGFB3,TP53,YWHAB,YWHAE,YWHAG,CUL1,CDC14B,CDC14A,STAG2,YWHAQ,PDS5B,ORC3,ESCO1,ACTN4,CHD4,CREB1,DDX3X,DLG1,GTF2E1,RBPJ,JAK1,KRAS,LYN,NRAS,PIK3R1,PRKACB,MAPK1,RAC1,STAT3,TRAF3,UBE3A,H2BC21,PIK3R3,TBPL1,HDAC9,CREB3L1	58/-
hsa04110	Cell cycle	-7.43354	-6.63518	ATRX,CCND1,CCNA2,CDK1,CDC6,CDC25A,CDC27,CDK6,CDKN1B,E2F2,E2F3,EP300,GSK3B,SMAD3,SMAD4,PPP2R5C,PPP2R5E,RB1,SKP1,SKP2,TFDP1,TGFB2,TGFB3,TP53,YWHAB,YWHAE,YWHAG,CUL1,CDC14B,CDC14A,STAG2,YWHAQ,PDS5B,ORC3,ESCO1	35/157
hsa05203	Viral carcinogenesis	-5.05692	-4.50602	ACTN4,CCND1,CCNA2,CDK1,CDK6,CDKN1B,CHD4,CREB1,DDX3X,DLG1,EP300,GTF2E1,RBPJ,JAK1,KRAS,LYN,NRAS,PIK3R1,PRKACB,MAPK1,RAC1,RB1,SKP2,STAT3,TP53,TRAF3,UBE3A,YWHAB,YWHAE,YWHAG,H2BC21,PIK3R3,TBPL1,HDAC9,YWHAQ,CREB3L1	36/204
