# Supplementary material for: MicroRNA Expression Profile Analysis in Blood During Giant Panda (Ailuropoda melanoleuca) Growth and Development
Source: Genes (Basel). 2025 Feb 20;16(3):243. doi: 10.3390/genes16030243 (PMC11942061; doi:10.3390/genes16030243)
Supplement: Supplementary file 1 [file genes-16-00243-s001.zip › Tabls_S1_Known_miRNA_.xlsx]

## Sheet: Sheet1
Table S2. Known miRNA group identified in this study.
ID	miR Name	Pre-miRNA sequence									Sequence of mature miRNAs									Expression of mature miRNAs (Read Counts)									Expression of mature miRNAs (CPM)
	miR Name	Adult_A	Adult_B	Adult_C	Subadult(2.5Y-3Y)_A	Subadult(2.5Y-3Y)_B	Subadult(2.5Y-3Y)_C	Subadult(1.5Y-2Y)_A	Subadult(1.5Y-2Y)_B	Subadult(1.5Y-2Y)_C	Adult_A	Adult_B	Adult_C	Subadult(2.5Y-3Y)_A	Subadult(2.5Y-3Y)_B	Subadult(2.5Y-3Y)_C	Subadult(1.5Y-2Y)_A	Subadult(1.5Y-2Y)_B	Subadult(1.5Y-2Y)_C	Adult_A	Adult_B	Adult_C	Subadult(2.5Y-3Y)_A	Subadult(2.5Y-3Y)_B	Subadult(2.5Y-3Y)_C	Subadult(1.5Y-2Y)_A	Subadult(1.5Y-2Y)_B	Subadult(1.5Y-2Y)_C	Adult_A	Adult_B	Adult_C	Subadult(2.5Y-3Y)_A	Subadult(2.5Y-3Y)_B	Subadult(2.5Y-3Y)_C	Subadult(1.5Y-2Y)_A	Subadult(1.5Y-2Y)_B	Subadult(1.5Y-2Y)_C
1	allmam-miR-1839-5p	aagguagauagaacaggucuuguuugcaaaauuaauucaagaccuacuuaucuaccaacagc	aagguagauagaacaggucuuguuugcaaaauuaauucaagaccuacuuaucuaccaacagc	aagguagauagaacaggucuuguuugcaaaauuaauucaagaccuacuuaucuaccaacagc	aagguagauagaacaggucuuguuugcaaaauuaauucaagaccuacuuaucuaccaacagc	aagguagauagaacaggucuuguuugcaaaauuaauucaagaccuacuuaucuaccaacagc	aagguagauagaacaggucuuguuugcaaaauuaauucaagaccuacuuaucuaccaaca	aagguagauagaacaggucuuguuugcaaaauuaauucaagaccuacuuaucuaccaacagc	aagguagauagaacaggucuuguuugcaaaauuaauucaagaccuacuuaucuaccaacagc	aagguagauagaacaggucuuguuugcaaaauuaauucaagaccuacuuaucuaccaaca	aagguagauagaacaggucuug	aagguagauagaacaggucuug	aagguagauagaacaggucuug	aagguagauagaacaggucuug	aagguagauagaacaggucuug	aagguagauagaacaggucuug	aagguagauagaacaggucuug	aagguagauagaacaggucuug	aagguagauagaacaggucuug	267	107	130	599	134	99	130	140	369	22.4788	7.5031	10.3908	57.5483	11.9276	7.71158	10.3908	10.5568	27.9821
2	allmam-miR-1839-3p	aagguagauagaacaggucuuguuugcaaaauuaauucaagaccuacuuaucuaccaacagc	aagguagauagaacaggucuuguuugcaaaauuaauucaagaccuacuuaucuaccaacagc	aagguagauagaacaggucuuguuugcaaaauuaauucaagaccuacuuaucuaccaacagc	aagguagauagaacaggucuuguuugcaaaauuaauucaagaccuacuuaucuaccaacagc	aagguagauagaacaggucuuguuugcaaaauuaauucaagaccuacuuaucuaccaacagc	aagguagauagaacaggucuuguuugcaaaauuaauucaagaccuacuuaucuaccaaca	aagguagauagaacaggucuuguuugcaaaauuaauucaagaccuacuuaucuaccaacagc	aagguagauagaacaggucuuguuugcaaaauuaauucaagaccuacuuaucuaccaacagc	aagguagauagaacaggucuuguuugcaaaauuaauucaagaccuacuuaucuaccaaca	agaccuacuuaucuaccaacagc	agaccuacuuaucuaccaacagc	agaccuacuuaucuaccaacagc	agaccuacuuaucuaccaacagc	agaccuacuuaucuaccaacagc	agaccuacuuaucuaccaaca	agaccuacuuaucuaccaacagc	agaccuacuuaucuaccaacagc	agaccuacuuaucuaccaaca	8	5	11	20	10	7	11	5	16	0.673522	0.350612	0.879226	1.92148	0.890122	0.545263	0.879226	0.37703	1.21331
3	allmam-miR-2387-5p	uggaaggccuggcuuugcagcguggacucgacccugcagacccggccuuggcaag	uggaaggccuggcuuugcagcguggacucgacccugcagacccggccuuggcaag	uggaaggccuggcuuugcagcguggacucgacccugcagacccggccuuggcaag	uggaaggccuggcuuugcagcguggacucgacccugcagacccggccuuggcaag	uggaaggccuggcuuugcagcguggacucgacccugcagacccggccuuggcaag	uggaaggccuggcuuugcagcguggacucgacccugcagacccggccuuggcaag	uggaaggccuggcuuugcagcguggacucgacccugcagacccggccuuggcaag	uggaaggccuggcuuugcagcguggacucgacccugcagacccggccuuggcaag	uggaaggccuggcuuugcagcguggacucgacccugcagacccggccuuggcaag	uggaaggccuggcuuugcagc	uggaaggccuggcuuugcagcgu	uggaaggccuggcuuugcagcgu	uggaaggccuggcuuugcagcgu	uggaaggccuggcuuugcagcgu	uggaaggccuggcuuugcagcgu	uggaaggccuggcuuugcagcgu	uggaaggccuggcuuugcagcgu	uggaaggccuggcuuugcagc	12	23	10	13	18	10	12	23	25	1.01028	1.61282	0.799296	1.24896	1.60222	0.778948	1.08639	1.61282	1.8958
4	allmam-miR-302a-5p	uaaacguggauguacuugcuuugaaacuaaaaaaguaagugcuuccauguuuuagug	uuaaacguggauguacuugcuuugaaacuaaaaaaguaagugcuuccauguuuuagu	uaaacguggauguacuugcuuugaaacuaaaaaaguaagugcuuccauguuuuaguga	uaaacguggauguacuugcuuugaaacuaaaaaaguaagugcuuccauguuuuagu	uaaacguggauguacuugcuuugaaacuaaaaaaguaagugcuuccauguuuuagug	uaaacguggauguacuugcuuugaaacuaaaaaaguaagugcuuccauguuuuagu	uaaacguggauguacuugcuuugaaacuaaaaaaguaagugcuuccauguuuuagug	uaaacguggauguacuugcuuugaaacuaaaaaaguaagugcuuccauguuuuagu	uaaacguggauguacuugcuuugaaacuaaaaaaguaagugcuuccauguuuuagug	uaaacguggauguacuugcu	uuaaacguggauguacuugcu	uaaacguggauguacuugcuuu	uaaacguggauguacuugcuuu	uaaacguggauguacuugcuuu	uaaacguggauguacuugcuuu	uaaacguggauguacuugcu	uaaacguggauguacuugcuuu	uaaacguggauguacuugcu	8	0	4	12	8	7	7	8	8	0.673522	0	0.319718	1.15289	0.712098	0.545263	0.633729	0.603247	0.673522
5	allmam-miR-302a-3p	uaaacguggauguacuugcuuugaaacuaaaaaaguaagugcuuccauguuuuagug	uuaaacguggauguacuugcuuugaaacuaaaaaaguaagugcuuccauguuuuagu	uaaacguggauguacuugcuuugaaacuaaaaaaguaagugcuuccauguuuuaguga	uaaacguggauguacuugcuuugaaacuaaaaaaguaagugcuuccauguuuuagu	uaaacguggauguacuugcuuugaaacuaaaaaaguaagugcuuccauguuuuagug	uaaacguggauguacuugcuuugaaacuaaaaaaguaagugcuuccauguuuuagu	uaaacguggauguacuugcuuugaaacuaaaaaaguaagugcuuccauguuuuagug	uaaacguggauguacuugcuuugaaacuaaaaaaguaagugcuuccauguuuuagu	uaaacguggauguacuugcuuugaaacuaaaaaaguaagugcuuccauguuuuagug	uaagugcuuccauguuuuagug	uaagugcuuccauguuuuagu	uaagugcuuccauguuuuaguga	uaagugcuuccauguuuuagu	uaagugcuuccauguuuuagug	uaagugcuuccauguuuuagu	uaagugcuuccauguuuuagug	uaagugcuuccauguuuuagu	uaagugcuuccauguuuuagug	5	4	4	6	11	3	3	5	5	0.420951	0.28049	0.319718	0.576443	0.979134	0.233684	0.271598	0.37703	0.420951
6	allmam-miR-145-5p	guccaguuuucccaggaaucccuuagaugcuaagauggggauuccuggaaauacuguucu	guccaguuuucccaggaaucccuuagaugcuaagauggggauuccuggaaauacuguucuu	guccaguuuucccaggaaucccuuagaugcuaagauggggauuccuggaaauacuguucuu	guccaguuuucccaggaaucccuuagaugcuaagauggggauuccuggaaauacuguucuu	guccaguuuucccaggaaucccuuagaugcuaagauggggauuccuggaaauacuguucu	guccaguuuucccaggaaucccuuagaugcuaagauggggauuccuggaaauacuguucuu	guccaguuuucccaggaaucccuuagaugcuaagauggggauuccuggaaauacuguucuu	guccaguuuucccaggaaucccuuagaugcuaagauggggauuccuggaaauacuguucuu	guccaguuuucccaggaaucccuuagaugcuaagauggggauuccuggaaauacuguucu	guccaguuuucccaggaaucccu	guccaguuuucccaggaaucccu	guccaguuuucccaggaaucccu	guccaguuuucccaggaaucccu	guccaguuuucccaggaaucccu	guccaguuuucccaggaaucccu	guccaguuuucccaggaaucccu	guccaguuuucccaggaaucccu	guccaguuuucccaggaaucccu	10	13	10	13	9	8	10	13	22	0.841902	0.911591	0.799296	1.24896	0.80111	0.623158	0.799296	0.911591	1.66831
7	allmam-miR-145-3p	guccaguuuucccaggaaucccuuagaugcuaagauggggauuccuggaaauacuguucu	guccaguuuucccaggaaucccuuagaugcuaagauggggauuccuggaaauacuguucuu	guccaguuuucccaggaaucccuuagaugcuaagauggggauuccuggaaauacuguucuu	guccaguuuucccaggaaucccuuagaugcuaagauggggauuccuggaaauacuguucuu	guccaguuuucccaggaaucccuuagaugcuaagauggggauuccuggaaauacuguucu	guccaguuuucccaggaaucccuuagaugcuaagauggggauuccuggaaauacuguucuu	guccaguuuucccaggaaucccuuagaugcuaagauggggauuccuggaaauacuguucuu	guccaguuuucccaggaaucccuuagaugcuaagauggggauuccuggaaauacuguucuu	guccaguuuucccaggaaucccuuagaugcuaagauggggauuccuggaaauacuguucu	ggauuccuggaaauacuguucu	auuccuggaaauacuguucuu	auuccuggaaauacuguucuu	auuccuggaaauacuguucuu	ggauuccuggaaauacuguucu	gauuccuggaaauacuguucuu	auuccuggaaauacuguucuu	auuccuggaaauacuguucuu	ggauuccuggaaauacuguucu	3	6	4	4	2	4	4	6	5	0.252571	0.420735	0.319718	0.384295	0.178024	0.311579	0.319718	0.420735	0.379161
8	allmam-miR-143-3p	ggugcagugcugcaucucuggucagcugggagucugagaugaagcacuguagcuc	ggugcagugcugcaucucuggucagcugggagucugagaugaagcacuguagcuc	ggugcagugcugcaucucuggucagcugggagucugagaugaagcacuguagcuc	ggugcagugcugcaucucuggucagcugggagucugagaugaagcacuguagcuc	ggugcagugcugcaucucuggucagcugggagucugagaugaagcacuguagcuc	ggugcagugcugcaucucuggucagcugggagucugagaugaagcacuguagcuc	ggugcagugcugcaucucuggucagcugggagucugagaugaagcacuguagcuc	ggugcagugcugcaucucuggucagcugggagucugagaugaagcacuguagcuc	ggugcagugcugcaucucuggucagcugggagucugagaugaagcacuguagcuc	ugagaugaagcacuguagcuc	ugagaugaagcacuguagcuc	ugagaugaagcacuguagcuc	ugagaugaagcacuguagcuc	ugagaugaagcacuguagcuc	ugagaugaagcacuguagcuc	ugagaugaagcacuguagcuc	ugagaugaagcacuguagcuc	ugagaugaagcacuguagcuc	1769	1995	1857	1594	2186	1644	1857	1995	2078	148.933	139.894	148.429	153.142	194.581	128.059	148.429	139.894	157.579
9	allmam-miR-142-5p	cccauaaaguagaaagcacuacuaacagcacuggaggguguaguguuuccuacuuuaugg	null	null	cccauaaaguagaaagcacuacuaacagcacuggaggguguaguguuuccuacuuuaugg	cccauaaaguagaaagcacuacuaacagcacuggaggguguaguguuuccuacuuuauggaug	cccauaaaguagaaagcacuacuaacagcacuggaggguguaguguuuccuacuuuaugg	cccauaaaguagaaagcacuacuaacagcacuggaggguguaguguuuccuacuuuauggaug	cccauaaaguagaaagcacuacuaacagcacuggaggguguaguguuuccuacuuuauggaug	cccauaaaguagaaagcacuacuaacagcacuggaggguguaguguuuccuacuuuaugg	cccauaaaguagaaagcacu	null	null	cccauaaaguagaaagcacu	cccauaaaguagaaagcacu	cccauaaaguagaaagcacu	cccauaaaguagaaagcacu	cccauaaaguagaaagcacu	cccauaaaguagaaagcacu	2519	0	0	5174	2423	2280	1114	1731	4154	212.075	0	0	497.086	215.677	177.6	100.853	130.528	315.007
10	allmam-miR-142-3p	cccauaaaguagaaagcacuacuaacagcacuggaggguguaguguuuccuacuuuaugg	null	null	cccauaaaguagaaagcacuacuaacagcacuggaggguguaguguuuccuacuuuaugg	cccauaaaguagaaagcacuacuaacagcacuggaggguguaguguuuccuacuuuauggaug	cccauaaaguagaaagcacuacuaacagcacuggaggguguaguguuuccuacuuuaugg	cccauaaaguagaaagcacuacuaacagcacuggaggguguaguguuuccuacuuuauggaug	cccauaaaguagaaagcacuacuaacagcacuggaggguguaguguuuccuacuuuauggaug	cccauaaaguagaaagcacuacuaacagcacuggaggguguaguguuuccuacuuuaugg	aguguuuccuacuuuaugg	null	null	aguguuuccuacuuuaugg	aguguuuccuacuuuauggaug	aguguuuccuacuuuaugg	uguuuccuacuuuauggaug	uguuuccuacuuuauggaug	aguguuuccuacuuuaugg	2	0	0	3	2	3	0	0	2	0.16838	0	0	0.288222	0.178024	0.233684	0	0	0.151664
11	allmam-miR-140-5p	cagugguuuuacccuaugguagguuacgucaugcuguucuaccacaggguagaaccacgga	cagugguuuuacccuaugguagguuacgucaugcuguucuaccacaggguagaaccacgga	cagugguuuuacccuaugguagguuacgucaugcuguucuaccacaggguagaaccacgga	cagugguuuuacccuaugguagguuacgucaugcuguucuaccacaggguagaaccacgga	cagugguuuuacccuaugguagguuacgucaugcuguucuaccacaggguagaaccacgga	cagugguuuuacccuaugguagguuacgucaugcuguucuaccacaggguagaaccacgga	cagugguuuuacccuaugguagguuacgucaugcuguucuaccacaggguagaaccacgga	cagugguuuuacccuaugguagguuacgucaugcuguucuaccacaggguagaaccacgga	cagugguuuuacccuaugguagguuacgucaugcuguucuaccacaggguagaaccacgga	cagugguuuuacccuaugguag	cagugguuuuacccuaugguag	cagugguuuuacccuaugguag	cagugguuuuacccuaugguag	cagugguuuuacccuaugguag	cagugguuuuacccuaugguag	cagugguuuuacccuaugguag	cagugguuuuacccuaugguag	cagugguuuuacccuaugguag	50	39	31	49	27	39	31	39	62	4.20951	2.73477	2.47782	4.70762	2.40333	3.0379	2.47782	2.73477	4.70159
12	allmam-miR-140-3p	cagugguuuuacccuaugguagguuacgucaugcuguucuaccacaggguagaaccacgga	cagugguuuuacccuaugguagguuacgucaugcuguucuaccacaggguagaaccacgga	cagugguuuuacccuaugguagguuacgucaugcuguucuaccacaggguagaaccacgga	cagugguuuuacccuaugguagguuacgucaugcuguucuaccacaggguagaaccacgga	cagugguuuuacccuaugguagguuacgucaugcuguucuaccacaggguagaaccacgga	cagugguuuuacccuaugguagguuacgucaugcuguucuaccacaggguagaaccacgga	cagugguuuuacccuaugguagguuacgucaugcuguucuaccacaggguagaaccacgga	cagugguuuuacccuaugguagguuacgucaugcuguucuaccacaggguagaaccacgga	cagugguuuuacccuaugguagguuacgucaugcuguucuaccacaggguagaaccacgga	accacaggguagaaccacgga	accacaggguagaaccacgga	uaccacaggguagaaccacgga	accacaggguagaaccacgga	uaccacaggguagaaccacgga	accacaggguagaaccacgga	uaccacaggguagaaccacgga	accacaggguagaaccacgga	accacaggguagaaccacgga	33717	27511	53968	48999	18327	31755	53968	27511	69755	2838.64	1929.14	4313.64	4707.52	1631.33	2473.55	4313.64	1929.14	5289.67
13	allmam-miR-99a-5p	aacccguagauccgaucuuguggugaaauggacugcgcaagcucgcuucuaugggucug	aacccguagauccgaucuuguggugaaauggacugcgcaagcucgcuucuaugggucugug	aacccguagauccgaucuuguggugaaauggacugcgcaagcucgcuucuaugggucug	aacccguagauccgaucuuguggugaaauggacugcgcaagcucgcuucuaugggucugu	aacccguagauccgaucuuguggugaaauggacugcgcaagcucgcuucuaugggucug	aacccguagauccgaucuuguggugaaauggacugcgcaagcucgcuucuaugggucug	aacccguagauccgaucuuguggugaaauggacugcgcaagcucgcuucuaugggucug	aacccguagauccgaucuuguggugaaauggacugcgcaagcucgcuucuaugggucugu	aacccguagauccgaucuuguggugaaauggacugcgcaagcucgcuucuaugggucugu	aacccguagauccgaucuugu	aacccguagauccgaucuugu	aacccguagauccgaucuugu	aacccguagauccgaucuugu	aacccguagauccgaucuugu	aacccguagauccgaucuugu	aacccguagauccgaucuugu	aacccguagauccgaucuugu	aacccguagauccgaucuugu	1661	1075	3497	3718	1752	3440	3497	2253	16893	139.84	75.3816	279.514	357.203	155.949	267.958	279.514	169.89	1281.03
14	allmam-miR-99b-5p	cacccguagaaccgaccuugcggggccuucgccgcacacaagcucgagucuguggguccgugu	cacccguagaaccgaccuugcggggccuucgccgcacacaagcucgagucuguggguccg	cacccguagaaccgaccuugcggggccuucgccgcacacaagcucgagucuguggguccgu	cacccguagaaccgaccuugcggggccuucgccgcacacaagcucgagucugugggucc	cacccguagaaccgaccuugcggggccuucgccgcacacaagcucgagucuguggguccg	cacccguagaaccgaccuugcggggccuucgccgcacacaagcucgagucuguggguccg	cacccguagaaccgaccuugcggggccuucgccgcacacaagcucgagucuguggguccgu	cacccguagaaccgaccuugcggggccuucgccgcacacaagcucgagucuguggguccg	cacccguagaaccgaccuugcggggccuucgccgcacacaagcucgagucuguggguccg	cacccguagaaccgaccuugcg	cacccguagaaccgaccuugcg	cacccguagaaccgaccuugcg	cacccguagaaccgaccuugcg	cacccguagaaccgaccuugcg	cacccguagaaccgaccuugcg	cacccguagaaccgaccuugcg	cacccguagaaccgaccuugcg	cacccguagaaccgaccuugcg	68	81	62	84	88	90	68	82	104	5.72494	5.67992	4.95564	8.07021	7.83308	7.01053	6.15623	6.18328	7.88655
15	allmam-miR-99b-3p	cacccguagaaccgaccuugcggggccuucgccgcacacaagcucgagucuguggguccgugu	cacccguagaaccgaccuugcggggccuucgccgcacacaagcucgagucuguggguccg	cacccguagaaccgaccuugcggggccuucgccgcacacaagcucgagucuguggguccgu	cacccguagaaccgaccuugcggggccuucgccgcacacaagcucgagucugugggucc	cacccguagaaccgaccuugcggggccuucgccgcacacaagcucgagucuguggguccg	cacccguagaaccgaccuugcggggccuucgccgcacacaagcucgagucuguggguccg	cacccguagaaccgaccuugcggggccuucgccgcacacaagcucgagucuguggguccgu	cacccguagaaccgaccuugcggggccuucgccgcacacaagcucgagucuguggguccg	cacccguagaaccgaccuugcggggccuucgccgcacacaagcucgagucuguggguccg	caagcucgagucuguggguccgugu	caagcucgagucuguggguccg	caagcucgagucuguggguccgu	caagcucgagucugugggucc	caagcucgagucuguggguccg	caagcucgagucuguggguccg	caagcucgagucuguggguccgu	caagcucgagucuguggguccg	caagcucgagucuguggguccg	2	0	2	1	1	2	3	0	1	0.16838	0	0.159859	0.0960739	0.0890122	0.15579	0.271598	0	0.0758322
16	allmam-miR-200a-5p	ucuuaccggacagugcuggauuucuuggcuugacucuaacacugucugguaacgaug	caucuuaccggacagugcuggauuucuuggcuugacucuaacacugucugguaacgauguu	caucuuaccggacagugcuggauuucuuggcuugacucuaacacugucugguaacgaug	caucuuaccggacagugcuggauuucuuggcuugacucuaacacugucugguaacgaug	caucuuaccggacagugcuggauuucuuggcuugacucuaacacugucugguaacgaug	caucuuaccggacagugcuggauuucuuggcuugacucuaacacugucugguaacgaug	caucuuaccggacagugcuggauuucuuggcuugacucuaacacugucugguaacgaug	caucuuaccggacagugcuggauuucuuggcuugacucuaacacugucugguaacgaug	ucuuaccggacagugcuggauuucuuggcuugacucuaacacugucugguaacgaug	ucuuaccggacagugcugga	caucuuaccggacagugcugga	caucuuaccggacagugcugga	caucuuaccggacagugcuggau	caucuuaccggacagugcugga	caucuuaccggacagugcugga	caucuuaccggacagugcugga	caucuuaccggacagugcugga	ucuuaccggacagugcugga	0	2	1	5	2	2	1	3	0	0	0.140245	0.0799296	0.480369	0.178024	0.15579	0.0799296	0.226218	0
17	allmam-miR-200a-3p	ucuuaccggacagugcuggauuucuuggcuugacucuaacacugucugguaacgaug	caucuuaccggacagugcuggauuucuuggcuugacucuaacacugucugguaacgauguu	caucuuaccggacagugcuggauuucuuggcuugacucuaacacugucugguaacgaug	caucuuaccggacagugcuggauuucuuggcuugacucuaacacugucugguaacgaug	caucuuaccggacagugcuggauuucuuggcuugacucuaacacugucugguaacgaug	caucuuaccggacagugcuggauuucuuggcuugacucuaacacugucugguaacgaug	caucuuaccggacagugcuggauuucuuggcuugacucuaacacugucugguaacgaug	caucuuaccggacagugcuggauuucuuggcuugacucuaacacugucugguaacgaug	ucuuaccggacagugcuggauuucuuggcuugacucuaacacugucugguaacgaug	uaacacugucugguaacgaug	uaacacugucugguaacgauguu	uaacacugucugguaacgaug	uaacacugucugguaacgaug	uaacacugucugguaacgaug	uaacacugucugguaacgaug	uaacacugucugguaacgaug	uaacacugucugguaacgaug	uaacacugucugguaacgaug	6	2	3	6	13	6	3	6	6	0.505141	0.140245	0.239789	0.576443	1.15716	0.467369	0.239789	0.452435	0.505141
18	allmam-miR-200c-3p	cgucuuacccagcaguguuugggugcugguugggagucucuaauacugccggguaaugaugga	cgucuuacccagcaguguuugggugcugguugggagucucuaauacugccggguaaugaugga	cgucuuacccagcaguguuugggugcugguugggagucucuaauacugccggguaaugaugga	cgucuuacccagcaguguuugggugcugguugggagucucuaauacugccggguaaugaugga	cgucuuacccagcaguguuugggugcugguugggagucucuaauacugccggguaaugaugga	cgucuuacccagcaguguuugggugcugguugggagucucuaauacugccggguaaugaugga	cgucuuacccagcaguguuugggugcugguugggagucucuaauacugccggguaaugaugga	cgucuuacccagcaguguuugggugcugguugggagucucuaauacugccggguaaugaugga	cgucuuacccagcaguguuugggugcugguugggagucucuaauacugccggguaaugaugga	uaauacugccggguaaugaugga	uaauacugccggguaaugaugga	uaauacugccggguaaugaugga	uaauacugccggguaaugaugga	uaauacugccggguaaugaugga	uaauacugccggguaaugaugga	uaauacugccggguaaugaugga	uaauacugccggguaaugaugga	uaauacugccggguaaugaugga	30	50	53	51	51	52	53	50	65	2.52571	3.50612	4.23627	4.89977	4.53962	4.05053	4.23627	3.50612	4.92909
19	allmam-miR-200b-3p	caucuuacugggcagcauuggauggugucaggucucuaauacugccugguaaugaugac	caucuuacugggcagcauuggauggugucaggucucuaauacugccugguaaugaugac	caucuuacugggcagcauuggauggugucaggucucuaauacugccugguaaugaugac	caucuuacugggcagcauuggauggugucaggucucuaauacugccugguaaugaugac	caucuuacugggcagcauuggauggugucaggucucuaauacugccugguaaugaugac	caucuuacugggcagcauuggauggugucaggucucuaauacugccugguaaugaugac	caucuuacugggcagcauuggauggugucaggucucuaauacugccugguaaugaugac	caucuuacugggcagcauuggauggugucaggucucuaauacugccugguaaugaugac	caucuuacugggcagcauuggauggugucaggucucuaauacugccugguaaugaugac	uaauacugccugguaaugaugac	uaauacugccugguaaugaugac	uaauacugccugguaaugaugac	uaauacugccugguaaugaugac	uaauacugccugguaaugaugac	uaauacugccugguaaugaugac	uaauacugccugguaaugaugac	uaauacugccugguaaugaugac	uaauacugccugguaaugaugac	24	32	28	21	30	25	28	32	33	2.02057	2.24392	2.23803	2.01755	2.67037	1.94737	2.23803	2.24392	2.50246
20	allmam-miR-1271-5p	cuuggcaccuaguaagcacucaguaaauauuuguugagugccugcuaugugccagg	cuuggcaccuaguaagcacucaguaaauauuuguugagugccugcuaugugccagg	cuuggcaccuaguaagcacucaguaaauauuuguugagugccugcuaugugccaggc	cuuggcaccuaguaagcacucaguaaauauuuguugagugccugcuaugugccagg	cuuggcaccuaguaagcacucaguaaauauuuguugagugccugcuaugugccagg	cuuggcaccuaguaagcacucaguaaauauuuguugagugccugcuaugugccagg	cuuggcaccuaguaagcacucaguaaauauuuguugagugccugcuaugugccagg	cuuggcaccuaguaagcacucaguaaauauuuguugagugccugcuaugugccagg	cuuggcaccuaguaagcacucaguaaauauuuguugagugccugcuaugugccagg	cuuggcaccuaguaagcacuca	cuuggcaccuaguaagcacuca	cuuggcaccuaguaagcacuca	cuuggcaccuaguaagcacuca	cuuggcaccuaguaagcacuca	cuuggcaccuaguaagcacuca	cuuggcaccuaguaagcacu	cuuggcaccuaguaagcacu	cuuggcaccuaguaagcacu	2839	2246	2763	9951	2339	3548	4223	3504	4228	239.016	157.495	220.845	956.031	208.2	276.371	382.32	264.222	320.618
21	allmam-miR-1271-3p	cuuggcaccuaguaagcacucaguaaauauuuguugagugccugcuaugugccagg	cuuggcaccuaguaagcacucaguaaauauuuguugagugccugcuaugugccagg	cuuggcaccuaguaagcacucaguaaauauuuguugagugccugcuaugugccaggc	cuuggcaccuaguaagcacucaguaaauauuuguugagugccugcuaugugccagg	cuuggcaccuaguaagcacucaguaaauauuuguugagugccugcuaugugccagg	cuuggcaccuaguaagcacucaguaaauauuuguugagugccugcuaugugccagg	cuuggcaccuaguaagcacucaguaaauauuuguugagugccugcuaugugccagg	cuuggcaccuaguaagcacucaguaaauauuuguugagugccugcuaugugccagg	cuuggcaccuaguaagcacucaguaaauauuuguugagugccugcuaugugccagg	agugccugcuaugugccagg	agugccugcuaugugccagg	agugccugcuaugugccaggc	agugccugcuaugugccagg	agugccugcuaugugccagg	agugccugcuaugugccagg	agugccugcuaugugccagg	agugccugcuaugugccagg	agugccugcuaugugccagg	6	8	1	17	11	14	6	9	42	0.505141	0.560979	0.0799296	1.63326	0.979134	1.09053	0.543196	0.678653	3.18495
22	allmam-miR-101b-3p	ucgguuaucaugguaccgaugcuguauaucugaaagguacaguacugugauaacugaag	ucgguuaucaugguaccgaugcuguauaucugaaagguacaguacugugauaacugaag	ucgguuaucaugguaccgaugcuguauaucugaaagguacaguacugugauaacugaag	ucgguuaucaugguaccgaugcuguauaucugaaagguacaguacugugauaacugaag	ucgguuaucaugguaccgaugcuguauaucugaaagguacaguacugugauaacugaag	ucgguuaucaugguaccgaugcuguauaucugaaagguacaguacugugauaacugaag	ucgguuaucaugguaccgaugcuguauaucugaaagguacaguacugugauaacugaag	ucgguuaucaugguaccgaugcuguauaucugaaagguacaguacugugauaacugaag	ucgguuaucaugguaccgaugcuguauaucugaaagguacaguacugugauaacugaag	uacaguacugugauaacugaag	uacaguacugugauaacugaag	uacaguacugugauaacugaag	uacaguacugugauaacugaag	uacaguacugugauaacugaag	uacaguacugugauaacugaag	uacaguacugugauaacugaag	uacaguacugugauaacugaag	uacaguacugugauaacugaag	3950	1331	2225	6445	4127	3325	2225	2369	6969	332.551	93.3329	177.843	619.196	367.353	259	177.843	178.637	528.474
23	allmam-miR-101a-3p	ucaguuaucacagugcugaugcuguccauucuaaagguacaguacugugauaacugaag	null	ucaguuaucacagugcugaugcuguccauucuaaagguacaguacugugauaacugaag	ucaguuaucacagugcugaugcuguccauucuaaagguacaguacugugauaacugaag	ucaguuaucacagugcugaugcuguccauucuaaagguacaguacugugauaacugaag	ucaguuaucacagugcugaugcuguccauucuaaagguacaguacugugauaacugaag	ucaguuaucacagugcugaugcuguccauucuaaagguacaguacugugauaacugaag	ucaguuaucacagugcugaugcuguccauucuaaagguacaguacugugauaacugaag	ucaguuaucacagugcugaugcuguccauucuaaagguacaguacugugauaacugaag	uacaguacugugauaacugaag	null	uacaguacugugauaacugaag	uacaguacugugauaacugaag	uacaguacugugauaacugaag	uacaguacugugauaacugaag	uacaguacugugauaacugaag	uacaguacugugauaacugaag	uacaguacugugauaacugaag	3861	0	2181	6304	4068	3263	2181	2343	3861	325.058	0	174.326	605.65	362.102	254.171	174.326	176.676	325.058
24	allmam-miR-320-3p	gccuucucuucccgguucuucccggagucgggaaaagcuggguugagagggcga	gccuucucuucccgguucuucccggagucgggaaaagcuggguugagagggcga	gccuucucuucccgguucuucccggagucgggaaaagcuggguugagagggcga	gccuucucuucccgguucuucccggagucgggaaaagcuggguugagagggcga	gccuucucuucccgguucuucccggagucgggaaaagcuggguugagagggcga	gccuucucuucccgguucuucccggagucgggaaaagcuggguugagagggcga	gccuucucuucccgguucuucccggagucgggaaaagcuggguugagagggcga	gccuucucuucccgguucuucccggagucgggaaaagcuggguugagagggcga	gccuucucuucccgguucuucccggagucgggaaaagcuggguugagagggcga	aaaagcuggguugagagggcga	aaaagcuggguugagagggcga	aaaagcuggguugagagggcga	aaaagcuggguugagagggcga	aaaagcuggguugagagggcga	aaaagcuggguugagagggcga	aaaagcuggguugagagggcga	aaaagcuggguugagagggcga	aaaagcuggguugagagggcga	28939	27493	38788	31241	19005	31791	38788	27907	36208	2436.38	1927.88	3100.31	3001.44	1691.68	2476.35	3100.31	2104.35	2745.73
25	allmam-miR-326-3p	uggaggcagggccuuugugaaggcgggugguguucggaucgccucugggcccuuccuccagc	uggaggcagggccuuugugaaggcgggugguguucggaucgccucugggcccuuccuccagc	ggaggcagggccuuugugaaggcgggugguguucggaucgccucugggcccuuccuccag	ggaggcagggccuuugugaaggcgggugguguucggaucgccucugggcccuuccuccag	ggaggcagggccuuugugaaggcgggugguguucggaucgccucugggcccuuccuccag	ggaggcagggccuuugugaaggcgggugguguucggaucgccucugggcccuuccuccag	ggaggcagggccuuugugaaggcgggugguguucggaucgccucugggcccuuccuccag	uggaggcagggccuuugugaaggcgggugguguucggaucgccucugggcccuuccuccagc	ggaggcagggccuuugugaaggcgggugguguucggaucgccucugggcccuuccuccag	ccucugggcccuuccuccagc	ccucugggcccuuccuccagc	ccucugggcccuuccuccag	ccucugggcccuuccuccag	ccucugggcccuuccuccag	ccucugggcccuuccuccag	ccucugggcccuuccuccag	ccucugggcccuuccuccagc	ccucugggcccuuccuccag	41	64	26	35	59	74	42	64	195	3.4518	4.48783	2.07817	3.36259	5.25172	5.76421	3.80238	4.48783	14.7873
26	allmam-miR-324-5p	cgcauccccuagggcauugguguaaagcuggagacccacugccccaggugcugcuggg	cgcauccccuagggcauugguguaaagcuggagacccacugccccaggugcugcuggg	cgcauccccuagggcauugguguaaagcuggagacccacugccccaggugcugcuggga	cgcauccccuagggcauugguguaaagcuggagacccacugccccaggugcugcuggga	cgcauccccuagggcauugguguaaagcuggagacccacugccccaggugcugcuggg	cgcauccccuagggcauugguguaaagcuggagacccacugccccaggugcugcuggg	cgcauccccuagggcauugguguaaagcuggagacccacugccccaggugcugcuggg	cgcauccccuagggcauugguguaaagcuggagacccacugccccaggugcugcuggg	cgcauccccuagggcauugguguaaagcuggagacccacugccccaggugcugcuggg	cgcauccccuagggcauuggug	cgcauccccuagggcauuggug	cgcauccccuagggcauuggug	cgcauccccuagggcauuggug	cgcauccccuagggcauuggug	cgcauccccuagggcauuggug	cgcauccccuagggcauuggug	cgcauccccuagggcauuggug	cgcauccccuagggcauuggug	63	49	26	24	15	12	5	49	112	5.30398	3.436	2.07817	2.30577	1.33518	0.934737	0.452664	3.436	8.4932
27	allmam-miR-324-3p	cgcauccccuagggcauugguguaaagcuggagacccacugccccaggugcugcuggg	cgcauccccuagggcauugguguaaagcuggagacccacugccccaggugcugcuggg	cgcauccccuagggcauugguguaaagcuggagacccacugccccaggugcugcuggga	cgcauccccuagggcauugguguaaagcuggagacccacugccccaggugcugcuggga	cgcauccccuagggcauugguguaaagcuggagacccacugccccaggugcugcuggg	cgcauccccuagggcauugguguaaagcuggagacccacugccccaggugcugcuggg	cgcauccccuagggcauugguguaaagcuggagacccacugccccaggugcugcuggg	cgcauccccuagggcauugguguaaagcuggagacccacugccccaggugcugcuggg	cgcauccccuagggcauugguguaaagcuggagacccacugccccaggugcugcuggg	acugccccaggugcugcuggg	acugccccaggugcugcuggg	acugccccaggugcugcuggga	acugccccaggugcugcuggga	acugccccaggugcugcuggg	acugccccaggugcugcuggg	acugccccaggugcugcuggg	acugccccaggugcugcuggg	acugccccaggugcugcuggg	131	149	35	32	74	76	93	149	332	11.0289	10.4482	2.79754	3.07436	6.5869	5.92	8.41954	10.4482	25.1763
28	allmam-miR-4286-5p	accccacuccugguaccaaauucugucgucuauuuggggugc	null	null	accccacuccugguaccaaauucugucgucuauuuggggugc	accccacuccugguaccaaauucugucgucuauuuggggugc	accccacuccugguaccaaauucugucgucuauuuggggugc	null	accccacuccugguaccaaauucugucgucuauuuggggugc	accccacuccugguaccaaauucugucgucuauuuggggugc	accccacuccugguacca	null	null	accccacuccugguacca	accccacuccugguacca	accccacuccugguacca	null	accccacuccugguacca	accccacuccugguacca	30	0	0	17	17	13	0	14	79	2.52571	0	0	1.63326	1.51321	1.01263	0	1.05568	5.99074
29	allmam-miR-652-5p	acaacccuaggagagggugccauucacauagacuauaauugaauggcgccacuaggguugug	acaacccuaggagagggugccauucacauagacuauaauugaauggcgccacuaggguugug	acaacccuaggagagggugccauucacauagacuauaauugaauggcgccacuaggguugug	caacccuaggagagggugccauucacauagacuauaauugaauggcgccacuaggguugug	acaacccuaggagagggugccauucacauagacuauaauugaauggcgccacuaggguugug	acaacccuaggagagggugccauucacauagacuauaauugaauggcgccacuaggguugug	acaacccuaggagagggugccauucacauagacuauaauugaauggcgccacuaggguugug	acaacccuaggagagggugccauucacauagacuauaauugaauggcgccacuaggguugug	acaacccuaggagagggugccauucacauagacuauaauugaauggcgccacuaggguugug	acaacccuaggagagggugcc	acaacccuaggagagggugcca	acaacccuaggagagggugcca	caacccuaggagagggugccauuca	acaacccuaggagagggugccauu	acaacccuaggagagggugcca	acaacccuaggagagggugcca	acaacccuaggagagggugcca	acaacccuaggagagggugcca	6	12	4	0	7	5	4	12	10	0.505141	0.841469	0.319718	0	0.623086	0.389474	0.319718	0.841469	0.758322
30	allmam-miR-652-3p	acaacccuaggagagggugccauucacauagacuauaauugaauggcgccacuaggguugug	acaacccuaggagagggugccauucacauagacuauaauugaauggcgccacuaggguugug	acaacccuaggagagggugccauucacauagacuauaauugaauggcgccacuaggguugug	caacccuaggagagggugccauucacauagacuauaauugaauggcgccacuaggguugug	acaacccuaggagagggugccauucacauagacuauaauugaauggcgccacuaggguugug	acaacccuaggagagggugccauucacauagacuauaauugaauggcgccacuaggguugug	acaacccuaggagagggugccauucacauagacuauaauugaauggcgccacuaggguugug	acaacccuaggagagggugccauucacauagacuauaauugaauggcgccacuaggguugug	acaacccuaggagagggugccauucacauagacuauaauugaauggcgccacuaggguugug	aauggcgccacuaggguugug	aauggcgccacuaggguugug	aauggcgccacuaggguugug	aauggcgccacuaggguugug	aauggcgccacuaggguugug	aauggcgccacuaggguugug	aauggcgccacuaggguugug	aauggcgccacuaggguugug	aauggcgccacuaggguugug	1136	1127	547	615	592	565	547	1127	3152	95.6401	79.028	43.7215	59.0854	52.6952	44.0106	43.7215	79.028	239.023
31	allmam-miR-204-5p	uucccuuugucauccuaugccugagaauauaugaaggaggcugggaaggcaaagggacgu	null	uucccuuugucauccuaugccugagaauauaugaaggaggcugggaaggcaaagggacgu	uucccuuugucauccuaugccugagaauauaugaaggaggcugggaaggcaaagggacgu	uucccuuugucauccuaugccugagaauauaugaaggaggcugggaaggcaaagggacgu	uucccuuugucauccuaugccugagaauauaugaaggaggcugggaaggcaaagggacgu	uucccuuugucauccuaugccugagaauauaugaaggaggcugggaaggcaaagggacgu	uucccuuugucauccuaugccugagaauauaugaaggaggcugggaaggcaaagggacgu	uucccuuugucauccuaugccugagaauauaugaaggaggcugggaaggcaaagggacgu	uucccuuugucauccuaugccu	null	uucccuuugucauccuaugccu	uucccuuugucauccuaugccu	uucccuuugucauccuaugccu	uucccuuugucauccuaugccug	uucccuuugucauccuaugccu	uucccuuugucauccuaugccu	uucccuuugucauccuaugccu	8	0	8	13	10	8	10	10	8	0.673522	0	0.639437	1.24896	0.890122	0.623158	0.905327	0.754059	0.673522
32	allmam-miR-499a-5p	uuaagacuugcagugauguuuaacuccucuccacgugaacaucacagcaagucugugcu	uuaagacuugcagugauguuuaacuccucuccacgugaacaucacagcaagucugugcu	uuaagacuugcagugauguuuaacuccucuccacgugaacaucacagcaagucugugcu	uuaagacuugcagugauguuuaacuccucuccacgugaacaucacagcaagucugugcu	uuaagacuugcagugauguuuaacuccucuccacgugaacaucacagcaagucugugcu	uuaagacuugcagugauguuuaacuccucuccacgugaacaucacagcaagucugugcu	uuaagacuugcagugauguuuaacuccucuccacgugaacaucacagcaagucugugcu	uuaagacuugcagugauguuuaacuccucuccacgugaacaucacagcaagucugugcu	uuaagacuugcagugauguuuaacuccucuccacgugaacaucacagcaagucug	uuaagacuugcagugauguu	uuaagacuugcagugauguu	uuaagacuugcagugauguu	uuaagacuugcagugauguu	uuaagacuugcagugauguu	uuaagacuugcagugauguu	uuaagacuugcagugauguu	uuaagacuugcagugauguu	uuaagacuugcagugauguu	220	155	268	450	458	242	275	273	792	18.5219	10.869	21.4211	43.2332	40.7676	18.8505	24.8965	20.5858	60.0591
33	allmam-miR-499a-3p	uuaagacuugcagugauguuuaacuccucuccacgugaacaucacagcaagucugugcu	uuaagacuugcagugauguuuaacuccucuccacgugaacaucacagcaagucugugcu	uuaagacuugcagugauguuuaacuccucuccacgugaacaucacagcaagucugugcu	uuaagacuugcagugauguuuaacuccucuccacgugaacaucacagcaagucugugcu	uuaagacuugcagugauguuuaacuccucuccacgugaacaucacagcaagucugugcu	uuaagacuugcagugauguuuaacuccucuccacgugaacaucacagcaagucugugcu	uuaagacuugcagugauguuuaacuccucuccacgugaacaucacagcaagucugugcu	uuaagacuugcagugauguuuaacuccucuccacgugaacaucacagcaagucugugcu	uuaagacuugcagugauguuuaacuccucuccacgugaacaucacagcaagucug	caucacagcaagucugugcu	caucacagcaagucugugcu	caucacagcaagucugugcu	caucacagcaagucugugcu	caucacagcaagucugugcu	caucacagcaagucugugcu	caucacagcaagucugugcu	caucacagcaagucugugcu	aacaucacagcaagucug	0	0	0	0	0	0	0	0	3	0	0	0	0	0	0	0	0	0.227497
34	allmam-miR-195-5p	uagcagcacagaaauauuggcaccggggagaaagucugccaauauuggcugugcugcucca	ccaauauuggcugugcugcuccaggcaggguggugagaacggcgaggag	uagcagcacagaaauauuggcaccggggagaaagucugccaauauuggcugugcugcuc	uagcagcacagaaauauuggcaccggggagaaagucugccaauauuggcugugcugcucca	uagcagcacagaaauauuggcaccggggagaaagucugccaauauuggcugugcugcuc	null	uagcagcacagaaauauuggcaccggggagaaagucugccaauauuggcugugcugcuc	uagcagcacagaaauauuggcaccggggagaaagucugccaauauuggcugugcugcucc	uagcagcacagaaauauuggcaccggggagaaagucugccaauauuggcugugcugcucc	uagcagcacagaaauauuggc	ccaauauuggcugugcugcucc	uagcagcacagaaauauuggc	uagcagcacagaaauauuggc	uagcagcacagaaauauuggca	null	uagcagcacagaaauauuggc	uagcagcacagaaauauugg	uagcagcacagaaauauuggc	16	2	7	18	6	0	7	8	17	1.34704	0.140245	0.559507	1.72933	0.534073	0	0.559507	0.603247	1.28915
35	allmam-miR-195-3p	uagcagcacagaaauauuggcaccggggagaaagucugccaauauuggcugugcugcucca	ccaauauuggcugugcugcuccaggcaggguggugagaacggcgaggag	uagcagcacagaaauauuggcaccggggagaaagucugccaauauuggcugugcugcuc	uagcagcacagaaauauuggcaccggggagaaagucugccaauauuggcugugcugcucca	uagcagcacagaaauauuggcaccggggagaaagucugccaauauuggcugugcugcuc	null	uagcagcacagaaauauuggcaccggggagaaagucugccaauauuggcugugcugcuc	uagcagcacagaaauauuggcaccggggagaaagucugccaauauuggcugugcugcucc	uagcagcacagaaauauuggcaccggggagaaagucugccaauauuggcugugcugcucc	caauauuggcugugcugcucca	gguggugagaacggcgaggag	ccaauauuggcugugcugcuc	caauauuggcugugcugcucca	ccaauauuggcugugcugcuc	null	ccaauauuggcugugcugcuc	ccaauauuggcugugcugcucc	ccaauauuggcugugcugcucc	0	0	4	0	1	0	4	3	2	0	0	0.319718	0	0.0890122	0	0.319718	0.226218	0.151664
36	allmam-miR-197-5p	cggguagagagggcagugggagguaagagcucuucacccuucaccaccuucuccacccagc	cggguagagagggcagugggagguaagagcucuucacccuucaccaccuucuccacccagc	cggguagagagggcagugggagguaagagcucuucacccuucaccaccuucuccacccagc	cggguagagagggcagugggagguaagagcucuucacccuucaccaccuucuccacccagc	cggguagagagggcagugggagguaagagcucuucacccuucaccaccuucuccacccagc	cggguagagagggcagugggagguaagagcucuucacccuucaccaccuucuccacccagc	cggguagagagggcagugggagguaagagcucuucacccuucaccaccuucuccacccagc	cggguagagagggcagugggagguaagagcucuucacccuucaccaccuucuccacccagc	cggguagagagggcagugggagguaagagcucuucacccuucaccaccuucuccacccagc	cggguagagagggcaguggga	cggguagagagggcaguggga	cggguagagagggcaguggga	cggguagagagggcagugggagg	cggguagagagggcaguggga	cggguagagagggcagugggagg	cggguagagagggcaguggga	cggguagagagggcaguggga	cggguagagagggcaguggga	26	30	22	19	11	29	40	30	30	2.18895	2.10367	1.75845	1.8254	0.979134	2.25895	3.62131	2.10367	2.27497
37	allmam-miR-197-3p	cggguagagagggcagugggagguaagagcucuucacccuucaccaccuucuccacccagc	cggguagagagggcagugggagguaagagcucuucacccuucaccaccuucuccacccagc	cggguagagagggcagugggagguaagagcucuucacccuucaccaccuucuccacccagc	cggguagagagggcagugggagguaagagcucuucacccuucaccaccuucuccacccagc	cggguagagagggcagugggagguaagagcucuucacccuucaccaccuucuccacccagc	cggguagagagggcagugggagguaagagcucuucacccuucaccaccuucuccacccagc	cggguagagagggcagugggagguaagagcucuucacccuucaccaccuucuccacccagc	cggguagagagggcagugggagguaagagcucuucacccuucaccaccuucuccacccagc	cggguagagagggcagugggagguaagagcucuucacccuucaccaccuucuccacccagc	uucaccaccuucuccacccagc	uucaccaccuucuccacccagc	uucaccaccuucuccacccagc	uucaccaccuucuccacccagc	uucaccaccuucuccacccagc	uucaccaccuucuccacccagc	uucaccaccuucuccacccagc	uucaccaccuucuccacccagc	uucaccaccuucuccacccagc	43084	56732	42545	37597	46859	42411	60860	56732	98341	3627.25	3978.19	3400.6	3612.09	4171.02	3303.6	5509.82	3978.19	7457.41
38	allmam-miR-33b-3p	gugcauugcuguugcauugcacgugagugacgcgggugcagugccucggcagugcagccc	gugcauugcuguugcauugcacgugagugacgcgggugcagugccucggcagugcagccc	gugcauugcuguugcauugcacgugagugacgcgggugcagugccucggcagugcagccc	gugcauugcuguugcauugcacgugagugacgcgggugcagugccucggcagugcagccc	gugcauugcuguugcauugcacgugagugacgcgggugcagugccucggcagugcagccc	gugcauugcuguugcauugcacgugagugacgcgggugcagugccucggcagugcagccc	gugcauugcuguugcauugcacgugagugacgcgggugcagugccucggcagugcagccc	gugcauugcuguugcauugcacgugagugacgcgggugcagugccucggcagugcagccc	gugcauugcuguugcauugcacgugagugacgcgggugcagugccucggcagugcagccc	cagugccucggcagugcagccc	cagugccucggcagugcagccc	agugccucggcagugcagccc	cagugccucggcagugcagccc	cagugccucggcagugcagccc	cagugccucggcagugcagccc	cagugccucggcagugcagccc	cagugccucggcagugcagccc	cagugccucggcagugcagccc	8	6	6	9	6	8	10	8	8	0.673522	0.420735	0.479578	0.864665	0.534073	0.623158	0.905327	0.603247	0.673522
39	allmam-miR-192-5p	ugaccuaugaauugacagccagugcucucaucuccccucuggcugccaauuccauaggucaca	ugaccuaugaauugacagccagugcucucaucuccccucuggcugccaauuccauaggucaca	ugaccuaugaauugacagccagugcucucaucuccccucuggcugccaauuccauaggucaca	ugaccuaugaauugacagccagugcucucaucuccccucuggcugccaauuccauaggucaca	ugaccuaugaauugacagccagugcucucaucuccccucuggcugccaauuccauaggucaca	ugaccuaugaauugacagccagugcucucaucuccccucuggcugccaauuccauaggucaca	ugaccuaugaauugacagccagugcucucaucuccccucuggcugccaauuccauaggucaca	ugaccuaugaauugacagccagugcucucaucuccccucuggcugccaauuccauaggucaca	ugaccuaugaauugacagccagugcucucaucuccccucuggcugccaauuccauaggucaca	ugaccuaugaauugacagccagu	ugaccuaugaauugacagccagu	ugaccuaugaauugacagccagu	ugaccuaugaauugacagccagu	ugaccuaugaauugacagccagu	ugaccuaugaauugacagccagu	ugaccuaugaauugacagccagu	ugaccuaugaauugacagccagu	ugaccuaugaauugacagccagu	395	261	494	1181	470	409	494	261	797	33.2551	18.302	39.4852	113.463	41.8357	31.859	39.4852	18.302	60.4382
40	allmam-miR-218-5p	uugugcuugaucuaaccaugugguugccagguaugaguaaaacaugguuccgucaagcaccaug	uugugcuugaucuaaccaugugguugccagguaugaguaaaacaugguuccgucaagcaccaug	uugugcuugaucuaaccaugugguugccagguaugaguaaaacaugguuccgucaagcaccaug	uugugcuugaucuaaccaugugguugccagguaugaguaaaacaugguuccgucaagcaccaug	uugugcuugaucuaaccaugugguugccagguaugaguaaaacaugguuccgucaagcaccaug	uugugcuugaucuaaccaugugguggaacgauggaaacggaacaugguucugucaagcaccgcg	uugugcuugaucuaaccaugugguggaacgauggaaacggaacaugguucugucaagcaccgcg	uugugcuugaucuaaccaugugguugccagguaugaguaaaacaugguuccgucaagcaccaug	uugugcuugaucuaaccaugugguugccagguaugaguaaaacaugguuccgucaagcaccaug	uugugcuugaucuaaccaugu	uugugcuugaucuaaccaugu	uugugcuugaucuaaccaugu	uugugcuugaucuaaccaugu	uugugcuugaucuaaccaugu	uugugcuugaucuaaccaugugg	uugugcuugaucuaaccaugu	uugugcuugaucuaaccaugu	uugugcuugaucuaaccaugu	15	13	11	9	12	10	11	13	15	1.26285	0.911591	0.879226	0.864665	1.06815	0.778948	0.879226	0.911591	1.26285
41	allmam-miR-10b-5p	uacccuguagaaccgaauuugugugguauccacauagucacagauucgauucuaggggaaua	uacccuguagaaccgaauuugugugguauccacauagucacagauucgauucuaggggaaua	uacccuguagaaccgaauuugugugguauccacauagucacagauucgauucuaggggaaua	uacccuguagaaccgaauuugugugguauccacauagucacagauucgauucuaggggaau	uacccuguagaaccgaauuugugugguauccacauagucacagauucgauucuaggggaaua	uacccuguagaaccgaauuugugugguauccacauagucacagauucgauucuaggggaau	uacccuguagaaccgaauuugugugguauccacauagucacagauucgauucuaggggaaua	uacccuguagaaccgaauuugugugguauccacauagucacagauucgauucuaggggaaua	uacccuguagaaccgaauuugugugguauccacauagucacagauucgauucuaggggaaua	uacccuguagaaccgaauuugu	uacccuguagaaccgaauuugu	uacccuguagaaccgaauuugu	uacccuguagaaccgaauuugu	uacccuguagaaccgaauuugu	uacccuguagaaccgaauuugu	uacccuguagaaccgaauuugu	uacccuguagaaccgaauuugu	uacccuguagaaccgaauuugu	85	93	103	75	114	65	103	111	85	7.15617	6.52139	8.23275	7.20554	10.1474	5.06316	8.23275	8.37006	7.15617
42	allmam-miR-10a-5p	uacccuguagauccgaauuuguguaaggaauuuuguggucacaaauucguaucuaggggaaua	uacccuguagauccgaauuuguguaaggaauuuuguggucacaaauucguaucuaggggaau	uacccuguagauccgaauuuguguaaggaauuuuguggucacaaauucguaucuaggggaaua	uacccuguagauccgaauuuguguaaggaauuuuguggucacaaauucguaucuaggggaaua	uacccuguagauccgaauuuguguaaggaauuuuguggucacaaauucguaucuaggggaaua	uacccuguagauccgaauuuguguaaggaauuuuguggucacaaauucguaucuaggggaaua	uacccuguagauccgaauuuguguaaggaauuuuguggucacaaauucguaucuaggggaau	uacccuguagauccgaauuuguguaaggaauuuuguggucacaaauucguaucuaggggaau	uacccuguagauccgaauuuguguaaggaauuuuguggucacaaauucguaucuaggggaau	uacccuguagauccgaauuugu	uacccuguagauccgaauuugu	uacccuguagauccgaauuugug	uacccuguagauccgaauuugug	uacccuguagauccgaauuugu	uacccuguagauccgaauuugu	uacccuguagauccgaauuugu	uacccuguagauccgaauuugu	uacccuguagauccgaauuugu	467	664	523	1572	762	637	569	664	1284	39.3168	46.5613	41.8032	151.028	67.8273	49.619	51.5131	46.5613	97.3685
43	allmam-miR-10a-3p	uacccuguagauccgaauuuguguaaggaauuuuguggucacaaauucguaucuaggggaaua	uacccuguagauccgaauuuguguaaggaauuuuguggucacaaauucguaucuaggggaau	uacccuguagauccgaauuuguguaaggaauuuuguggucacaaauucguaucuaggggaaua	uacccuguagauccgaauuuguguaaggaauuuuguggucacaaauucguaucuaggggaaua	uacccuguagauccgaauuuguguaaggaauuuuguggucacaaauucguaucuaggggaaua	uacccuguagauccgaauuuguguaaggaauuuuguggucacaaauucguaucuaggggaaua	uacccuguagauccgaauuuguguaaggaauuuuguggucacaaauucguaucuaggggaau	uacccuguagauccgaauuuguguaaggaauuuuguggucacaaauucguaucuaggggaau	uacccuguagauccgaauuuguguaaggaauuuuguggucacaaauucguaucuaggggaau	aaauucguaucuaggggaaua	caaauucguaucuaggggaau	caaauucguaucuaggggaaua	caaauucguaucuaggggaaua	aaauucguaucuaggggaaua	aaauucguaucuaggggaaua	caaauucguaucuaggggaau	caaauucguaucuaggggaau	caaauucguaucuaggggaau	0	3	0	0	0	0	1	3	4	0	0.210367	0	0	0	0	0.0905327	0.210367	0.303329
44	allmam-miR-214-3p	gccugucuacacuugcugugcagaacauccgcucaccuguacagcaggcacagacaggcag	ugccugucuacacuugcugugcagaacauccgcucaccuguacagcaggcacagacaggcagu	ugccugucuacacuugcugugcagaacauccgcucaccuguacagcaggcacagacaggcagu	ugccugucuacacuugcugugcagaacauccgcucaccuguacagcaggcacagacaggcagu	ugccugucuacacuugcugugcagaacauccgcucaccuguacagcaggcacagacaggcagu	ugccugucuacacuugcugugcagaacauccgcucaccuguacagcaggcacagacaggcagu	ugccugucuacacuugcugugcagaacauccgcucaccuguacagcaggcacagacaggcagu	ugccugucuacacuugcugugcagaacauccgcucaccuguacagcaggcacagacaggcagu	ugccugucuacacuugcugugcagaacauccgcucaccuguacagcaggcacagacaggcagu	uacagcaggcacagacaggcag	acagcaggcacagacaggcagu	acagcaggcacagacaggcagu	acagcaggcacagacaggcagu	uacagcaggcacagacaggcagu	acagcaggcacagacaggcagu	acagcaggcacagacaggcagu	acagcaggcacagacaggcagu	acagcaggcacagacaggcagu	2	1	3	1	4	2	3	3	0	0.16838	0.0701224	0.239789	0.0960739	0.356049	0.15579	0.239789	0.226218	0
45	allmam-miR-212-5p	ccuuggcucuagacugcuuacugcccgggccgcccucaguaacagucuccagucacggccac	null	accuuggcucuagacugcuuacugcccgggccgcccucaguaacagucuccagucacggccac	accuuggcucuagacugcuuacugcccgggccgcccucaguaacagucuccagucacggcca	null	accuuggcucuagacugcuuacugcccgggccgcccucaguaacagucuccagucacggcca	accuuggcucuagacugcuuacugcccgggccgcccucaguaacagucuccagucacggcca	accuuggcucuagacugcuuacugcccgggccgcccucaguaacagucuccagucacggcca	ccuuggcucuagacugcuuacugcccgggccgcccucaguaacagucuccagucacggccac	ccuuggcucuagacugcuuacu	null	accuuggcucuagacugcuuacu	accuuggcucuagacugcuuacu	null	accuuggcucuagacugcuu	accuuggcucuagacugcuuacug	accuuggcucuagacugcuuacu	ccuuggcucuagacugcuuacu	2	0	3	3	0	3	4	2	2	0.16838	0	0.239789	0.288222	0	0.233684	0.362131	0.150812	0.16838
46	allmam-miR-210-5p	agccacugcccaccgcacacugcgcugcuccggacccacugugcgugugacagcggcuga	agccacugcccaccgcacacugcgcugcuccggacccacugugcgugugacagcggcuga	agccacugcccaccgcacacugcgcugcuccggacccacugugcgugugacagcggcuga	agccacugcccaccgcacacugcgcugcuccggacccacugugcgugugacagcggcuga	agccacugcccaccgcacacugcgcugcuccggacccacugugcgugugacagcggcuga	agccacugcccaccgcacacugcgcugcuccggacccacugugcgugugacagcggcuga	agccacugcccaccgcacacugcgcugcuccggacccacugugcgugugacagcggcuga	agccacugcccaccgcacacugcgcugcuccggacccacugugcgugugacagcggcuga	agccacugcccaccgcacacugcgcugcuccggacccacugugcgugugacagcggcuga	agccacugcccaccgcacacugcg	agccacugcccaccgcacacugcg	agccacugcccaccgcacacugc	agccacugcccaccgcacacug	agccacugcccaccgcacacug	agccacugcccaccgcacacug	agccacugcccaccgcacacug	agccacugcccaccgcacacugcg	agccacugcccaccgcacacugc	2	7	7	9	3	5	0	7	9	0.16838	0.490857	0.559507	0.864665	0.267037	0.389474	0	0.490857	0.68249
47	allmam-miR-210-3p	agccacugcccaccgcacacugcgcugcuccggacccacugugcgugugacagcggcuga	agccacugcccaccgcacacugcgcugcuccggacccacugugcgugugacagcggcuga	agccacugcccaccgcacacugcgcugcuccggacccacugugcgugugacagcggcuga	agccacugcccaccgcacacugcgcugcuccggacccacugugcgugugacagcggcuga	agccacugcccaccgcacacugcgcugcuccggacccacugugcgugugacagcggcuga	agccacugcccaccgcacacugcgcugcuccggacccacugugcgugugacagcggcuga	agccacugcccaccgcacacugcgcugcuccggacccacugugcgugugacagcggcuga	agccacugcccaccgcacacugcgcugcuccggacccacugugcgugugacagcggcuga	agccacugcccaccgcacacugcgcugcuccggacccacugugcgugugacagcggcuga	cugugcgugugacagcggcuga	cugugcgugugacagcggcuga	cugugcgugugacagcggcuga	cugugcgugugacagcggcuga	cugugcgugugacagcggcuga	cugugcgugugacagcggcuga	cugugcgugugacagcggcuga	cugugcgugugacagcggcuga	cugugcgugugacagcggcuga	24	58	20	44	28	55	37	58	106	2.02057	4.0671	1.59859	4.22725	2.49234	4.28421	3.34971	4.0671	8.03821
48	allmam-miR-350-5p	aaagugcacgcgcuuugggacagugaagaaaauaauguucacaaagcccauacacuuuu	aaagugcacgcgcuuugggacagugaagaaaauaauguucacaaagcccauacacuu	aaagugcacgcgcuuugggacagugaagaaaauaauguucacaaagcccauacacuuu	null	null	aaagugcacgcgcuuugggacagugaagaaaauaauguucacaaagcccauacacu	aaagugcacgcgcuuugggacagugaagaaaauaauguucacaaagcccauacacuuu	aaagugcacgcgcuuugggacagugaagaaaauaauguucacaaagcccauacacuu	aaagugcacgcgcuuugggacagugaagaaaauaauguucacaaagcccauacacuuuu	aaagugcacgcgcuuugggaca	aaagugcacgcgcuuugggaca	aaagugcacgcgcuuugggaca	null	null	aaagugcacgcgcuuugggaca	aaagugcacgcgcuuugggaca	aaagugcacgcgcuuugggaca	aaagugcacgcgcuuugggaca	53	54	39	0	0	44	39	73	53	4.46208	3.78661	3.11725	0	0	3.42737	3.11725	5.50463	4.46208
49	allmam-miR-350-3p	aaagugcacgcgcuuugggacagugaagaaaauaauguucacaaagcccauacacuuuu	aaagugcacgcgcuuugggacagugaagaaaauaauguucacaaagcccauacacuu	aaagugcacgcgcuuugggacagugaagaaaauaauguucacaaagcccauacacuuu	null	null	aaagugcacgcgcuuugggacagugaagaaaauaauguucacaaagcccauacacu	aaagugcacgcgcuuugggacagugaagaaaauaauguucacaaagcccauacacuuu	aaagugcacgcgcuuugggacagugaagaaaauaauguucacaaagcccauacacuu	aaagugcacgcgcuuugggacagugaagaaaauaauguucacaaagcccauacacuuuu	uucacaaagcccauacacuuuu	uucacaaagcccauacacuu	uucacaaagcccauacacuuu	null	null	uucacaaagcccauacacu	uucacaaagcccauacacuuu	uucacaaagcccauacacuu	uucacaaagcccauacacuuuu	179	73	85	0	0	50	85	92	179	15.0701	5.11894	6.79402	0	0	3.89474	6.79402	6.93734	15.0701
50	allmam-miR-421-3p	ccucauuaaauguuuguugaaugaaaaacugaaucaucaacagacauuaauugggcgc	ccucauuaaauguuuguugaaugaaaaacugaaucaucaacagacauuaauugggcgc	ccucauuaaauguuuguugaaugaaaaacugaaucaucaacagacauuaauugggcgcc	ccucauuaaauguuuguugaaugaaaaacugaaucaucaacagacauuaauugggcgc	cucauuaaauguuuguugaaugaaaaacugaaucaucaacagacauuaauugggcg	ccucauuaaauguuuguugaaugaaaaacugaaucaucaacagacauuaauugggcgcc	ccucauuaaauguuuguugaaugaaaaacugaaucaucaacagacauuaauugggcgcc	ccucauuaaauguuuguugaaugaaaaacugaaucaucaacagacauuaauugggcgc	cucauuaaauguuuguugaaugaaaaacugaaucaucaacagacauuaauugggcg	aucaacagacauuaauugggcgc	aucaacagacauuaauugggcgc	aucaacagacauuaauugggcgcc	aucaacagacauuaauugggcgc	aucaacagacauuaauugggcg	aucaacagacauuaauugggcgcc	aucaacagacauuaauugggcgcc	aucaacagacauuaauugggcgc	aucaacagacauuaauugggcg	197	155	191	253	198	105	191	155	245	16.5855	10.869	15.2666	24.3067	17.6244	8.17895	15.2666	10.869	18.5789
51	allmam-miR-423-5p	ugaggggcagagagcgagacuuuucuauuuuccaaaagcucggucugaggccccucagu	ugaggggcagagagcgagacuuuucuauuuuccaaaagcucggucugaggccccucagu	ugaggggcagagagcgagacuuuucuauuuuccaaaagcucggucugaggccccucagu	ugaggggcagagagcgagacuuuucuauuuuccaaaagcucggucugaggccccucagu	ugaggggcagagagcgagacuuuucuauuuuccaaaagcucggucugaggccccucagu	ugaggggcagagagcgagacuuuucuauuuuccaaaagcucggucugaggccccucagu	ugaggggcagagagcgagacuuuucuauuuuccaaaagcucggucugaggccccucagu	ugaggggcagagagcgagacuuuucuauuuuccaaaagcucggucugaggccccucagu	ugaggggcagagagcgagacuuuucuauuuuccaaaagcucggucugaggccccucagu	ugaggggcagagagcgagacu	ugaggggcagagagcgagacuuu	ugaggggcagagagcgagacuuu	ugaggggcagagagcgagacuuu	ugaggggcagagagcgagacuuu	ugaggggcagagagcgagacu	ugaggggcagagagcgagacuuu	ugaggggcagagagcgagacu	ugaggggcagagagcgagacu	31698	36436	22132	33627	25709	26551	35406	34391	46315	2668.66	2554.98	1769	3230.68	2288.42	2068.18	3205.4	2593.28	3512.17
52	allmam-miR-423-3p	ugaggggcagagagcgagacuuuucuauuuuccaaaagcucggucugaggccccucagu	ugaggggcagagagcgagacuuuucuauuuuccaaaagcucggucugaggccccucagu	ugaggggcagagagcgagacuuuucuauuuuccaaaagcucggucugaggccccucagu	ugaggggcagagagcgagacuuuucuauuuuccaaaagcucggucugaggccccucagu	ugaggggcagagagcgagacuuuucuauuuuccaaaagcucggucugaggccccucagu	ugaggggcagagagcgagacuuuucuauuuuccaaaagcucggucugaggccccucagu	ugaggggcagagagcgagacuuuucuauuuuccaaaagcucggucugaggccccucagu	ugaggggcagagagcgagacuuuucuauuuuccaaaagcucggucugaggccccucagu	ugaggggcagagagcgagacuuuucuauuuuccaaaagcucggucugaggccccucagu	agcucggucugaggccccucagu	agcucggucugaggccccucagu	agcucggucugaggccccucagu	agcucggucugaggccccucagu	agcucggucugaggccccucagu	agcucggucugaggccccucagu	agcucggucugaggccccucagu	agcucggucugaggccccucagu	agcucggucugaggccccucagu	95518	127004	111747	145086	103006	167069	237900	209790	187266	8041.68	8905.83	8931.89	13939	9168.79	13013.8	21537.7	15819.4	14200.8
53	allmam-miR-424-3p	cagcagcaauucauguuuugaagugcuuuaaacgguucaaaacgugaggcgcugcuaua	cagcagcaauucauguuuugaagugcuuuaaacgguucaaaacgugaggcgcugcuau	cagcagcaauucauguuuugaagugcuuuaaacgguucaaaacgugaggcgcugcuaua	cagcagcaauucauguuuugaagugcuuuaaacgguucaaaacgugaggcgcugcuaua	cagcagcaauucauguuuugaagugcuuuaaacgguucaaaacgugaggcgcugcua	cagcagcaauucauguuuugaagugcuuuaaacgguucaaaacgugaggcgcugcuaua	cagcagcaauucauguuuugaagugcuuuaaacgguucaaaacgugaggcgcugcuaua	cagcagcaauucauguuuugaagugcuuuaaacgguucaaaacgugaggcgcugcuaua	cagcagcaauucauguuuugaagugcuuuaaacgguucaaaacgugaggcgcugcuaua	caaaacgugaggcgcugcuaua	caaaacgugaggcgcugcuau	caaaacgugaggcgcugcuaua	caaaacgugaggcgcugcuaua	caaaacgugaggcgcugcua	caaaacgugaggcgcugcuaua	caaaacgugaggcgcugcuaua	caaaacgugaggcgcugcuaua	caaaacgugaggcgcugcuaua	4	1	1	1	1	1	1	2	4	0.336761	0.0701224	0.0799296	0.0960739	0.0890122	0.0778948	0.0799296	0.150812	0.336761
54	allmam-miR-425-5p	aaugacacgaucacucccguugagugggcacccaagaagccaucgggaaugucguguccgcc	aaugacacgaucacucccguugagugggcacccaagaagccaucgggaaugucguguccgccc	aaugacacgaucacucccguugagugggcacccaagaagccaucgggaaugucguguccgcc	aaugacacgaucacucccguugagugggcacccaagaagccaucgggaaugucguguccgcc	aaugacacgaucacucccguugagugggcacccaagaagccaucgggaaugucguguccgccc	aaugacacgaucacucccguugagugggcacccaagaagccaucgggaaugucguguccgcc	aaugacacgaucacucccguugagugggcacccaagaagccaucgggaaugucguguccgcc	aaugacacgaucacucccguugagugggcacccaagaagccaucgggaaugucguguccgccc	aaugacacgaucacucccguugagugggcacccaagaagccaucgggaaugucguguccgcc	aaugacacgaucacucccguugagu	aaugacacgaucacucccguugagu	aaugacacgaucacucccguugagu	aaugacacgaucacucccguugagu	aaugacacgaucacucccguugagu	aaugacacgaucacucccguugagu	aaugacacgaucacucccguugagu	aaugacacgaucacucccguugagu	aaugacacgaucacucccguugag	17726	14832	20687	9911	14558	7348	20687	14832	18923	1492.36	1040.06	1653.5	952.188	1295.84	572.371	1653.5	1040.06	1434.97
55	allmam-miR-425-3p	aaugacacgaucacucccguugagugggcacccaagaagccaucgggaaugucguguccgcc	aaugacacgaucacucccguugagugggcacccaagaagccaucgggaaugucguguccgccc	aaugacacgaucacucccguugagugggcacccaagaagccaucgggaaugucguguccgcc	aaugacacgaucacucccguugagugggcacccaagaagccaucgggaaugucguguccgcc	aaugacacgaucacucccguugagugggcacccaagaagccaucgggaaugucguguccgccc	aaugacacgaucacucccguugagugggcacccaagaagccaucgggaaugucguguccgcc	aaugacacgaucacucccguugagugggcacccaagaagccaucgggaaugucguguccgcc	aaugacacgaucacucccguugagugggcacccaagaagccaucgggaaugucguguccgccc	aaugacacgaucacucccguugagugggcacccaagaagccaucgggaaugucguguccgcc	caucgggaaugucguguccgcc	aucgggaaugucguguccgccc	caucgggaaugucguguccgcc	caucgggaaugucguguccgcc	aucgggaaugucguguccgccc	caucgggaaugucguguccgcc	caucgggaaugucguguccgcc	aucgggaaugucguguccgccc	caucgggaaugucguguccgcc	967	1310	609	919	599	859	609	1310	2683	81.412	91.8604	48.6771	88.2919	53.3183	66.9116	48.6771	91.8604	203.458
56	allmam-miR-3590-3p	null	gcccuuuuaacauugcacugcuagugguaggugcagacaguagcacaaugugaaaagagcuc	ugcccuuuuaacauugcacugcuagugguaggugcagacaguagcacaaugugaaaagagcucc	gcccuuuuaacauugcacugcuagugguaggugcagacaguagcacaaugugaaaagagcuc	null	null	ugcccuuuuaacauugcacugcuagugguaggugcagacaguagcacaaugugaaaagagcucc	gcccuuuuaacauugcacugcuagugguaggugcagacaguagcacaaugugaaaagagcuc	gcccuuuuaacauugcacugcuagugguaggugcagacaguagcacaaugugaaaagagcuc	null	uagcacaaugugaaaagagcuc	uagcacaaugugaaaagagcucc	uagcacaaugugaaaagagcuc	null	null	uagcacaaugugaaaagagcucc	uagcacaaugugaaaagagcuc	uagcacaaugugaaaagagcuc	0	3	1	2	0	0	1	3	6	0	0.210367	0.0799296	0.192148	0	0	0.0799296	0.210367	0.454993
57	allmam-miR-19a-3p	uuuugcauaguugcacuacaagaagaauguaguugugcaaaucuaugcaaaacu	guuuugcauaguugcacuacaagaagaauguaguugugcaaaucuaugcaaaacug	uuuugcauaguugcacuacaagaagaauguaguugugcaaaucuaugcaaaacu	uuuugcauaguugcacuacaagaagaauguaguugugcaaaucuaugcaaaacu	uuuugcauaguugcacuacaagaagaauguaguugugcaaaucuaugcaaaacu	uuuugcauaguugcacuacaagaagaauguaguugugcaaaucuaugcaaaacu	uuuugcauaguugcacuacaagaagaauguaguugugcaaaucuaugcaaaacu	guuuugcauaguugcacuacaagaagaauguaguugugcaaaucuaugcaaaacug	uuuugcauaguugcacuacaagaagaauguaguugugcaaaucuaugcaaaacu	ugugcaaaucuaugcaaaacu	ugugcaaaucuaugcaaaacug	ugugcaaaucuaugcaaaacu	ugugcaaaucuaugcaaaacu	ugugcaaaucuaugcaaaacu	ugugcaaaucuaugcaaaacu	ugugcaaaucuaugcaaaacu	ugugcaaaucuaugcaaaacug	ugugcaaaucuaugcaaaacu	155	89	451	364	198	185	451	128	155	13.0495	6.2409	36.0482	34.9709	17.6244	14.4105	36.0482	9.65196	13.0495
58	allmam-miR-19b-3p	guuuugcagguuugcauuucagcguauauauguauauauggcugugcaaauccaugcaaaacug	guuuugcagguuugcauccagcugugugauauucugcugugcaaauccaugcaaaacug	aguuuugcagguuugcauccagcugugugauauucugcugugcaaauccaugcaaaacug	guuuugcagguuugcauuucagcguauauauguauauauggcugugcaaauccaugcaaaacug	aguuuugcagguuugcauccagcugugugauauucugcugugcaaauccaugcaaaacug	guuuugcagguuugcauuucagcguauauauguauauauggcugugcaaauccaugcaaaacug	aguuuugcagguuugcauccagcugugugauauucugcugugcaaauccaugcaaaacug	guuuugcagguuugcauccagcugugugauauucugcugugcaaauccaugcaaaacug	guuuugcagguuugcauuucagcguauauauguauauauggcugugcaaauccaugcaaaacug	ugugcaaauccaugcaaaacug	ugugcaaauccaugcaaaacug	ugugcaaauccaugcaaaacug	ugugcaaauccaugcaaaacug	ugugcaaauccaugcaaaacug	ugugcaaauccaugcaaaacug	ugugcaaauccaugcaaaacug	ugugcaaauccaugcaaaacug	ugugcaaauccaugcaaaacug	1196	616	744	1146	521	662	744	616	1196	100.692	43.1954	59.4676	110.101	46.3754	51.5663	59.4676	43.1954	100.692
59	allmam-miR-103-5p	agcuucuuuacagugcugccuuguagcauucgggucaagcagcauuguacagggcuauga	agcuucuuuacagugcugccuuguagcauucgggucaagcagcauuguacagggcuauga	agcuucuuuacagugcugccuuguagcauucgggucaagcagcauuguacagggcuauga	agcuucuuuacagugcugccuuguagcauucgggucaagcagcauuguacagggcuauga	agcuucuuuacagugcugccuuguagcauucgggucaagcagcauuguacagggcuauga	agcuucuuuacagugcugccuuguagcauucgggucaagcagcauuguacagggcuauga	agcuucuuuacagugcugccuuguagcauucgggucaagcagcauuguacagggcuauga	agcuucuuuacagugcugccuuguagcauucgggucaagcagcauuguacagggcuauga	agcuucuuuacagugcugccuuguagcauucgggucaagcagcauuguacagggcuauga	agcuucuuuacagugcugccuugua	agcuucuuuacagugcugccuugua	agcuucuuuacagugcugccuugu	agcuucuuuacagugcugccuug	agcuucuuuacagugcugccuug	agcuucuuuacagugcugccuugu	agcuucuuuacagugcugccuugu	agcuucuuuacagugcugccuug	agcuucuuuacagugcugccuugua	1	4	2	0	0	2	2	0	1	0.0841902	0.28049	0.159859	0	0	0.15579	0.159859	0	0.0841902
60	allmam-miR-103-3p	agcuucuuuacagugcugccuuguagcauucgggucaagcagcauuguacagggcuauga	agcuucuuuacagugcugccuuguagcauucgggucaagcagcauuguacagggcuauga	agcuucuuuacagugcugccuuguagcauucgggucaagcagcauuguacagggcuauga	agcuucuuuacagugcugccuuguagcauucgggucaagcagcauuguacagggcuauga	agcuucuuuacagugcugccuuguagcauucgggucaagcagcauuguacagggcuauga	agcuucuuuacagugcugccuuguagcauucgggucaagcagcauuguacagggcuauga	agcuucuuuacagugcugccuuguagcauucgggucaagcagcauuguacagggcuauga	agcuucuuuacagugcugccuuguagcauucgggucaagcagcauuguacagggcuauga	agcuucuuuacagugcugccuuguagcauucgggucaagcagcauuguacagggcuauga	agcagcauuguacagggcuauga	agcagcauuguacagggcuauga	agcagcauuguacagggcuauga	agcagcauuguacagggcuauga	agcagcauuguacagggcuauga	agcagcauuguacagggcuauga	agcagcauuguacagggcuauga	agcagcauuguacagggcuauga	agcagcauuguacagggcuauga	9484	3532	7270	15465	2932	4205	7270	3687	9484	798.46	247.672	581.088	1485.78	260.984	327.548	581.088	278.022	798.46
61	allmam-miR-101-3p	null	ucaguuaucacagugcugaugcuguccauucuaaagguacaguacugugauaacugaag	null	null	null	null	null	ucaguuaucacagugcugaugcuguccauucuaaagguacaguacugugauaacugaag	ucaguuaucacagugcugaugcuguccauucuaaagguacaguacugugauaacugaag	null	uacaguacugugauaacugaag	null	null	null	null	null	uacaguacugugauaacugaag	uacaguacugugauaacugaag	0	1299	0	0	0	0	0	1299	6887	0	91.089	0	0	0	0	0	91.089	522.256
62	allmam-miR-100-5p	aacccguagauccgaacuuguggugauaguccacacaagcuugugucuauagguaug	aacccguagauccgaacuuguggugauaguccacacaagcuugugucuauagguaug	aacccguagauccgaacuuguggugauaguccacacaagcuugugucuauagguaug	aacccguagauccgaacuuguggugauaguccacacaagcuugugucuauagguaug	aacccguagauccgaacuuguggugauaguccacacaagcuugugucuauagguaug	aacccguagauccgaacuuguggugauaguccacacaagcuugugucuauagguaug	aacccguagauccgaacuuguggugauaguccacacaagcuugugucuauagguaug	aacccguagauccgaacuuguggugauaguccacacaagcuugugucuauagguaug	aacccguagauccgaacuuguggugauaguccacacaagcuugugucuauagguaug	aacccguagauccgaacuugug	aacccguagauccgaacuugug	aacccguagauccgaacuugug	aacccguagauccgaacuugug	aacccguagauccgaacuugug	aacccguagauccgaacuugug	aacccguagauccgaacuugug	aacccguagauccgaacuugug	aacccguagauccgaacuugug	287	361	316	300	383	308	316	361	366	24.1626	25.3142	25.2578	28.8222	34.0917	23.9916	25.2578	25.3142	27.7546
63	allmam-miR-107-3p	agcuucuuuacaguguugccuuguggcauggaguucaagcagcauuguacagggcu	agcuucuuuacaguguugccuuguggcauggaguucaagcagcauuguacagggcuau	cuucuuuacaguguugccuuguggcauggaguucaagcagcauuguacagggcu	cuucuuuacaguguugccuuguggcauggaguucaagcagcauuguacagggcu	cuucuuuacaguguugccuuguggcauggaguucaagcagcauuguacagggcu	cuucuuuacaguguugccuuguggcauggaguucaagcagcauuguacagggcu	cuucuuuacaguguugccuuguggcauggaguucaagcagcauuguacagggcu	cuucuuuacaguguugccuuguggcauggaguucaagcagcauuguacagggcu	agcuucuuuacaguguugccuuguggcauggaguucaagcagcauuguacagggcu	agcagcauuguacagggcu	agcagcauuguacagggcuau	agcagcauuguacagggcu	agcagcauuguacagggcu	agcagcauuguacagggcu	agcagcauuguacagggcu	agcagcauuguacagggcu	agcagcauuguacagggcu	agcagcauuguacagggcu	171	74	67	405	101	106	137	118	171	14.3965	5.18906	5.35528	38.9099	8.99023	8.25685	12.403	8.8979	14.3965
64	allmam-miR-106-3p	null	ucacucauggaagacccuuuugcuccaggaauaggccuuggccauguaaaagugcuuacagugcagguagc	null	null	cacucauggaagacccuuuugcuccaggaauaggccuuggccauguaaaagugcuuacagugcagguag	null	ucacucauggaagacccuuuugcuccaggaauaggccuuggccauguaaaagugcuuacagugcagguagc	ucacucauggaagacccuuuugcuccaggaauaggccuuggccauguaaaagugcuuacagugcagguagc	acucauggaagacccuuuugcuccaggaauaggccuuggccauguaaaagugcuuacagugcaggua	null	aaaagugcuuacagugcagguagc	null	null	uaaaagugcuuacagugcagguag	null	aaaagugcuuacagugcagguagc	aaaagugcuuacagugcagguagc	aaagugcuuacagugcaggua	0	16	0	0	5	0	10	16	33	0	1.12196	0	0	0.445061	0	0.905327	1.12196	2.50246
65	allmam-miR-21a-5p	null	null	null	null	uagcuuaucagacugauguugacuguugaaucucauggcaacagcagucgaugggcuguc	null	null	null	null	null	null	null	null	uagcuuaucagacugauguugac	null	null	null	null	0	0	0	0	17241	0	0	0	0	0	0	0	0	1534.66	0	0	0	0
66	allmam-miR-25-3p	agcguugcaaggcggagacuugggcaauugcuggacgcugcccgcgcauugcacuugucucggucuga	agcguugcaaggcggagacuugggcaauugcuggacgcugcccgcgcauugcacuugucucggucuga	agcguugcaaggcggagacuugggcaauugcuggacgcugcccgcgcauugcacuugucucggucuga	agcguugcaaggcggagacuugggcaauugcuggacgcugcccgcgcauugcacuugucucggucuga	agcguugcaaggcggagacuugggcaauugcuggacgcugcccgcgcauugcacuugucucggucuga	agcguugcaaggcggagacuugggcaauugcuggacgcugcccgcgcauugcacuugucucggucuga	agcguugcaaggcggagacuugggcaauugcuggacgcugcccgcgcauugcacuugucucggucuga	agcguugcaaggcggagacuugggcaauugcuggacgcugcccgcgcauugcacuugucucggucuga	agcguugcaaggcggagacuugggcaauugcuggacgcugcccgcgcauugcacuugucucggucuga	cauugcacuugucucggucuga	cauugcacuugucucggucuga	cauugcacuugucucggucuga	cauugcacuugucucggucuga	cauugcacuugucucggucuga	cauugcacuugucucggucuga	cauugcacuugucucggucuga	cauugcacuugucucggucuga	cauugcacuugucucggucuga	114714	85304	151739	191216	81311	90010	151739	85780	289306	9657.8	5981.72	12128.4	18370.9	7237.67	7011.31	12128.4	6468.32	21938.7
67	allmam-miR-24-5p	ggugccuacugagcugauaucaguucucauuuuacacacuggcucaguucagcaggaacag	gugccuacugagcugauaucaguucucauuuuacacacuggcucaguucagcaggaacag	gugccuacugagcugaaacacaguugauuugugcagacuggcucaguucagcaggaacag	gugccuacugagcugaaacacaguugauuugugcagacuggcucaguucagcaggaacag	gugccuacugagcugaaacacaguugauuugugcagacuggcucaguucagcaggaacag	gugccuacugagcugauaucaguucucauuuuacacacuggcucaguucagcaggaacag	gugccuacugagcugaaacacaguugauuugugcagacuggcucaguucagcaggaacag	gugccuacugagcugauaucaguucucauuuuacacacuggcucaguucagcaggaacag	ggugccuacugagcugauaucaguucucauuuuacacacuggcucaguucagcaggaacag	ggugccuacugagcugauauc	gugccuacugagcugauaucagu	gugccuacugagcugaaacacagu	gugccuacugagcugaaacacag	gugccuacugagcugaaacac	gugccuacugagcugauauca	gugccuacugagcugaaacac	gugccuacugagcugauaucagu	ggugccuacugagcugauauc	7	5	22	44	27	6	14	5	7	0.589332	0.350612	1.75845	4.22725	2.40333	0.467369	1.26746	0.350612	0.589332
68	allmam-miR-24-3p	ggugccuacugagcugauaucaguucucauuuuacacacuggcucaguucagcaggaacag	gugccuacugagcugauaucaguucucauuuuacacacuggcucaguucagcaggaacag	gugccuacugagcugaaacacaguugauuugugcagacuggcucaguucagcaggaacag	gugccuacugagcugaaacacaguugauuugugcagacuggcucaguucagcaggaacag	gugccuacugagcugaaacacaguugauuugugcagacuggcucaguucagcaggaacag	gugccuacugagcugauaucaguucucauuuuacacacuggcucaguucagcaggaacag	gugccuacugagcugaaacacaguugauuugugcagacuggcucaguucagcaggaacag	gugccuacugagcugauaucaguucucauuuuacacacuggcucaguucagcaggaacag	ggugccuacugagcugauaucaguucucauuuuacacacuggcucaguucagcaggaacag	uggcucaguucagcaggaacag	uggcucaguucagcaggaacag	uggcucaguucagcaggaacag	uggcucaguucagcaggaacag	uggcucaguucagcaggaacag	uggcucaguucagcaggaacag	uggcucaguucagcaggaacag	uggcucaguucagcaggaacag	uggcucaguucagcaggaacag	1200	654	767	2828	861	710	1095	654	1200	101.028	45.8601	61.306	271.697	76.6395	55.3053	99.1333	45.8601	101.028
69	allmam-miR-22-5p	aguucuucaguggcaagcuuuauguccugacccagcuaaagcugccaguugaagaacugu	aguucuucaguggcaagcuuuauguccugacccagcuaaagcugccaguugaagaacugu	aguucuucaguggcaagcuuuauguccugacccagcuaaagcugccaguugaagaacugu	aguucuucaguggcaagcuuuauguccugacccagcuaaagcugccaguugaagaacugu	aguucuucaguggcaagcuuuauguccugacccagcuaaagcugccaguugaagaacugu	aguucuucaguggcaagcuuuauguccugacccagcuaaagcugccaguugaagaacugu	aguucuucaguggcaagcuuuauguccugacccagcuaaagcugccaguugaagaacugu	aguucuucaguggcaagcuuuauguccugacccagcuaaagcugccaguugaagaacugu	aguucuucaguggcaagcuuuauguccugacccagcuaaagcugccaguugaagaacugu	aguucuucaguggcaagcuuu	aguucuucaguggcaagcuuu	aguucuucaguggcaagcuuu	aguucuucaguggcaagcuuu	aguucuucaguggcaagcuuu	aguucuucaguggcaagcuuu	aguucuucaguggcaagcuuu	aguucuucaguggcaagcuuu	aguucuucaguggcaagcuuu	38	21	18	148	26	55	39	30	47	3.19923	1.47257	1.43873	14.2189	2.31432	4.28421	3.53078	2.26218	3.56411
70	allmam-miR-22-3p	aguucuucaguggcaagcuuuauguccugacccagcuaaagcugccaguugaagaacugu	aguucuucaguggcaagcuuuauguccugacccagcuaaagcugccaguugaagaacugu	aguucuucaguggcaagcuuuauguccugacccagcuaaagcugccaguugaagaacugu	aguucuucaguggcaagcuuuauguccugacccagcuaaagcugccaguugaagaacugu	aguucuucaguggcaagcuuuauguccugacccagcuaaagcugccaguugaagaacugu	aguucuucaguggcaagcuuuauguccugacccagcuaaagcugccaguugaagaacugu	aguucuucaguggcaagcuuuauguccugacccagcuaaagcugccaguugaagaacugu	aguucuucaguggcaagcuuuauguccugacccagcuaaagcugccaguugaagaacugu	aguucuucaguggcaagcuuuauguccugacccagcuaaagcugccaguugaagaacugu	aagcugccaguugaagaacugu	aagcugccaguugaagaacugu	aagcugccaguugaagaacugu	aagcugccaguugaagaacugu	aagcugccaguugaagaacugu	aagcugccaguugaagaacugu	aagcugccaguugaagaacugu	aagcugccaguugaagaacugu	aagcugccaguugaagaacugu	1009	1041	759	2108	991	1272	1750	1437	2662	84.9479	72.9974	60.6666	202.524	88.2111	99.0822	158.432	108.358	201.865
71	allmam-miR-21-5p	uagcuuaucagacugauguugacuguugaaucucauggcaacagcagucgaugggcuguc	uagcuuaucagacugauguugacuguugaaucucauggcaacagcagucgaugggcuguc	uagcuuaucagacugauguugacuguugaaucucauggcaacagcagucgaugggcuguc	uagcuuaucagacugauguugacuguugaaucucauggcaacagcagucgaugggcugucu	null	uagcuuaucagacugauguugacuguugaaucucauggcaacagcagucgaugggcuguc	uagcuuaucagacugauguugacuguugaaucucauggcaacagcagucgaugggcuguc	uagcuuaucagacugauguugacuguugaaucucauggcaacagcagucgaugggcuguc	uagcuuaucagacugauguugacuguugaaucucauggcaacagcagucgaugggcuguc	uagcuuaucagacugauguugac	uagcuuaucagacugauguugac	uagcuuaucagacugauguugac	uagcuuaucagacugauguugac	null	uagcuuaucagacugauguugac	uagcuuaucagacugauguugac	uagcuuaucagacugauguugac	uagcuuaucagacugauguugac	21789	12877	18186	46381	0	20030	18186	13077	32894	1834.42	902.966	1453.6	4456	0	1560.23	1453.6	986.083	2494.42
72	allmam-miR-21-3p	uagcuuaucagacugauguugacuguugaaucucauggcaacagcagucgaugggcuguc	uagcuuaucagacugauguugacuguugaaucucauggcaacagcagucgaugggcuguc	uagcuuaucagacugauguugacuguugaaucucauggcaacagcagucgaugggcuguc	uagcuuaucagacugauguugacuguugaaucucauggcaacagcagucgaugggcugucu	null	uagcuuaucagacugauguugacuguugaaucucauggcaacagcagucgaugggcuguc	uagcuuaucagacugauguugacuguugaaucucauggcaacagcagucgaugggcuguc	uagcuuaucagacugauguugacuguugaaucucauggcaacagcagucgaugggcuguc	uagcuuaucagacugauguugacuguugaaucucauggcaacagcagucgaugggcuguc	caacagcagucgaugggcuguc	caacagcagucgaugggcuguc	caacagcagucgaugggcuguc	caacagcagucgaugggcugucu	null	caacagcagucgaugggcuguc	caacagcagucgaugggcuguc	caacagcagucgaugggcuguc	caacagcagucgaugggcuguc	0	4	0	1	0	2	0	4	11	0	0.28049	0	0.0960739	0	0.15579	0	0.301624	0.834154
73	allmam-miR-28-5p	aaggagcucacagucuauugaguugccuuucugacuuucccacuagauugugagcuccugga	aaggagcucacagucuauugaguugccuuucugacuuucccacuagauugugagcuccugga	aaggagcucacagucuauugaguugccuuucugacuuucccacuagauugugagcuccugga	aaggagcucacagucuauugaguugccuuucugacuuucccacuagauugugagcuccugga	aaggagcucacagucuauugaguugccuuucugacuuucccacuagauugugagcuccugga	aaggagcucacagucuauugaguugccuuucugacuuucccacuagauugugagcuccugga	aaggagcucacagucuauugaguugccuuucugacuuucccacuagauugugagcuccugga	aaggagcucacagucuauugaguugccuuucugacuuucccacuagauugugagcuccugga	aaggagcucacagucuauugaguugccuuucugacuuucccacuagauugugagcuccugga	aaggagcucacagucuauugag	aaggagcucacagucuauugag	aaggagcucacagucuauugag	aaggagcucacagucuauugag	aaggagcucacagucuauugag	aaggagcucacagucuauugag	aaggagcucacagucuauugag	aaggagcucacagucuauugag	aaggagcucacagucuauugag	36	33	19	93	17	24	19	33	65	3.03085	2.31404	1.51866	8.93487	1.51321	1.86947	1.51866	2.31404	4.92909
74	allmam-miR-28-3p	aaggagcucacagucuauugaguugccuuucugacuuucccacuagauugugagcuccugga	aaggagcucacagucuauugaguugccuuucugacuuucccacuagauugugagcuccugga	aaggagcucacagucuauugaguugccuuucugacuuucccacuagauugugagcuccugga	aaggagcucacagucuauugaguugccuuucugacuuucccacuagauugugagcuccugga	aaggagcucacagucuauugaguugccuuucugacuuucccacuagauugugagcuccugga	aaggagcucacagucuauugaguugccuuucugacuuucccacuagauugugagcuccugga	aaggagcucacagucuauugaguugccuuucugacuuucccacuagauugugagcuccugga	aaggagcucacagucuauugaguugccuuucugacuuucccacuagauugugagcuccugga	aaggagcucacagucuauugaguugccuuucugacuuucccacuagauugugagcuccugga	cacuagauugugagcuccugga	cacuagauugugagcuccugga	cacuagauugugagcuccugga	cacuagauugugagcuccugga	cacuagauugugagcuccugga	cacuagauugugagcuccugga	cacuagauugugagcuccugga	cacuagauugugagcuccugga	cacuagauugugagcuccugga	483	461	762	631	819	487	762	461	1060	40.6639	32.3264	60.9064	60.6226	72.901	37.9348	60.9064	32.3264	80.3821
75	allmam-miR-133b-3p	gcuggucaaacggaaccaaguccgucuuccugagagguuugguccccuucaaccagcua	uggucaaacggaaccaaguccgucuuccugagagguuugguccccuucaaccagc	ggcuggucaaacggaaccaaguccgucuuccugagagguuugguccccuucaaccagcuac	null	uggucaaacggaaccaaguccgucuuccugagagguuugguccccuucaaccagc	uggucaaacggaaccaaguccgucuuccugagagguuugguccccuucaaccagc	cuggucaaacggaaccaaguccgucuuccugagagguuugguccccuucaaccagcu	uggucaaacggaaccaaguccgucuuccugagagguuugguccccuucaaccagc	uggucaaacggaaccaaguccgucuuccugagagguuugguccccuucaaccagc	uuugguccccuucaaccagcua	uugguccccuucaaccagc	uugguccccuucaaccagcuac	null	uuugguccccuucaaccagc	uuugguccccuucaaccagc	uuugguccccuucaaccagcu	uugguccccuucaaccagc	uuugguccccuucaaccagc	4	2	2	0	1	2	2	2	5	0.336761	0.140245	0.159859	0	0.0890122	0.15579	0.181065	0.140245	0.379161
76	allmam-miR-133a-5p	agcugguaaaauggaaccaaaucaacuguucaauggauuugguccccuucaaccagcugu	agcugguaaaauggaaccaaaucgccucuucaauggauuugguccccuucaaccagcugu	agcugguaaaauggaaccaaaucgccucuucaauggauuugguccccuucaaccagcugu	agcugguaaaauggaaccaaaucaacuguucaauggauuugguccccuucaaccagcugu	agcugguaaaauggaaccaaaucgccucuucaauggauuugguccccuucaaccagcugu	agcugguaaaauggaaccaaaucgccucuucaauggauuugguccccuucaaccagcugu	agcugguaaaauggaaccaaaucgccucuucaauggauuugguccccuucaaccagcugu	agcugguaaaauggaaccaaaucgccucuucaauggauuugguccccuucaaccagcugu	agcugguaaaauggaaccaaaucgccucuucaauggauuugguccccuucaaccagcugu	agcugguaaaauggaaccaaau	agcugguaaaauggaaccaaau	agcugguaaaauggaaccaaau	agcugguaaaauggaaccaaau	agcugguaaaauggaaccaaa	agcugguaaaauggaaccaaa	agcugguaaaauggaaccaaau	agcugguaaaauggaaccaaau	agcugguaaaauggaaccaaau	1	3	4	2	3	2	4	5	5	0.0841902	0.210367	0.319718	0.192148	0.267037	0.15579	0.319718	0.37703	0.379161
77	allmam-miR-133a-3p	agcugguaaaauggaaccaaaucaacuguucaauggauuugguccccuucaaccagcugu	agcugguaaaauggaaccaaaucgccucuucaauggauuugguccccuucaaccagcugu	agcugguaaaauggaaccaaaucgccucuucaauggauuugguccccuucaaccagcugu	agcugguaaaauggaaccaaaucaacuguucaauggauuugguccccuucaaccagcugu	agcugguaaaauggaaccaaaucgccucuucaauggauuugguccccuucaaccagcugu	agcugguaaaauggaaccaaaucgccucuucaauggauuugguccccuucaaccagcugu	agcugguaaaauggaaccaaaucgccucuucaauggauuugguccccuucaaccagcugu	agcugguaaaauggaaccaaaucgccucuucaauggauuugguccccuucaaccagcugu	agcugguaaaauggaaccaaaucgccucuucaauggauuugguccccuucaaccagcugu	uuugguccccuucaaccagcugu	uugguccccuucaaccagcugu	uugguccccuucaaccagcugu	uuugguccccuucaaccagcugu	uugguccccuucaaccagcugu	uuugguccccuucaaccagcugu	uugguccccuucaaccagcugu	uuugguccccuucaaccagcugu	uuugguccccuucaaccagcugu	30	43	45	38	55	38	45	44	56	2.52571	3.01526	3.59683	3.65081	4.89567	2.96	3.59683	3.31786	4.2466
78	allmam-miR-199b-5p	cccaguguuuagacuaucuguucaggacucccaaauuguacaguagucugcacauugguu	cccaguguuuagacuaucuguucaggacucccaaauuguacaguagucugcacauugguu	cccaguguuuagacuaucuguucaggacucccaaauuguacaguagucugcacauugguu	null	cccaguguuuagacuaucuguucaggacucccaaauuguacaguagucugcacauugguu	cccaguguuuagacuaucuguucaggacucccaaauuguacaguagucugcacauugguu	cccaguguuuagacuaucuguucaggacucccaaauuguacaguagucugcacauugguu	cccaguguuuagacuaucuguucaggacucccaaauuguacaguagucugcacauugguu	cccaguguuuagacuaucuguucaggacucccaaauuguacaguagucugcacauugguu	cccaguguuuagacuaucuguuc	cccaguguuuagacuaucuguuc	cccaguguuuagacuaucuguuca	null	cccaguguuuagacuaucuguuc	cccaguguuuagacuaucuguuc	cccaguguuuagacuaucuguuca	cccaguguuuagacuaucuguuc	cccaguguuuagacuaucuguuca	8	3	12	0	9	8	12	3	6	0.673522	0.210367	0.959155	0	0.80111	0.623158	0.959155	0.210367	0.454993
79	allmam-miR-199b-3p	cccaguguuuagacuaucuguucaggacucccaaauuguacaguagucugcacauugguu	cccaguguuuagacuaucuguucaggacucccaaauuguacaguagucugcacauugguu	cccaguguuuagacuaucuguucaggacucccaaauuguacaguagucugcacauugguu	null	cccaguguuuagacuaucuguucaggacucccaaauuguacaguagucugcacauugguu	cccaguguuuagacuaucuguucaggacucccaaauuguacaguagucugcacauugguu	cccaguguuuagacuaucuguucaggacucccaaauuguacaguagucugcacauugguu	cccaguguuuagacuaucuguucaggacucccaaauuguacaguagucugcacauugguu	cccaguguuuagacuaucuguucaggacucccaaauuguacaguagucugcacauugguu	acaguagucugcacauugguu	acaguagucugcacauugguu	acaguagucugcacauugguu	null	acaguagucugcacauugguu	acaguagucugcacauugguu	acaguagucugcacauugguu	acaguagucugcacauugguu	acaguagucugcacauugguu	31	49	47	0	62	43	47	49	41	2.6099	3.436	3.75669	0	5.51876	3.34948	3.75669	3.436	3.10912
80	allmam-miR-199a-5p	null	null	cccaguguucagacuaccuguucagggggcucugaauguguacaguagucugcacauugguu	null	cccaguguucagacuaccuguucagggggcucugaauguguacaguagucugcacauugguu	null	cccaguguucagacuaccuguucagggggcucugaauguguacaguagucugcacauugguu	null	null	null	null	cccaguguucagacuaccuguuc	null	cccaguguucagacuaccuguuc	null	cccaguguucagacuaccuguuc	null	null	0	0	9	0	26	0	9	0	0	0	0	0.719366	0	2.31432	0	0.719366	0	0
81	allmam-miR-199a-3p	null	null	cccaguguucagacuaccuguucagggggcucugaauguguacaguagucugcacauugguu	null	cccaguguucagacuaccuguucagggggcucugaauguguacaguagucugcacauugguu	null	cccaguguucagacuaccuguucagggggcucugaauguguacaguagucugcacauugguu	null	null	null	null	acaguagucugcacauugguu	null	acaguagucugcacauugguu	null	acaguagucugcacauugguu	null	null	0	0	47	0	62	0	47	0	0	0	0	3.75669	0	5.51876	0	3.75669	0	0
82	allmam-miR-1343-5p	null	null	null	uggggagcggcccccgggcgggccucugcucuggccccuccuggggcccgcacucucg	uggggagcggcccccgggcgggccucugcucuggccccuccuggggcccgcacucucg	uggggagcggcccccgggcgggccucugcucuggccccuccuggggcccgcacucucg	uggggagcggcccccgggcgggccucugcucuggccccuccuggggcccgcacucucg	null	null	null	null	null	uggggagcggcccccgggcgg	uggggagcggcccccgggcgg	uggggagcggcccccgggcgg	uggggagcggcccccgggcgg	null	null	0	0	0	38	87	23	46	0	0	0	0	0	3.65081	7.74406	1.79158	4.16451	0	0
83	allmam-miR-1343-3p	null	null	null	uggggagcggcccccgggcgggccucugcucuggccccuccuggggcccgcacucucg	uggggagcggcccccgggcgggccucugcucuggccccuccuggggcccgcacucucg	uggggagcggcccccgggcgggccucugcucuggccccuccuggggcccgcacucucg	uggggagcggcccccgggcgggccucugcucuggccccuccuggggcccgcacucucg	null	null	null	null	null	cuccuggggcccgcacucucg	cuccuggggcccgcacucucg	cuccuggggcccgcacucucg	cuccuggggcccgcacucucg	null	null	0	0	0	784	1247	1210	3125	0	0	0	0	0	75.3219	110.998	94.2527	282.915	0	0
84	allmam-miR-664b-5p	caggcuaggaaaaaugauuggauagaaaauauuauucuauucauuuaucucccagccuaca	caggcuaggaaaaaugauuggauagaaaauauuauucuauucauuuaucucccagccuaca	caggcuaggaaaaaugauuggauagaaaauauuauucuauucauuuaucucccagccuaca	caggcuaggaaaaaugauuggauagaaaauauuauucuauucauuuaucucccagccuaca	null	caggcuaggaaaaaugauuggauagaaaauauuauucuauucauuuaucucccagccuaca	caggcuaggaaaaaugauuggauagaaaauauuauucuauucauuuaucucccagccuaca	caggcuaggaaaaaugauuggauagaaaauauuauucuauucauuuaucucccagccuaca	caggcuaggaaaaaugauuggauagaaaauauuauucuauucauuuaucucccagccuaca	caggcuaggaaaaaugauugg	caggcuaggaaaaaugauugga	caggcuaggaaaaaugauuggauaga	caggcuaggaaaaaugauugg	null	caggcuaggaaaaaugauugga	caggcuaggaaaaaugauuggauaga	caggcuaggaaaaaugauugga	caggcuaggaaaaaugauugga	1	1	1	4	0	1	1	1	3	0.0841902	0.0701224	0.0799296	0.384295	0	0.0778948	0.0799296	0.0701224	0.227497
85	allmam-miR-664b-3p	caggcuaggaaaaaugauuggauagaaaauauuauucuauucauuuaucucccagccuaca	caggcuaggaaaaaugauuggauagaaaauauuauucuauucauuuaucucccagccuaca	caggcuaggaaaaaugauuggauagaaaauauuauucuauucauuuaucucccagccuaca	caggcuaggaaaaaugauuggauagaaaauauuauucuauucauuuaucucccagccuaca	null	caggcuaggaaaaaugauuggauagaaaauauuauucuauucauuuaucucccagccuaca	caggcuaggaaaaaugauuggauagaaaauauuauucuauucauuuaucucccagccuaca	caggcuaggaaaaaugauuggauagaaaauauuauucuauucauuuaucucccagccuaca	caggcuaggaaaaaugauuggauagaaaauauuauucuauucauuuaucucccagccuaca	uauucauuuaucucccagccuaca	uauucauuuaucucccagccuaca	uauucauuuaucucccagccuaca	uucauuuaucucccagccuaca	null	uauucauuuaucucccagccuaca	uauucauuuaucucccagccuaca	uauucauuuaucucccagccuaca	uauucauuuaucucccagccuaca	12	15	18	13	0	8	18	15	15	1.01028	1.05184	1.43873	1.24896	0	0.623158	1.43873	1.05184	1.13748
86	allmam-miR-506-3p	uacucaggaaggcaucauucacauagauggauuugugaauggcaccuuucugaguaga	uacucaggaaggcaucauucacauagauggauuugugaauggcaccuuucugaguaga	uacucaggaaggcaucauucacauagauggauuugugaauggcaccuuucugaguaga	uacucaggaaggcaucauucacauagauggauuugugaauggcaccuuucugaguaga	null	null	uacucaggaaggcaucauucacauagauggauuugugaauggcaccuuucugaguaga	uacucaggaaggcaucauucacauagauggauuugugaauggcaccuuucugaguaga	uacucaggaaggcaucauucacauagauggauuugugaauggcaccuuucugaguaga	ugaauggcaccuuucugaguaga	ugaauggcaccuuucugaguaga	ugaauggcaccuuucugaguaga	ugaauggcaccuuucugaguaga	null	null	ugaauggcaccuuucugaguaga	ugaauggcaccuuucugaguaga	ugaauggcaccuuucugaguaga	2	7	4	5	0	0	4	7	12	0.16838	0.490857	0.319718	0.480369	0	0	0.319718	0.490857	0.909986
87	allmam-miR-505-5p	gggagccaggaaguauugauguuucugccaguuuagcgucaacacuugcugguuuccucu	gggagccaggaaguauugauguuucugccaguuuagcgucaacacuugcugguuuccucu	gggagccaggaaguauugauguuucugccaguuuagcgucaacacuugcugguuuccucu	gggagccaggaaguauugauguuucugccaguuuagcgucaacacuugcugguuuccucu	gggagccaggaaguauugauguuucugccaguuuagcgucaacacuugcugguuuccucu	gggagccaggaaguauugauguuucugccaguuuagcgucaacacuugcugguuuccucu	gggagccaggaaguauugauguuucugccaguuuagcgucaacacuugcugguuuccucu	gggagccaggaaguauugauguuucugccaguuuagcgucaacacuugcugguuuccucu	gggagccaggaaguauugauguuucugccaguuuagcgucaacacuugcugguuuccucu	gggagccaggaaguauugauguu	gggagccaggaaguauugaug	gggagccaggaaguauugauguu	gggagccaggaaguauugauguuu	gggagccaggaaguauugaugu	gggagccaggaaguauugaugu	gggagccaggaaguauugauguu	gggagccaggaaguauugaug	gggagccaggaaguauugauguu	4	5	7	11	2	3	7	5	19	0.336761	0.350612	0.559507	1.05681	0.178024	0.233684	0.559507	0.350612	1.44081
88	allmam-miR-505-3p	gggagccaggaaguauugauguuucugccaguuuagcgucaacacuugcugguuuccucu	gggagccaggaaguauugauguuucugccaguuuagcgucaacacuugcugguuuccucu	gggagccaggaaguauugauguuucugccaguuuagcgucaacacuugcugguuuccucu	gggagccaggaaguauugauguuucugccaguuuagcgucaacacuugcugguuuccucu	gggagccaggaaguauugauguuucugccaguuuagcgucaacacuugcugguuuccucu	gggagccaggaaguauugauguuucugccaguuuagcgucaacacuugcugguuuccucu	gggagccaggaaguauugauguuucugccaguuuagcgucaacacuugcugguuuccucu	gggagccaggaaguauugauguuucugccaguuuagcgucaacacuugcugguuuccucu	gggagccaggaaguauugauguuucugccaguuuagcgucaacacuugcugguuuccucu	gucaacacuugcugguuuccucu	cgucaacacuugcugguuuccucu	cgucaacacuugcugguuuccucu	gucaacacuugcugguuuccucu	cgucaacacuugcugguuuccucu	gucaacacuugcugguuuccucu	cgucaacacuugcugguuuccucu	cgucaacacuugcugguuuccucu	gucaacacuugcugguuuccucu	249	632	399	346	188	273	399	632	601	20.9634	44.3174	31.8919	33.2416	16.7343	21.2653	31.8919	44.3174	45.5751
89	allmam-miR-504-5p	null	aauguugaaucagcugcuguugggagacccuggucugcacucu	agacccuggucugcacucuaucuguaugcuuacugaagggagcgcagggcaggguuucc	gacccuggucugcacucuaucuguaugcuuacugaagggagcgcagggcaggguuuc	gacccuggucugcacucuaucuguaugcuuacugaagggagcgcagggcaggguuuc	agacccuggucugcacucuaucuguaugcuuacugaagggagcgcagggcaggguuucc	agacccuggucugcacucuaucuguaugcuuacugaagggagcgcagggcaggguuucc	gacccuggucugcacucuaucuguaugcuuacugaagggagcgcagggcaggguuuc	gacccuggucugcacucuaucuguaugcuuacugaagggagcgcagggcaggguuuc	null	aauguugaaucagcugcugu	agacccuggucugcacucuauc	gacccuggucugcacucuauc	gacccuggucugcacucuauc	agacccuggucugcacucuauc	agacccuggucugcacucuauc	gacccuggucugcacucuauc	gacccuggucugcacucuauc	0	0	2	1	1	3	2	2	1	0	0	0.159859	0.0960739	0.0890122	0.233684	0.159859	0.150812	0.0758322
90	allmam-miR-500-5p	uaauccuugcuaccugggugagagugcuuucugaaugcaaugcaccugggcaaggauucuga	uaauccuugcuaccugggugagagugcuuucugaaugcaaugcaccugggcaaggauucug	null	uaauccuugcuaccugggugagagugcuuucugaaugcaaugcaccugggcaaggauucuga	null	uaauccuugcuaccugggugagagugcuuucugaaugcaaugcaccugggcaaggauuccga	uaauccuugcuaccugggugagagugcuuucugaaugcaaugcaccugggcaaggauuccg	uaauccuugcuaccugggugagagugcuuucugaaugcaaugcaccugggcaaggauucug	uaauccuugcuaccugggugagagugcuuucugaaugcaaugcaccugggcaaggauuccga	uaauccuugcuaccugggugagagu	uaauccuugcuaccugggugagagu	null	uaauccuugcuaccugggugagagu	null	uaauccuugcuaccugggugagagu	uaauccuugcuaccugggugagagu	uaauccuugcuaccugggugagagu	uaauccuugcuaccugggugagagu	43	41	0	31	0	30	10	41	60	3.62018	2.87502	0	2.97829	0	2.33684	0.905327	2.87502	4.54993
91	allmam-miR-500-3p	uaauccuugcuaccugggugagagugcuuucugaaugcaaugcaccugggcaaggauucuga	uaauccuugcuaccugggugagagugcuuucugaaugcaaugcaccugggcaaggauucug	null	uaauccuugcuaccugggugagagugcuuucugaaugcaaugcaccugggcaaggauucuga	null	uaauccuugcuaccugggugagagugcuuucugaaugcaaugcaccugggcaaggauuccga	uaauccuugcuaccugggugagagugcuuucugaaugcaaugcaccugggcaaggauuccg	uaauccuugcuaccugggugagagugcuuucugaaugcaaugcaccugggcaaggauucug	uaauccuugcuaccugggugagagugcuuucugaaugcaaugcaccugggcaaggauuccga	augcaccugggcaaggauucuga	augcaccugggcaaggauucug	null	augcaccugggcaaggauucuga	null	augcaccugggcaaggauuccga	augcaccugggcaaggauuccg	augcaccugggcaaggauucug	augcaccugggcaaggauuccga	67	72	0	83	0	78	76	72	64	5.64075	5.04881	0	7.97413	0	6.07579	6.88049	5.04881	4.85326
92	allmam-miR-339b-5p	null	ucccuguccuccaggagcucacuuacauccggccgugagcuccucgaggccagagc	ucccuguccuccaggagcucacuuacauccggccgugagcuccucgaggccagagc	null	ucccuguccuccaggagcucacuuacauccggccgugagcuccucgaggccagagc	ucccuguccuccaggagcucacuuacauccggccgugagcuccucgaggccagagc	ucccuguccuccaggagcucacuuacauccggccgugagcuccucgaggccagagc	ucccuguccuccaggagcucacuuacauccggccgugagcuccucgaggccagagc	ucccuguccuccaggagcucacuuacauccggccgugagcuccucgaggccagagc	null	ucccuguccuccaggagcuca	ucccuguccuccaggagcucacu	null	ucccuguccuccaggagcuca	ucccuguccuccaggagcuca	ucccuguccuccaggagcuca	ucccuguccuccaggagcuca	ucccuguccuccaggagcuca	0	5611	1794	0	1536	3504	2922	5611	6306	0	393.457	143.394	0	136.723	272.943	264.537	393.457	478.198
93	allmam-miR-339b-3p	null	ucccuguccuccaggagcucacuuacauccggccgugagcuccucgaggccagagc	ucccuguccuccaggagcucacuuacauccggccgugagcuccucgaggccagagc	null	ucccuguccuccaggagcucacuuacauccggccgugagcuccucgaggccagagc	ucccuguccuccaggagcucacuuacauccggccgugagcuccucgaggccagagc	ucccuguccuccaggagcucacuuacauccggccgugagcuccucgaggccagagc	ucccuguccuccaggagcucacuuacauccggccgugagcuccucgaggccagagc	ucccuguccuccaggagcucacuuacauccggccgugagcuccucgaggccagagc	null	ugagcuccucgaggccagagc	ugagcuccucgaggccagagc	null	ugagcuccucgaggccagagc	ugagcuccucgaggccagagc	ugagcuccucgaggccagagc	ugagcuccucgaggccagagc	ugagcuccucgaggccagagc	0	158	54	0	81	104	87	158	360	0	11.0793	4.3162	0	7.20999	8.10106	7.87635	11.0793	27.2996
94	allmam-miR-660-5p	uacccauugcauaucggaguugugaauucucaaagcaccuccugugugcauggauuaca	uacccauugcauaucggaguugugaauucucaaagcaccuccugugugcauggauuac	uacccauugcauaucggaguugugaauucucaaagcaccuccugugugcauggauuaca	uacccauugcauaucggaguugugaauucucaaagcaccuccugugugcauggauuaca	uacccauugcauaucggaguugugaauucucaaagcaccuccugugugcauggauuac	uacccauugcauaucggaguugugaauucucaaagcaccuccugugugcauggauuaca	uacccauugcauaucggaguugugaauucucaaagcaccuccugugugcauggauuaca	uacccauugcauaucggaguugugaauucucaaagcaccuccugugugcauggauuac	uacccauugcauaucggaguugugaauucucaaagcaccuccugugugcauggauuaca	uacccauugcauaucggaguug	uacccauugcauaucggaguugug	uacccauugcauaucggaguugu	uacccauugcauaucggaguugug	uacccauugcauaucggaguugu	uacccauugcauaucggaguug	uacccauugcauaucggaguugu	uacccauugcauaucggaguugug	uacccauugcauaucggaguug	10	5	7	10	8	2	7	5	11	0.841902	0.350612	0.559507	0.960739	0.712098	0.15579	0.559507	0.350612	0.834154
95	allmam-miR-9788-3p	guaggugaggccccuucgugccacccccggaacccacagggguagaggagaggcuaccaccacca	guaggugaggccccuucgugccacccccggaacccacagggguagaggagaggcuaccaccacca	guaggugaggccccuucgugccacccccggaacccacagggguagaggagaggcuaccaccacca	guaggugaggccccuucgugccacccccggaacccacagggguagaggagaggcuaccaccacca	guaggugaggccccuucgugccacccccggaacccacagggguagaggagaggcuaccaccacca	guaggugaggccccuucgugccacccccggaacccacagggguagaggagaggcuaccaccacca	guaggugaggccccuucgugccacccccggaacccacagggguagaggagaggcuaccaccacca	guaggugaggccccuucgugccacccccggaacccacagggguagaggagaggcuaccaccacca	guaggugaggccccuucgugccacccccggaacccacagggguagaggagaggcuaccaccacca	uagaggagaggcuaccaccacca	uagaggagaggcuaccaccacca	uagaggagaggcuaccaccacca	uagaggagaggcuaccaccacca	uagaggagaggcuaccaccacca	uagaggagaggcuaccaccacca	uagaggagaggcuaccaccacca	uagaggagaggcuaccaccacca	uagaggagaggcuaccaccacca	16	10	16	13	6	5	16	10	18	1.34704	0.701224	1.27887	1.24896	0.534073	0.389474	1.27887	0.701224	1.36498
96	allmam-miR-378d-5p	acuggacuuggagucagaaguucaauguuccaggucuuagcagggccaguaaauugcaaggugacgaugaguuuggauu	acuggacuuggagucagaagaccugacugcauuucaguuc	acuggacuuggagucagaagaccugacugcauuucaguuc	acuggacuuggagucagaagaccugacugcauuucaguuc	acuggacuuggagucagaagaccugacugcauuucaguuc	acuggacuuggagucagaagaccugacugcauuucaguuc	acuggacuuggagucagaagaccugacugcauuucaguuc	acuggacuuggagucagaagaccugacugcauuucaguuc	acuggacuuggagucagaaguucaauguuccaggucuuagcagggccaguaaauugcaaggugacgaugaguuuggauu	acuggacuuggagucagaag	acuggacuuggagucagaag	acuggacuuggagucagaag	acuggacuuggagucagaag	acuggacuuggagucagaag	acuggacuuggagucagaag	acuggacuuggagucagaag	acuggacuuggagucagaag	acuggacuuggagucagaag	60	31	34	21	29	36	34	31	69	5.05141	2.1738	2.71761	2.01755	2.58135	2.80421	2.71761	2.1738	5.23242
97	allmam-miR-378a-5p	cuccugacuccagguccuguguguuaccucgaaauagcacuggacuuggagucagaaggc	null	cuccugacuccagguccuguguguuaccucgaaauagcacuggacuuggagucagaaggc	cuccugacuccagguccuguguguuaccucgaaauagcacuggacuuggagucagaaggc	cuccugacuccagguccuguguguuaccucgaaauagcacuggacuuggagucagaaggc	cuccugacuccagguccuguguguuaccucgaaauagcacuggacuuggagucagaaggc	cuccugacuccagguccuguguguuaccucgaaauagcacuggacuuggagucagaaggc	cuccugacuccagguccuguguguuaccucgaaauagcacuggacuuggagucagaaggc	cuccugacuccagguccuguguguuaccucgaaauagcacuggacuuggagucagaaggc	cuccugacuccagguccugugu	null	cuccugacuccagguccugugu	cuccugacuccagguccugugu	cuccugacuccagguccugugu	cuccugacuccagguccugugu	cuccugacuccagguccugugu	cuccugacuccagguccugugu	cuccugacuccagguccugugu	6	0	4	12	15	14	15	10	6	0.505141	0	0.319718	1.15289	1.33518	1.09053	1.35799	0.754059	0.505141
98	allmam-miR-378a-3p	cuccugacuccagguccuguguguuaccucgaaauagcacuggacuuggagucagaaggc	null	cuccugacuccagguccuguguguuaccucgaaauagcacuggacuuggagucagaaggc	cuccugacuccagguccuguguguuaccucgaaauagcacuggacuuggagucagaaggc	cuccugacuccagguccuguguguuaccucgaaauagcacuggacuuggagucagaaggc	cuccugacuccagguccuguguguuaccucgaaauagcacuggacuuggagucagaaggc	cuccugacuccagguccuguguguuaccucgaaauagcacuggacuuggagucagaaggc	cuccugacuccagguccuguguguuaccucgaaauagcacuggacuuggagucagaaggc	cuccugacuccagguccuguguguuaccucgaaauagcacuggacuuggagucagaaggc	acuggacuuggagucagaaggc	null	acuggacuuggagucagaaggc	acuggacuuggagucagaaggc	acuggacuuggagucagaaggc	acuggacuuggagucagaaggc	acuggacuuggagucagaaggc	acuggacuuggagucagaaggc	acuggacuuggagucagaaggc	801	0	799	1419	760	1034	905	776	801	67.4364	0	63.8637	136.329	67.6493	80.5432	81.9321	58.515	67.4364
99	allmam-miR-301a-5p	gcucugacuuuauugcacuacuguacuuuacagcuagcagugcaauaguauugucaaagcau	gcucugacuuuauugcacuacuguacuuuacagcuagcagugcaauaguauugucaaagcau	gcucugacuuuauugcacuacuguacuuuacagcuagcagugcaauaguauugucaaagca	null	null	gcucugacuuuauugcacuacuguacuuuacagcuagcagugcaauaguauugucaaagc	gcucugacuuuauugcacuacuguacuuuacagcuagcagugcaauaguauugucaaagca	gcucugacuuuauugcacuacuguacuuuacagcuagcagugcaauaguauugucaaagcau	gcucugacuuuauugcacuacuguacuuuacagcuagcagugcaauaguauugucaaagc	gcucugacuuuauugcacuacu	gcucugacuuuauugcacuacu	gcucugacuuuauugcacuacu	null	null	gcucugacuuuauugcacuacu	gcucugacuuuauugcacuacu	gcucugacuuuauugcacuacu	gcucugacuuuauugcacuacu	4	4	6	0	0	3	6	4	6	0.336761	0.28049	0.479578	0	0	0.233684	0.479578	0.28049	0.454993
100	allmam-miR-301b-5p	ugcuggccccaggugcucugacgagguugcacuacugugcucugagaagcagugcaaugauauugucaaagcaucugggaccagccuu	ugcuggccccaggugcucugacgagguugcacuacugugcucugagaagcagugcaaugauauugucaaagcaucugggaccagccuu	ugcuggccccaggugcucugacgagguugcacuacugugcucugagaagcagugcaaugauauugucaaagcaucugggaccagccuu	ugcuggccccaggugcucugacgagguugcacuacugugcucugagaagcagugcaaugauauugucaaagcaucugggaccagccuu	ugagcuucuugggguccguggggguccccccugcuggccccaggugcucuga	ugcuggccccaggugcucugacgagguugcacuacugugcucugagaagcagugcaaugauauugucaaagcaucugggaccagccu	ugcuggccccaggugcucugacgagguugcacuacugugcucugagaagcagugcaaugauauugucaaagcaucugggaccagccuu	ugcuggccccaggugcucugacgagguugcacuacugugcucugagaagcagugcaaugauauugucaaagcaucugggaccagccuu	ugcuggccccaggugcucugacgagguugcacuacugugcucugagaagcagugcaaugauauugucaaagcaucugggaccagccu	ugcuggccccaggugcucuga	ugcuggccccaggugcucuga	ugcuggccccaggugcucuga	ugcuggccccaggugcucugacg	ugagcuucuugggguccguggg	ugcuggccccaggugcucug	ugcuggccccaggugcucuga	ugcuggccccaggugcucuga	ugcuggccccaggugcucuga	5	16	8	9	0	25	19	34	18	0.420951	1.12196	0.639437	0.864665	0	1.94737	1.72012	2.5638	1.36498
101	allmam-miR-301b-3p	ugcuggccccaggugcucugacgagguugcacuacugugcucugagaagcagugcaaugauauugucaaagcaucugggaccagccuu	ugcuggccccaggugcucugacgagguugcacuacugugcucugagaagcagugcaaugauauugucaaagcaucugggaccagccuu	ugcuggccccaggugcucugacgagguugcacuacugugcucugagaagcagugcaaugauauugucaaagcaucugggaccagccuu	ugcuggccccaggugcucugacgagguugcacuacugugcucugagaagcagugcaaugauauugucaaagcaucugggaccagccuu	ugagcuucuugggguccguggggguccccccugcuggccccaggugcucuga	ugcuggccccaggugcucugacgagguugcacuacugugcucugagaagcagugcaaugauauugucaaagcaucugggaccagccu	ugcuggccccaggugcucugacgagguugcacuacugugcucugagaagcagugcaaugauauugucaaagcaucugggaccagccuu	ugcuggccccaggugcucugacgagguugcacuacugugcucugagaagcagugcaaugauauugucaaagcaucugggaccagccuu	ugcuggccccaggugcucugacgagguugcacuacugugcucugagaagcagugcaaugauauugucaaagcaucugggaccagccu	aaagcaucugggaccagccuu	aaagcaucugggaccagccuu	aaagcaucugggaccagccuu	caaagcaucugggaccagccuu	ugcuggccccaggugcucuga	aaagcaucugggaccagccu	aaagcaucugggaccagccuu	caaagcaucugggaccagccuu	aaagcaucugggaccagccu	0	0	0	3	6	1	0	1	2	0	0	0	0.288222	0.534073	0.0778948	0	0.0754059	0.151664
102	allmam-miR-224-5p	null	null	null	caagucacuaaugguuccguuuaguagaugguuaugcauuauuucaaaauggugcccuagugacuaca	null	null	null	null	caagucacuaaugguuccguuuaguagaugguuaugcauuauuucaaaauggugcccuagugacuacaa	null	null	null	caagucacuaaugguuccguuuag	null	null	null	null	caagucacuaaugguuccguuu	0	0	0	5	0	0	0	0	4	0	0	0	0.480369	0	0	0	0	0.303329
103	allmam-miR-144-5p	ggauaucaucauauacuguaaguuugcgaugagacacuacaguauagaugauguacu	ggauaucaucauauacuguaaguuugcgaugagacacuacaguauagaugauguacu	ggauaucaucauauacuguaaguuugcgaugagacacuacaguauagaugauguacu	ggauaucaucauauacuguaaguuugcgaugagacacuacaguauagaugauguacu	ggauaucaucauauacuguaaguuugcgaugagacacuacaguauagaugauguacu	ggauaucaucauauacuguaaguuugcgaugagacacuacaguauagaugauguacu	ggauaucaucauauacuguaaguuugcgaugagacacuacaguauagaugauguacu	ggauaucaucauauacuguaaguuugcgaugagacacuacaguauagaugaugu	ggauaucaucauauacuguaaguuugcgaugagacacuacaguauagaugauguacu	ggauaucaucauauacuguaagu	ggauaucaucauauacuguaagu	ggauaucaucauauacuguaagu	ggauaucaucauauacuguaagu	ggauaucaucauauacuguaagu	ggauaucaucauauacuguaagu	ggauaucaucauauacuguaagu	ggauaucaucauauacuguaagu	ggauaucaucauauacuguaagu	954	395	1117	1524	1843	925	1117	581	1055	80.3175	27.6984	89.2814	146.417	164.05	72.0527	89.2814	43.8108	80.0029
104	allmam-miR-144-3p	ggauaucaucauauacuguaaguuugcgaugagacacuacaguauagaugauguacu	ggauaucaucauauacuguaaguuugcgaugagacacuacaguauagaugauguacu	ggauaucaucauauacuguaaguuugcgaugagacacuacaguauagaugauguacu	ggauaucaucauauacuguaaguuugcgaugagacacuacaguauagaugauguacu	ggauaucaucauauacuguaaguuugcgaugagacacuacaguauagaugauguacu	ggauaucaucauauacuguaaguuugcgaugagacacuacaguauagaugauguacu	ggauaucaucauauacuguaaguuugcgaugagacacuacaguauagaugauguacu	ggauaucaucauauacuguaaguuugcgaugagacacuacaguauagaugaugu	ggauaucaucauauacuguaaguuugcgaugagacacuacaguauagaugauguacu	uacaguauagaugauguacu	uacaguauagaugauguacu	uacaguauagaugauguacu	uacaguauagaugauguacu	uacaguauagaugauguacu	uacaguauagaugauguacu	uacaguauagaugauguacu	uacaguauagaugaugu	uacaguauagaugauguacu	221	40	48	279	155	229	48	52	408	18.606	2.8049	3.83662	26.8046	13.7969	17.8379	3.83662	3.92111	30.9395
105	allmam-miR-8859b-5p	uccgcgccuggaguccgccucguguuuuugaguccgggucggauuccgugccuggagu	uccgcgccuggaguccgccucguguuuuugaguccgggucggauuccgugccuggagu	uccgcgccuggaguccgccucguguuuuugaguccgggucggauuccgugccuggagu	uccgcgccuggaguccgccucguguuuuugaguccgggucggauuccgugccuggagu	uccgcgccuggaguccgccucguguuuuugaguccgggucggauuccgugccuggagu	uccgcgccuggaguccgccucguguuuuugaguccgggucggauuccgugccuggagu	uccgcgccuggaguccgccucguguuuuugaguccgggucggauuccgugccuggagu	uccgcgccuggaguccgccucguguuuuugaguccgggucggauuccgugccuggagu	uccgcgccuggaguccgccucguguuuuugaguccgggucggauuccgugccuggagu	uccgcgccuggaguccgccucg	uccgcgccuggaguccgccucg	uccgcgccuggaguccgccucg	uccgcgccuggaguccgccucg	uccgcgccuggaguccgccucg	uccgcgccuggaguccgccucg	uccgcgccuggaguccgccucg	uccgcgccuggaguccgccucg	uccgcgccuggaguccgccucg	1992	2345	815	2177	1898	3427	8072	4939	1992	167.707	164.437	65.1426	209.153	168.945	266.945	730.78	372.43	167.707
106	allmam-miR-8859b-3p	uccgcgccuggaguccgccucguguuuuugaguccgggucggauuccgugccuggagu	uccgcgccuggaguccgccucguguuuuugaguccgggucggauuccgugccuggagu	uccgcgccuggaguccgccucguguuuuugaguccgggucggauuccgugccuggagu	uccgcgccuggaguccgccucguguuuuugaguccgggucggauuccgugccuggagu	uccgcgccuggaguccgccucguguuuuugaguccgggucggauuccgugccuggagu	uccgcgccuggaguccgccucguguuuuugaguccgggucggauuccgugccuggagu	uccgcgccuggaguccgccucguguuuuugaguccgggucggauuccgugccuggagu	uccgcgccuggaguccgccucguguuuuugaguccgggucggauuccgugccuggagu	uccgcgccuggaguccgccucguguuuuugaguccgggucggauuccgugccuggagu	ggucggauuccgugccuggagu	ggucggauuccgugccuggagu	ggucggauuccgugccuggagu	ggucggauuccgugccuggagu	ggucggauuccgugccuggagu	ggucggauuccgugccuggagu	ggucggauuccgugccuggagu	ggucggauuccgugccuggagu	ggucggauuccgugccuggagu	128	124	56	178	156	209	233	285	128	10.7763	8.69518	4.47606	17.1011	13.8859	16.28	21.0941	21.4907	10.7763
107	allmam-miR-221-5p	accuggcauacaauguagauuucuguguuucuagggcaacagcuacauugucugcuggguuuca	accuggcauacaauguagauuucuguguuucuagggcaacagcuacauugucugcuggguuuca	accuggcauacaauguagauuucuguguuucuagggcaacagcuacauugucugcuggguuuca	accuggcauacaauguagauuucuguguuucuagggcaacagcuacauugucugcuggguuuca	accuggcauacaauguagauuucuguguuucuagggcaacagcuacauugucugcuggguuuc	accuggcauacaauguagauuucuguguuucuagggcaacagcuacauugucugcuggguuuca	accuggcauacaauguagauuucuguguuucuagggcaacagcuacauugucugcuggguuuca	accuggcauacaauguagauuucuguguuucuagggcaacagcuacauugucugcuggguuuca	accuggcauacaauguagauuucuguguuucuagggcaacagcuacauugucugcuggguuuc	accuggcauacaauguagauuucu	accuggcauacaauguagauuuc	accuggcauacaauguagauuucu	accuggcauacaauguagauuuc	accuggcauacaauguagauuucu	accuggcauacaauguagauuuc	accuggcauacaauguagauuucu	accuggcauacaauguagauuuc	accuggcauacaauguagauu	7	18	26	16	11	5	26	18	9	0.589332	1.2622	2.07817	1.53718	0.979134	0.389474	2.07817	1.2622	0.68249
108	allmam-miR-221-3p	accuggcauacaauguagauuucuguguuucuagggcaacagcuacauugucugcuggguuuca	accuggcauacaauguagauuucuguguuucuagggcaacagcuacauugucugcuggguuuca	accuggcauacaauguagauuucuguguuucuagggcaacagcuacauugucugcuggguuuca	accuggcauacaauguagauuucuguguuucuagggcaacagcuacauugucugcuggguuuca	accuggcauacaauguagauuucuguguuucuagggcaacagcuacauugucugcuggguuuc	accuggcauacaauguagauuucuguguuucuagggcaacagcuacauugucugcuggguuuca	accuggcauacaauguagauuucuguguuucuagggcaacagcuacauugucugcuggguuuca	accuggcauacaauguagauuucuguguuucuagggcaacagcuacauugucugcuggguuuca	accuggcauacaauguagauuucuguguuucuagggcaacagcuacauugucugcuggguuuc	agcuacauugucugcuggguuuca	agcuacauugucugcuggguuuca	agcuacauugucugcuggguuuca	agcuacauugucugcuggguuuca	agcuacauugucugcuggguuuc	agcuacauugucugcuggguuuca	agcuacauugucugcuggguuuca	agcuacauugucugcuggguuuca	agcuacauugucugcuggguuuc	313	525	347	503	164	273	347	525	520	26.3515	36.8143	27.7356	48.3252	14.598	21.2653	27.7356	36.8143	39.4327
109	allmam-miR-151b-5p	ucgaggagcucacagucuaguaugucucagcccuacuagacugaggcuccuugagg	ucgaggagcucacagucuaguaugucucagcccuacuagacugaggcuccuugagg	ucgaggagcucacagucuaguaugucucagcccuacuagacugaggcuccuugagg	ucgaggagcucacagucuaguaugucucagcccuacuagacugaggcuccuugagg	ucgaggagcucacagucuaguaugucucagcccuacuagacugaggcuccuugagg	ucgaggagcucacagucuaguaugucucagcccuacuagacugaggcuccuugagg	ucgaggagcucacagucuaguaugucucagcccuacuagacugaggcuccuugagg	ucgaggagcucacagucuaguaugucucagcccuacuagacugaggcuccuugagg	ucgaggagcucacagucuaguaugucucagcccuacuagacugaggcuccuugagg	ucgaggagcucacagucuagu	ucgaggagcucacagucuagu	ucgaggagcucacagucuagu	ucgaggagcucacagucuagu	ucgaggagcucacagucuagu	ucgaggagcucacagucuagu	ucgaggagcucacagucuagu	ucgaggagcucacagucuagu	ucgaggagcucacagucuagu	21	21	14	67	27	17	14	20	53	1.76799	1.47257	1.11901	6.43695	2.40333	1.32421	1.11901	1.50812	4.0191
110	allmam-miR-151b-3p	ucgaggagcucacagucuaguaugucucagcccuacuagacugaggcuccuugagg	ucgaggagcucacagucuaguaugucucagcccuacuagacugaggcuccuugagg	ucgaggagcucacagucuaguaugucucagcccuacuagacugaggcuccuugagg	ucgaggagcucacagucuaguaugucucagcccuacuagacugaggcuccuugagg	ucgaggagcucacagucuaguaugucucagcccuacuagacugaggcuccuugagg	ucgaggagcucacagucuaguaugucucagcccuacuagacugaggcuccuugagg	ucgaggagcucacagucuaguaugucucagcccuacuagacugaggcuccuugagg	ucgaggagcucacagucuaguaugucucagcccuacuagacugaggcuccuugagg	ucgaggagcucacagucuaguaugucucagcccuacuagacugaggcuccuugagg	cuagacugaggcuccuugagg	cuagacugaggcuccuugagg	cuagacugaggcuccuugagg	cuagacugaggcuccuugagg	cuagacugaggcuccuugagg	cuagacugaggcuccuugagg	cuagacugaggcuccuugagg	cuagacugaggcuccuugagg	cuagacugaggcuccuugagg	20071	19283	34124	32502	83148	24262	34124	34583	53692	1689.78	1352.17	2727.52	3122.59	7401.19	1889.88	2727.52	2607.76	4071.58
111	allmam-miR-302d-3p	cuuuaacauggaggcacuugcugugacaugauaaaaauaagugcuuccauguuuuagug	acuuuaacauggaggcacuugcugugacaugauaaaaauaagugcuuccauguuuuagugu	uuuaacauggaggcacuugcugugacaugauaaaaauaagugcuuccauguuuuagu	uuuaacauggaggcacuugcugugacaugauaaaaauaagugcuuccauguuuuagu	cuuuaacauggaggcacuugcugugacaugauaaaaauaagugcuuccauguuuuagug	uuuaacauggaggcacuugcugugacaugauaaaaauaagugcuuccauguuuuagu	uuuaacauggaggcacuugcugugacaugauaaaaauaagugcuuccauguuuuagu	uuuaacauggaggcacuugcugugacaugauaaaaauaagugcuuccauguuuuagu	cuuuaacauggaggcacuugcugugacaugauaaaaauaagugcuuccauguuuuagug	uaagugcuuccauguuuuagug	uaagugcuuccauguuuuagugu	uaagugcuuccauguuuuagu	uaagugcuuccauguuuuagu	uaagugcuuccauguuuuagug	uaagugcuuccauguuuuagu	uaagugcuuccauguuuuagu	uaagugcuuccauguuuuagu	uaagugcuuccauguuuuagug	5	4	3	5	11	3	3	6	5	0.420951	0.28049	0.239789	0.480369	0.979134	0.233684	0.239789	0.452435	0.420951
112	allmam-miR-381-3p	agcgagguugcccuuuguauauucgguuuauugacauagaauauacaagggcaagcucucugu	agcgagguugcccuuuguauauucgguuuauugacauagaauauacaagggcaagcucucugu	agcgagguugcccuuuguauauucgguuuauugacauagaauauacaagggcaagcucucugu	agcgagguugcccuuuguauauucgguuuauugacauagaauauacaagggcaagcucucugu	agcgagguugcccuuuguauauucgguuuauugacauagaauauacaagggcaagcucucugu	agcgagguugcccuuuguauauucgguuuauugacauagaauauacaagggcaagcucucugu	agcgagguugcccuuuguauauucgguuuauugacauagaauauacaagggcaagcucucugu	agcgagguugcccuuuguauauucgguuuauugacauagaauauacaagggcaagcucucugu	agcgagguugcccuuuguauauucgguuuauugacauagaauauacaagggcaagcucucugu	uauacaagggcaagcucucugu	uauacaagggcaagcucucugu	uauacaagggcaagcucucugu	uauacaagggcaagcucucugu	uauacaagggcaagcucucugu	uauacaagggcaagcucucugu	uauacaagggcaagcucucugu	uauacaagggcaagcucucugu	uauacaagggcaagcucucugu	6	14	6	5	8	4	6	14	6	0.505141	0.981714	0.479578	0.480369	0.712098	0.311579	0.543196	0.981714	0.505141
113	allmam-miR-383-5p	agaucagaaggugauuguggcuuuggguggauauuaaucagccacagcacugccuggucaga	agaucagaaggugauuguggcuuuggguggauauuaaucagccacagcacugccuggucaga	agaucagaaggugauuguggcuuuggguggauauuaaucagccacagcacugccuggucaga	agaucagaaggugauuguggcuuuggguggauauuaaucagccacagcacugccuggucaga	agaucagaaggugauuguggcuuuggguggauauuaaucagccacagcacugccuggucaga	agaucagaaggugauuguggcuuuggguggauauuaaucagccacagcacugccuggucaga	agaucagaaggugauuguggcuuuggguggauauuaaucagccacagcacugccuggucaga	agaucagaaggugauuguggcuuuggguggauauuaaucagccacagcacugccuggucaga	agaucagaaggugauuguggcuuuggguggauauuaaucagccacagcacugccuggucaga	agaucagaaggugauuguggcu	agaucagaaggugauuguggcu	agaucagaaggugauuguggcu	agaucagaaggugauuguggcu	agaucagaaggugauuguggcu	agaucagaaggugauuguggcu	agaucagaaggugauuguggcu	agaucagaaggugauuguggcu	agaucagaaggugauuguggcu	24	53	30	28	24	83	30	53	39	2.02057	3.71649	2.39789	2.69007	2.13629	6.46527	2.39789	3.71649	2.95745
114	allmam-miR-18b-5p	uaaggugcaucuagugcagauagugaaguagauuagcaucuacugcccuaagugcuccuucugg	uaaggugcaucuagugcagauagugaaguagauuagcaucuacugcccuaagugcuccuucugg	uaaggugcaucuagugcagauagugaaguagauuagcaucuacugcccuaagugcuccuucugg	uaaggugcaucuagugcagauagugaaguagauuagcaucuacugcccuaagugcuccuucugg	uaaggugcaucuagugcagauagugaaguagauuagcaucuacugcccuaagugcuccuucugg	uaaggugcaucuagugcagauagugaaguagauuagcaucuacugcccuaagugcuccuucugg	uaaggugcaucuagugcagauagugaaguagauuagcaucuacugcccuaagugcuccuucugg	uaaggugcaucuagugcagauagugaaguagauuagcaucuacugcccuaagugcuccuucugg	uaaggugcaucuagugcagauagugaaguagauuagcaucuacugcccuaagugcuccuucugg	uaaggugcaucuagugcagauag	uaaggugcaucuagugcagauag	uaaggugcaucuagugcaga	uaaggugcaucuagugcagauag	uaaggugcaucuagugcagauag	uaaggugcaucuagugcaga	uaaggugcaucuagugcagauag	uaaggugcaucuagugcagauag	uaaggugcaucuagugcaga	49	26	23	72	31	32	31	26	71	4.12532	1.82318	1.83838	6.91732	2.75938	2.49263	2.80651	1.82318	5.38408
115	allmam-miR-18b-3p	uaaggugcaucuagugcagauagugaaguagauuagcaucuacugcccuaagugcuccuucugg	uaaggugcaucuagugcagauagugaaguagauuagcaucuacugcccuaagugcuccuucugg	uaaggugcaucuagugcagauagugaaguagauuagcaucuacugcccuaagugcuccuucugg	uaaggugcaucuagugcagauagugaaguagauuagcaucuacugcccuaagugcuccuucugg	uaaggugcaucuagugcagauagugaaguagauuagcaucuacugcccuaagugcuccuucugg	uaaggugcaucuagugcagauagugaaguagauuagcaucuacugcccuaagugcuccuucugg	uaaggugcaucuagugcagauagugaaguagauuagcaucuacugcccuaagugcuccuucugg	uaaggugcaucuagugcagauagugaaguagauuagcaucuacugcccuaagugcuccuucugg	uaaggugcaucuagugcagauagugaaguagauuagcaucuacugcccuaagugcuccuucugg	acugcccuaagugcuccuucugg	acugcccuaagugcuccuucugg	acugcccuaagugcuccuucugg	acugcccuaagugcuccuucugg	acugcccuaagugcuccuucugg	acugcccuaagugcuccuucugg	acugcccuaagugcuccuucugg	acugcccuaagugcuccuucugg	acugcccuaagugcuccuucugg	273	376	166	163	224	129	166	376	416	22.9839	26.366	13.2683	15.66	19.9387	10.0484	15.0284	26.366	31.5462
116	allmam-miR-628-5p	augcugacauauuuacuagaggguaaaauuaauaaccuucuaguaagaguggcagucgaa	augcugacauauuuacuagaggguaaaauuaauaaccuucuaguaagaguggcagucgaag	augcugacauauuuacuagaggguaaaauuaauaaccuucuaguaagaguggcagucgaag	augcugacauauuuacuagaggguaaaauuaauaaccuucuaguaagaguggcagucga	augcugacauauuuacuagaggguaaaauuaauaaccuucuaguaagaguggcagucgaagg	augcugacauauuuacuagaggguaaaauuaauaaccuucuaguaagaguggcagucgaag	augcugacauauuuacuagaggguaaaauuaauaaccuucuaguaagaguggcagucgaag	augcugacauauuuacuagaggguaaaauuaauaaccuucuaguaagaguggcagucgaag	augcugacauauuuacuagaggguaaaauuaauaaccuucuaguaagaguggcagucga	augcugacauauuuacuagaggg	augcugacauauuuacuagaggg	augcugacauauuuacuagagg	augcugacauauuuacuagagg	augcugacauauuuacuagagg	augcugacauauuuacuagagggu	augcugacauauuuacuagagg	augcugacauauuuacuagaggg	augcugacauauuuacuagagg	3	7	10	13	6	1	10	7	11	0.252571	0.490857	0.799296	1.24896	0.534073	0.0778948	0.799296	0.490857	0.834154
117	allmam-miR-628-3p	augcugacauauuuacuagaggguaaaauuaauaaccuucuaguaagaguggcagucgaa	augcugacauauuuacuagaggguaaaauuaauaaccuucuaguaagaguggcagucgaag	augcugacauauuuacuagaggguaaaauuaauaaccuucuaguaagaguggcagucgaag	augcugacauauuuacuagaggguaaaauuaauaaccuucuaguaagaguggcagucga	augcugacauauuuacuagaggguaaaauuaauaaccuucuaguaagaguggcagucgaagg	augcugacauauuuacuagaggguaaaauuaauaaccuucuaguaagaguggcagucgaag	augcugacauauuuacuagaggguaaaauuaauaaccuucuaguaagaguggcagucgaag	augcugacauauuuacuagaggguaaaauuaauaaccuucuaguaagaguggcagucgaag	augcugacauauuuacuagaggguaaaauuaauaaccuucuaguaagaguggcagucga	ucuaguaagaguggcagucgaa	ucuaguaagaguggcagucgaag	ucuaguaagaguggcagucgaag	uucuaguaagaguggcagucga	ucuaguaagaguggcagucgaagg	ucuaguaagaguggcagucgaag	ucuaguaagaguggcagucgaag	ucuaguaagaguggcagucgaag	uucuaguaagaguggcagucga	26	20	26	86	18	25	26	20	57	2.18895	1.40245	2.07817	8.26235	1.60222	1.94737	2.07817	1.40245	4.32243
118	allmam-miR-449a-5p	uggcaguguauuguuagcugguugaauauaugaaugguaucagcuaacaugcaacugcuauc	null	cguuagcaagcugcauuagugacccgugugugauggguuggcaguguauuguuagcugg	cguuagcaagcugcauuagugacccgugugugauggguuggcaguguauuguuagcugg	uggcaguguauuguuagcugguugaauauaugaaugguaucagcuaacaugcaacugcuauc	ucguuagcaagcugcauuagugacccgugugugauggguuggcaguguauuguuagcuggu	cguuagcaagcugcauuagugacccgugugugauggguuggcaguguauuguuagcugg	uggcaguguauuguuagcugguugaauauaugaaugguaucagcuaacaugcaacugcuauc	uggcaguguauuguuagcugguugaauauaugaaugguaucagcuaacaugcaacugcuauc	uggcaguguauuguuagcuggu	null	cguuagcaagcugcauuagugac	cguuagcaagcugcauuagugac	uggcaguguauuguuagcuggu	ucguuagcaagcugcauuagugac	cguuagcaagcugcauuagugac	uggcaguguauuguuagcugg	uggcaguguauuguuagcuggu	1	0	0	0	1	0	0	3	20	0.0841902	0	0	0	0.0890122	0	0	0.226218	1.51664
119	allmam-miR-449a-3p	uggcaguguauuguuagcugguugaauauaugaaugguaucagcuaacaugcaacugcuauc	null	cguuagcaagcugcauuagugacccgugugugauggguuggcaguguauuguuagcugg	cguuagcaagcugcauuagugacccgugugugauggguuggcaguguauuguuagcugg	uggcaguguauuguuagcugguugaauauaugaaugguaucagcuaacaugcaacugcuauc	ucguuagcaagcugcauuagugacccgugugugauggguuggcaguguauuguuagcuggu	cguuagcaagcugcauuagugacccgugugugauggguuggcaguguauuguuagcugg	uggcaguguauuguuagcugguugaauauaugaaugguaucagcuaacaugcaacugcuauc	uggcaguguauuguuagcugguugaauauaugaaugguaucagcuaacaugcaacugcuauc	cagcuaacaugcaacugcuauc	null	uggcaguguauuguuagcugg	uggcaguguauuguuagcugg	cagcuaacaugcaacugcuauc	uggcaguguauuguuagcuggu	uggcaguguauuguuagcugg	agcuaacaugcaacugcuauc	cagcuaacaugcaacugcuauc	0	0	1	2	0	8	1	0	0	0	0	0.0799296	0.192148	0	0.623158	0.0799296	0	0
120	allmam-miR-149-5p	ucuggcuccgugucuucacucccguguguccgaggagggagggagggacgggggcugugcuggggc	ucuggcuccgugucuucacucccguguguccgaggagggagggagggacgggggcugugcuggggc	ucuggcuccgugucuucacucccguguguccgaggagggagggagggacgggggcugugcuggggc	ucuggcuccgugucuucacucccguguguccgaggagggagggagggacgggggcugugcuggggc	ucuggcuccgugucuucacucccguguguccgaggagggagggagggacgggggcugugcuggggc	ucuggcuccgugucuucacucccguguguccgaggagggagggagggacgggggcugugcuggggc	ucuggcuccgugucuucacucccguguguccgaggagggagggagggacgggggcugugcuggggc	ucuggcuccgugucuucacucccguguguccgaggagggagggagggacgggggcugugcuggggc	ucuggcuccgugucuucacucccguguguccgaggagggagggagggacgggggcugugcuggggc	ucuggcuccgugucuucacuccc	ucuggcuccgugucuucacuccc	ucuggcuccgugucuucacucc	ucuggcuccgugucuucacucc	ucuggcuccgugucuucacuccc	ucuggcuccgugucuucacuccc	ucuggcuccgugucuucacuccc	ucuggcuccgugucuucacuccc	ucuggcuccgugucuucacuccc	15	22	10	12	19	21	19	22	15	1.26285	1.54269	0.799296	1.15289	1.69123	1.63579	1.72012	1.54269	1.26285
121	allmam-miR-132-5p	accguggcuuucgauuguuacugugggaaccggagguaacagucuacagccauggucg	accguggcuuucgauuguuacugugggaaccggagguaacagucuacagccauggucgc	aaccguggcuuucgauuguuacugugggaaccggagguaacagucuacagccauggucgc	accguggcuuucgauuguuacugugggaaccggagguaacagucuacagccauggucgc	aaccguggcuuucgauuguuacugugggaaccggagguaacagucuacagccauggucgc	accguggcuuucgauuguuacugugggaaccggagguaacagucuacagccauggucgc	aaccguggcuuucgauuguuacugugggaaccggagguaacagucuacagccauggucgc	accguggcuuucgauuguuacugugggaaccggagguaacagucuacagccauggucgc	accguggcuuucgauuguuacugugggaaccggagguaacagucuacagccauggucg	accguggcuuucgauuguuacu	accguggcuuucgauuguuacu	aaccguggcuuucgauuguua	accguggcuuucgauuguuacu	aaccguggcuuucgauuguu	accguggcuuucgauuguuacu	aaccguggcuuucgauuguua	accguggcuuucgauuguuacu	accguggcuuucgauuguuacu	6	5	12	8	10	6	12	5	19	0.505141	0.350612	0.959155	0.768591	0.890122	0.467369	0.959155	0.350612	1.44081
122	allmam-miR-132-3p	accguggcuuucgauuguuacugugggaaccggagguaacagucuacagccauggucg	accguggcuuucgauuguuacugugggaaccggagguaacagucuacagccauggucgc	aaccguggcuuucgauuguuacugugggaaccggagguaacagucuacagccauggucgc	accguggcuuucgauuguuacugugggaaccggagguaacagucuacagccauggucgc	aaccguggcuuucgauuguuacugugggaaccggagguaacagucuacagccauggucgc	accguggcuuucgauuguuacugugggaaccggagguaacagucuacagccauggucgc	aaccguggcuuucgauuguuacugugggaaccggagguaacagucuacagccauggucgc	accguggcuuucgauuguuacugugggaaccggagguaacagucuacagccauggucgc	accguggcuuucgauuguuacugugggaaccggagguaacagucuacagccauggucg	uaacagucuacagccauggucg	uaacagucuacagccauggucgc	uaacagucuacagccauggucgc	uaacagucuacagccauggucgc	uaacagucuacagccauggucgc	uaacagucuacagccauggucgc	uaacagucuacagccauggucgc	uaacagucuacagccauggucgc	uaacagucuacagccauggucg	55	45	56	50	42	53	56	45	78	4.63046	3.15551	4.47606	4.80369	3.73851	4.12842	4.47606	3.15551	5.91491
123	allmam-miR-134-5p	ugugacugguugaccagaggggcaaguacucuguucacccugugggccaccuagucaccaa	ugugacugguugaccagaggggcaaguacucuguucacccugugggccaccuagucaccaa	ugugacugguugaccagaggggcaaguacucuguucacccugugggccaccuagucaccaa	ugugacugguugaccagaggggcaaguacucuguucacccugugggccaccuagucaccaa	ugugacugguugaccagaggggcaaguacucuguucacccugugggccaccuagucaccaa	ugugacugguugaccagaggggcaaguacucuguucacccugugggccaccuagucaccaa	ugugacugguugaccagaggggcaaguacucuguucacccugugggccaccuagucaccaa	ugugacugguugaccagaggggcaaguacucuguucacccugugggccaccuagucaccaa	ugugacugguugaccagaggggcaaguacucuguucacccugugggccaccuagucaccaa	ugugacugguugaccagagg	ugugacugguugaccagagggg	ugugacugguugaccagagggg	ugugacugguugaccagagggg	ugugacugguugaccagagggg	ugugacugguugaccagagggg	ugugacugguugaccagagggg	ugugacugguugaccagagggg	ugugacugguugaccagagg	1	1	3	1	4	1	3	1	1	0.0841902	0.0701224	0.239789	0.0960739	0.356049	0.0778948	0.239789	0.0701224	0.0841902
124	allmam-miR-139-5p	ucuacagugcacgugucuccagugugacucagaggcuggagacgcggcccuguuggagu	ucuacagugcacgugucuccagugugacucagaggcuggagacgcggcccuguuggagu	ucuacagugcacgugucuccagugugacucagaggcuggagacgcggcccuguuggagu	ucuacagugcacgugucuccagugugacucagaggcuggagacgcggcccuguuggagu	ucuacagugcacgugucuccagugugacucagaggcuggagacgcggcccuguuggagu	ucuacagugcacgugucuccagugugacucagaggcuggagacgcggcccuguuggagu	ucuacagugcacgugucuccagugugacucagaggcuggagacgcggcccuguuggagu	ucuacagugcacgugucuccagugugacucagaggcuggagacgcggcccuguuggagu	ucuacagugcacgugucuccagugugacucagaggcuggagacgcggcccuguuggagu	ucuacagugcacgugucuccagu	ucuacagugcacgugucuccagu	ucuacagugcacgugucuccagu	ucuacagugcacgugucuccagu	ucuacagugcacgugucuccagu	ucuacagugcacgugucuccagu	ucuacagugcacgugucuccagu	ucuacagugcacgugucuccagu	ucuacagugcacgugucuccagu	96	68	130	146	276	140	130	80	124	8.08226	4.76832	10.3908	14.0268	24.5674	10.9053	10.3908	6.03247	9.40319
125	allmam-miR-139-3p	ucuacagugcacgugucuccagugugacucagaggcuggagacgcggcccuguuggagu	ucuacagugcacgugucuccagugugacucagaggcuggagacgcggcccuguuggagu	ucuacagugcacgugucuccagugugacucagaggcuggagacgcggcccuguuggagu	ucuacagugcacgugucuccagugugacucagaggcuggagacgcggcccuguuggagu	ucuacagugcacgugucuccagugugacucagaggcuggagacgcggcccuguuggagu	ucuacagugcacgugucuccagugugacucagaggcuggagacgcggcccuguuggagu	ucuacagugcacgugucuccagugugacucagaggcuggagacgcggcccuguuggagu	ucuacagugcacgugucuccagugugacucagaggcuggagacgcggcccuguuggagu	ucuacagugcacgugucuccagugugacucagaggcuggagacgcggcccuguuggagu	uggagacgcggcccuguuggagu	uggagacgcggcccuguuggagu	uggagacgcggcccuguuggagu	uggagacgcggcccuguuggagu	uggagacgcggcccuguuggagu	uggagacgcggcccuguuggagu	uggagacgcggcccuguuggagu	uggagacgcggcccuguuggagu	uggagacgcggcccuguuggagu	5	6	2	5	11	8	2	7	14	0.420951	0.420735	0.159859	0.480369	0.979134	0.623158	0.159859	0.527841	1.06165
126	allmam-miR-486-5p	uccuguacugagcugccccgagcugggcacagugaacggccucggggcagcucaguacaggauc	uccuguacugagcugccccgagcugggcacagugaacggccucggggcagcucaguacaggau	uccuguacugagcugccccgagcugggcacagugaacggccucggggcagcucaguacaggauc	uccuguacugagcugccccgagcugggcacagugaacggccucggggcagcucaguacaggau	uccuguacugagcugccccgagcugggcacagugaacggccucggggcagcucaguacaggauc	uccuguacugagcugccccgagcugggcacagugaacggccucggggcagcucaguacaggauc	uccuguacugagcugccccgagcugggcacagugaacggccucggggcagcucaguacaggauc	uccuguacugagcugccccgagcugggcacagugaacggccucggggcagcucaguacaggauc	uccuguacugagcugccccgagcugggcacagugaacggccucggggcagcucaguacaggauc	uccuguacugagcugccccgagc	uccuguacugagcugccccgagc	uccuguacugagcugccccgagc	uccuguacugagcugccccgagc	uccuguacugagcugccccgagc	uccuguacugagcugccccgagc	uccuguacugagcugccccgagc	uccuguacugagcugccccgagc	uccuguacugagcugccccgagc	7388354	8770846	5953898	4510538	6599429	7285807	7995180	9799989	7735472	622027	615033	475893	433345	587430	567526	723826	738977	586598
127	allmam-miR-483-5p	aggacgggaggaaaggaggacgugguuucaugcagguccucacuccuccccucccgucuucc	aggacgggaggaaaggaggacgugguuucaugcagguccucacuccuccccucccgucuucc	aggacgggaggaaaggaggacgugguuucaugcagguccucacuccuccccucccgucuucc	aggacgggaggaaaggaggacgugguuucaugcagguccucacuccuccccucccgucuucc	aggacgggaggaaaggaggacgugguuucaugcagguccucacuccuccccucccgucuucc	aggacgggaggaaaggaggacgugguuucaugcagguccucacuccuccccucccgucuucc	aggacgggaggaaaggaggacgugguuucaugcagguccucacuccuccccucccgucuucc	aggacgggaggaaaggaggacgugguuucaugcagguccucacuccuccccucccgucuucc	aggacgggaggaaaggaggacgugguuucaugcagguccucacuccuccccucccgucuucc	aggacgggaggaaaggaggacgugg	aggacgggaggaaaggaggacgugg	aggacgggaggaaaggaggacgugg	aggacgggaggaaaggaggacgugg	aggacgggaggaaaggaggacgugg	aggacgggaggaaaggaggacgugg	aggacgggaggaaaggaggacgugg	aggacgggaggaaaggaggacgugg	aggacgggaggaaaggaggacgugg	17	17	115	46	40	18	115	17	14	1.43123	1.19208	9.1919	4.4194	3.56049	1.40211	9.1919	1.19208	1.06165
128	allmam-miR-483-3p	aggacgggaggaaaggaggacgugguuucaugcagguccucacuccuccccucccgucuucc	aggacgggaggaaaggaggacgugguuucaugcagguccucacuccuccccucccgucuucc	aggacgggaggaaaggaggacgugguuucaugcagguccucacuccuccccucccgucuucc	aggacgggaggaaaggaggacgugguuucaugcagguccucacuccuccccucccgucuucc	aggacgggaggaaaggaggacgugguuucaugcagguccucacuccuccccucccgucuucc	aggacgggaggaaaggaggacgugguuucaugcagguccucacuccuccccucccgucuucc	aggacgggaggaaaggaggacgugguuucaugcagguccucacuccuccccucccgucuucc	aggacgggaggaaaggaggacgugguuucaugcagguccucacuccuccccucccgucuucc	aggacgggaggaaaggaggacgugguuucaugcagguccucacuccuccccucccgucuucc	ucacuccuccccucccgucuucc	ucacuccuccccucccgucuucc	ucacuccuccccucccgucuucc	ucacuccuccccucccgucuucc	ucacuccuccccucccgucuucc	ucacuccuccccucccgucuucc	ucacuccuccccucccgucuucc	ucacuccuccccucccgucuucc	ucacuccuccccucccgucuucc	16	26	17	6	17	8	17	26	29	1.34704	1.82318	1.3588	0.576443	1.51321	0.623158	1.3588	1.82318	2.19913
129	allmam-miR-194a-5p	uguaacagcaacuccauguggaagugcccgcugguuccaguggggcugcuguuaucgg	uguaacagcaacuccauguggaagugcccgcugguuccaguggggcugcuguuaucgg	uguaacagcaacuccauguggacuguguguuaauuuccaguggagaugcuguuacuuu	uguaacagcaacuccauguggaagugcccgcugguuccaguggggcugcuguuaucggg	uguaacagcaacuccauguggaagugcccgcugguuccaguggggcugcuguuaucgg	uguaacagcaacuccauguggacuguguguuaauuuccaguggagaugcuguuacuuu	uguaacagcaacuccauguggacuguguguuaauuuccaguggagaugcuguuacuuu	uguaacagcaacuccauguggaagugcccgcugguuccaguggggcugcuguuaucggg	uguaacagcaacuccauguggaagugcccgcugguuccaguggggcugcuguuaucgg	uguaacagcaacuccaugugg	uguaacagcaacuccaugugga	uguaacagcaacuccaugugg	uguaacagcaacuccaugugg	uguaacagcaacuccaugugg	uguaacagcaacuccaugugg	uguaacagcaacuccaugugg	uguaacagcaacuccaugugg	uguaacagcaacuccaugugga	29	18	21	30	41	15	21	22	118	2.44152	1.2622	1.67852	2.88222	3.6495	1.16842	1.67852	1.65893	8.9482
130	allmam-miR-194a-3p	uguaacagcaacuccauguggaagugcccgcugguuccaguggggcugcuguuaucgg	uguaacagcaacuccauguggaagugcccgcugguuccaguggggcugcuguuaucgg	uguaacagcaacuccauguggacuguguguuaauuuccaguggagaugcuguuacuuu	uguaacagcaacuccauguggaagugcccgcugguuccaguggggcugcuguuaucggg	uguaacagcaacuccauguggaagugcccgcugguuccaguggggcugcuguuaucgg	uguaacagcaacuccauguggacuguguguuaauuuccaguggagaugcuguuacuuu	uguaacagcaacuccauguggacuguguguuaauuuccaguggagaugcuguuacuuu	uguaacagcaacuccauguggaagugcccgcugguuccaguggggcugcuguuaucggg	uguaacagcaacuccauguggaagugcccgcugguuccaguggggcugcuguuaucgg	ccaguggggcugcuguuaucgg	caguggggcugcuguuaucgg	aguggagaugcuguuacuuu	ccaguggggcugcuguuaucggg	ccaguggggcugcuguuaucgg	aguggagaugcuguuacuuu	aguggagaugcuguuacuuu	ccaguggggcugcuguuaucggg	ccaguggggcugcuguuaucgg	1	0	0	4	1	0	0	1	4	0.0841902	0	0	0.384295	0.0890122	0	0	0.0754059	0.303329
131	allmam-miR-194b-3p	aguaacagcaucuccacuggaaauuaacacacaguccacauggaguugcuguuacacu	uaacagcagccccacuggaaccagcgggcacuuccacauggaguugcuguuaca	aguaacagcaucuccacuggaaauuaacacacaguccacauggaguugcuguuacacu	uaacagcaucuccacuggaaauuaacacacaguccacauggaguugcuguuaca	aguaacagcaucuccacuggaaauuaacacacaguccacauggaguugcuguuacacu	uaacagcaucuccacuggaaauuaacacacaguccacauggaguugcuguuaca	aguaacagcaucuccacuggaaauuaacacacaguccacauggaguugcuguuacacu	uaacagcaucuccacuggaaauuaacacacaguccacauggaguugcuguuaca	aguaacagcaucuccacuggaaauuaacacacaguccacauggaguugcuguuacacu	cacauggaguugcuguuacacu	cacauggaguugcuguuaca	cacauggaguugcuguuacacu	cacauggaguugcuguuaca	cacauggaguugcuguuacacu	cacauggaguugcuguuaca	cacauggaguugcuguuacacu	cacauggaguugcuguuaca	cacauggaguugcuguuacacu	1	1	2	5	4	3	3	1	3	0.0841902	0.0701224	0.159859	0.480369	0.356049	0.233684	0.271598	0.0701224	0.227497
132	allmam-miR-10001-5p	gagggcgggcggggccgggggcuccucccugcccgccgcugccgccucccuccc	null	null	gagggcgggcggggccgggggcuccucccugcccgccgcugccgccucccuccc	null	gagggcgggcggggccgggggcuccucccugcccgccgcugccgccucccuccc	gagggcgggcggggccgggggcuccucccugcccgccgcugccgccucccuccc	null	gagggcgggcggggccgggggcuccucccugcccgccgcugccgccucccuccc	gagggcgggcggggccggggg	null	null	gagggcgggcggggccgggg	null	gagggcgggcggggccgggg	gagggcgggcggggccggg	null	gagggcgggcggggccgggg	36	0	0	34	0	27	16	0	49	3.03085	0	0	3.26651	0	2.10316	1.44852	0	3.71578
133	allmam-miR-7i-5p	ugagguaguaguuugugcuguuggucggguugugacauugcccgcuguggagauaacugcgcaagcuacugccuug	ugagguaguaguuugugcuguuggucggguugugacauugcccgcuguggagauaacugcgcaagcuacugccuugcu	ugagguaguaguuugugcuguuggucggguugugacauugcccgcuguggagauaacugcgcaagcuacugccuug	ugagguaguaguuugugcuguuggucggguugugacauugcccgcuguggagauaacugcgcaagcuacugccuug	ugagguaguaguuugugcuguuggucggguugugacauugcccgcuguggagauaacugcgcaagcuacugccuug	ugagguaguaguuugugcuguuggucggguugugacauugcccgcuguggagauaacugcgcaagcuacugccuugc	ugagguaguaguuugugcuguuggucggguugugacauugcccgcuguggagauaacugcgcaagcuacugccuug	ugagguaguaguuugugcuguuggucggguugugacauugcccgcuguggagauaacugcgcaagcuacugccuugc	ugagguaguaguuugugcuguuggucggguugugacauugcccgcuguggagauaacugcgcaagcuacugccuug	ugagguaguaguuugugcuguu	ugagguaguaguuugugcuguu	ugagguaguaguuugugcuguu	ugagguaguaguuugugcuguu	ugagguaguaguuugugcuguu	ugagguaguaguuugugcuguu	ugagguaguaguuugugcuguu	ugagguaguaguuugugcuguu	ugagguaguaguuugugcuguu	163378	106251	175222	356139	130360	116869	175222	120133	252595	13754.8	7450.58	14005.4	34215.7	11603.6	9103.49	14005.4	9058.74	19154.8
134	allmam-miR-7i-3p	ugagguaguaguuugugcuguuggucggguugugacauugcccgcuguggagauaacugcgcaagcuacugccuug	ugagguaguaguuugugcuguuggucggguugugacauugcccgcuguggagauaacugcgcaagcuacugccuugcu	ugagguaguaguuugugcuguuggucggguugugacauugcccgcuguggagauaacugcgcaagcuacugccuug	ugagguaguaguuugugcuguuggucggguugugacauugcccgcuguggagauaacugcgcaagcuacugccuug	ugagguaguaguuugugcuguuggucggguugugacauugcccgcuguggagauaacugcgcaagcuacugccuug	ugagguaguaguuugugcuguuggucggguugugacauugcccgcuguggagauaacugcgcaagcuacugccuugc	ugagguaguaguuugugcuguuggucggguugugacauugcccgcuguggagauaacugcgcaagcuacugccuug	ugagguaguaguuugugcuguuggucggguugugacauugcccgcuguggagauaacugcgcaagcuacugccuugc	ugagguaguaguuugugcuguuggucggguugugacauugcccgcuguggagauaacugcgcaagcuacugccuug	cugcgcaagcuacugccuug	cugcgcaagcuacugccuugcu	cugcgcaagcuacugccuug	cugcgcaagcuacugccuug	cugcgcaagcuacugccuug	cugcgcaagcuacugccuugc	cugcgcaagcuacugccuug	cugcgcaagcuacugccuugc	cugcgcaagcuacugccuug	25	21	9	19	19	27	9	29	116	2.10476	1.47257	0.719366	1.8254	1.69123	2.10316	0.719366	2.18677	8.79653
135	allmam-miR-7d-5p	agagguaguagguugcauaguuuuagggcagggauuuugcccacaaggagguaacuauacgaccugcugccuuucu	agagguaguagguugcauaguuuuagggcagggauuuugcccacaaggagguaacuauacgaccugcugccuuucu	agagguaguagguugcauaguuuuagggcagggauuuugcccacaaggagguaacuauacgaccugcugccuuucu	agagguaguagguugcauaguuuuagggcagggauuuugcccacaaggagguaacuauacgaccugcugccuuucu	agagguaguagguugcauaguuuuagggcagggauuuugcccacaaggagguaacuauacgaccugcugccuuucu	agagguaguagguugcauaguuuuagggcagggauuuugcccacaaggagguaacuauacgaccugcugccuuuc	agagguaguagguugcauaguuuuagggcagggauuuugcccacaaggagguaacuauacgaccugcugccuuuc	agagguaguagguugcauaguuuuagggcagggauuuugcccacaaggagguaacuauacgaccugcugccuuuc	agagguaguagguugcauaguuuuagggcagggauuuugcccacaaggagguaacuauacgaccugcugccuuucu	agagguaguagguugcauaguu	agagguaguagguugcauaguu	agagguaguagguugcauaguu	agagguaguagguugcauaguu	agagguaguagguugcauaguu	agagguaguagguugcauaguu	agagguaguagguugcauaguu	agagguaguagguugcauaguu	agagguaguagguugcauaguu	7545	9460	6032	14089	5406	8914	10818	11795	16894	635.215	663.358	482.135	1353.58	481.2	694.354	979.383	889.413	1281.11
136	allmam-miR-7d-3p	agagguaguagguugcauaguuuuagggcagggauuuugcccacaaggagguaacuauacgaccugcugccuuucu	agagguaguagguugcauaguuuuagggcagggauuuugcccacaaggagguaacuauacgaccugcugccuuucu	agagguaguagguugcauaguuuuagggcagggauuuugcccacaaggagguaacuauacgaccugcugccuuucu	agagguaguagguugcauaguuuuagggcagggauuuugcccacaaggagguaacuauacgaccugcugccuuucu	agagguaguagguugcauaguuuuagggcagggauuuugcccacaaggagguaacuauacgaccugcugccuuucu	agagguaguagguugcauaguuuuagggcagggauuuugcccacaaggagguaacuauacgaccugcugccuuuc	agagguaguagguugcauaguuuuagggcagggauuuugcccacaaggagguaacuauacgaccugcugccuuuc	agagguaguagguugcauaguuuuagggcagggauuuugcccacaaggagguaacuauacgaccugcugccuuuc	agagguaguagguugcauaguuuuagggcagggauuuugcccacaaggagguaacuauacgaccugcugccuuucu	cuauacgaccugcugccuuucu	cuauacgaccugcugccuuucu	cuauacgaccugcugccuuucu	cuauacgaccugcugccuuucu	cuauacgaccugcugccuuucu	cuauacgaccugcugccuuuc	cuauacgaccugcugccuuuc	cuauacgaccugcugccuuuc	cuauacgaccugcugccuuucu	3398	2882	1678	1505	3270	2409	4684	2736	3673	286.078	202.093	134.122	144.591	291.07	187.649	424.055	206.311	278.532
137	allmam-miR-7e-5p	ucugucuguccaccugccgcgccccccgggcugagguaggagguuguauaguug	ucugucuguccaccugccgcgccccccgggcugagguaggagguuguauaguug	ucugucuguccaccugccgcgccccccgggcugagguaggagguuguauaguug	ucugucuguccaccugccgcgccccccgggcugagguaggagguuguauaguug	cugagguaggagguuguauaguugaggaggacacccacggagaucacuauacggccuccuagcuuuccc	cugagguaggagguuguauaguugaggaggacacccacggagaucacuauacggccuccuagcuuuccc	ucugucuguccaccugccgcgccccccgggcugagguaggagguuguauaguug	cugagguaggagguuguauaguugaggaggacacccacggagaucacuauacggccuccuagcuuuccc	ugucuguccaccugccgcgccccccgggcugagguaggagguuguauagu	ucugucuguccaccugccgcgcc	ucugucuguccaccugccgcgcc	ucugucuguccaccugccgcgcc	ucugucuguccaccugccgcgcc	cugagguaggagguuguauaguu	cugagguaggagguuguauaguu	ucugucuguccaccugccgcgcc	cugagguaggagguuguauagu	ugucuguccaccugccgcgcc	0	0	0	0	394	519	0	513	0	0	0	0	0	35.0708	40.4274	0	38.6832	0
138	allmam-miR-7e-3p	ucugucuguccaccugccgcgccccccgggcugagguaggagguuguauaguug	ucugucuguccaccugccgcgccccccgggcugagguaggagguuguauaguug	ucugucuguccaccugccgcgccccccgggcugagguaggagguuguauaguug	ucugucuguccaccugccgcgccccccgggcugagguaggagguuguauaguug	cugagguaggagguuguauaguugaggaggacacccacggagaucacuauacggccuccuagcuuuccc	cugagguaggagguuguauaguugaggaggacacccacggagaucacuauacggccuccuagcuuuccc	ucugucuguccaccugccgcgccccccgggcugagguaggagguuguauaguug	cugagguaggagguuguauaguugaggaggacacccacggagaucacuauacggccuccuagcuuuccc	ugucuguccaccugccgcgccccccgggcugagguaggagguuguauagu	ugagguaggagguuguauaguug	ugagguaggagguuguauaguug	ugagguaggagguuguauaguug	ugagguaggagguuguauaguug	cuauacggccuccuagcuuuccc	cuauacggccuccuagcuuuccc	ugagguaggagguuguauaguug	uauacggccuccuagcuuuccc	cugagguaggagguuguauagu	406	479	424	824	0	0	424	0	632	34.1812	33.5886	33.8901	79.1649	0	0	33.8901	0	47.9259
139	allmam-miR-7f-5p	ugagguaguagauuguauaguuuuagggucauaccccaucuuggagauaacuauacagucuacugucuuucc	ugagguaguagauuguauaguuuuagggucauaccccaucuuggagauaacuauacagucuacugucuuucc	ugagguaguagauuguauaguuuuagggucauaccccaucuuggagauaacuauacagucuacugucuuucc	ugagguaguagauuguauaguuuuagggucauaccccaucuuggagauaacuauacagucuacugucuuucc	ugagguaguagauuguauaguuuuagggucauaccccaucuuggagauaacuauacagucuacugucuuucc	ugagguaguagauuguauaguuuuagggucauaccccaucuuggagauaacuauacagucuacugucuuucc	ugagguaguagauuguauaguuuuagggucauaccccaucuuggagauaacuauacagucuacugucuuucc	ugagguaguagauuguauaguuuuagggucauaccccaucuuggagauaacuauacagucuacugucuuucc	ugagguaguagauuguauaguuuuagggucauaccccaucuuggagauaacuauacagucuacugucuuucc	ugagguaguagauuguauaguu	ugagguaguagauuguauaguu	ugagguaguagauuguauaguu	ugagguaguagauuguauaguu	ugagguaguagauuguauaguu	ugagguaguagauuguauaguu	ugagguaguagauuguauaguu	ugagguaguagauuguauaguu	ugagguaguagauuguauaguu	86458	52847	75435	250436	70114	57863	75435	52847	98400	7278.92	3705.76	6029.49	24060.4	6241	4507.23	6029.49	3705.76	7461.89
140	allmam-miR-7f-3p	ugagguaguagauuguauaguuuuagggucauaccccaucuuggagauaacuauacagucuacugucuuucc	ugagguaguagauuguauaguuuuagggucauaccccaucuuggagauaacuauacagucuacugucuuucc	ugagguaguagauuguauaguuuuagggucauaccccaucuuggagauaacuauacagucuacugucuuucc	ugagguaguagauuguauaguuuuagggucauaccccaucuuggagauaacuauacagucuacugucuuucc	ugagguaguagauuguauaguuuuagggucauaccccaucuuggagauaacuauacagucuacugucuuucc	ugagguaguagauuguauaguuuuagggucauaccccaucuuggagauaacuauacagucuacugucuuucc	ugagguaguagauuguauaguuuuagggucauaccccaucuuggagauaacuauacagucuacugucuuucc	ugagguaguagauuguauaguuuuagggucauaccccaucuuggagauaacuauacagucuacugucuuucc	ugagguaguagauuguauaguuuuagggucauaccccaucuuggagauaacuauacagucuacugucuuucc	cuauacagucuacugucuuucc	cuauacagucuacugucuuucc	cuauacagucuacugucuuucc	cuauacagucuacugucuuucc	cuauacagucuacugucuuucc	cuauacagucuacugucuuucc	cuauacagucuacugucuuucc	cuauacagucuacugucuuucc	cuauacagucuacugucuuucc	4	2	1	5	0	4	1	2	4	0.336761	0.140245	0.0799296	0.480369	0	0.311579	0.0799296	0.140245	0.303329
141	allmam-miR-7g-5p	ugagguaguaguuuguacaguuugagggucuaugauaccacccgguacaggagauaacuguacaggccacugccuugc	ugagguaguaguuuguacaguuugagggucuaugauaccacccgguacaggagauaacuguacaggccacugccuugcc	ugagguaguaguuuguacaguuugagggucuaugauaccacccgguacaggagauaacuguacaggccacugccuugc	ugagguaguaguuuguacaguuugagggucuaugauaccacccgguacaggagauaacuguacaggccacugccuugc	ugagguaguaguuuguacaguuugagggucuaugauaccacccgguacaggagauaacuguacaggccacugccuugc	ugagguaguaguuuguacaguuugagggucuaugauaccacccgguacaggagauaacuguacaggccacugccuugcc	ugagguaguaguuuguacaguuugagggucuaugauaccacccgguacaggagauaacuguacaggccacugccuugcc	ugagguaguaguuuguacaguuugagggucuaugauaccacccgguacaggagauaacuguacaggccacugccuugc	ugagguaguaguuuguacaguuugagggucuaugauaccacccgguacaggagauaacuguacaggccacugccuugcc	ugagguaguaguuuguacaguu	ugagguaguaguuuguacaguu	ugagguaguaguuuguacaguu	ugagguaguaguuuguacaguu	ugagguaguaguuuguacaguu	ugagguaguaguuuguacaguu	ugagguaguaguuuguacaguu	ugagguaguaguuuguacagu	ugagguaguaguuuguaca	44000	26559	30473	110099	19491	33573	34248	32353	46092	3704.37	1862.38	2435.69	10577.6	1734.94	2615.16	3100.57	2439.61	3495.26
142	allmam-miR-7g-3p	ugagguaguaguuuguacaguuugagggucuaugauaccacccgguacaggagauaacuguacaggccacugccuugc	ugagguaguaguuuguacaguuugagggucuaugauaccacccgguacaggagauaacuguacaggccacugccuugcc	ugagguaguaguuuguacaguuugagggucuaugauaccacccgguacaggagauaacuguacaggccacugccuugc	ugagguaguaguuuguacaguuugagggucuaugauaccacccgguacaggagauaacuguacaggccacugccuugc	ugagguaguaguuuguacaguuugagggucuaugauaccacccgguacaggagauaacuguacaggccacugccuugc	ugagguaguaguuuguacaguuugagggucuaugauaccacccgguacaggagauaacuguacaggccacugccuugcc	ugagguaguaguuuguacaguuugagggucuaugauaccacccgguacaggagauaacuguacaggccacugccuugcc	ugagguaguaguuuguacaguuugagggucuaugauaccacccgguacaggagauaacuguacaggccacugccuugc	ugagguaguaguuuguacaguuugagggucuaugauaccacccgguacaggagauaacuguacaggccacugccuugcc	cuguacaggccacugccuugc	cuguacaggccacugccuugcc	cuguacaggccacugccuugc	cuguacaggccacugccuugc	cuguacaggccacugccuugc	cuguacaggccacugccuugcc	cuguacaggccacugccuugcc	cuguacaggccacugccuugc	uacaggccacugccuugcc	19	2	6	7	4	2	0	4	0	1.59961	0.140245	0.479578	0.672517	0.356049	0.15579	0	0.301624	0
143	allmam-miR-7a-5p	ugagguaguagguuguauaguuuuagggucacacccaccacugggagauaacuauacaaucuacugucuuucc	ugagguaguagguuguauaguuuuagggucacacccaccacugggagauaacuauacaaucuacugucuuucc	ugagguaguagguuguauaguuuuagggucacacccaccacugggagauaacuauacaaucuacugucuuucc	ugagguaguagguuguauaguuuuagggucacacccaccacugggagauaacuauacaaucuacugucuuucc	ugagguaguagguuguauaguuuuagggucacacccaccacugggagauaacuauacaaucuacugucuuucc	ugagguaguagguuguauaguuuuagggucacacccaccacugggagauaacuauacaaucuacugucuuucc	ugagguaguagguuguauaguuuuagggucacacccaccacugggagauaacuauacaaucuacugucuuucc	ugagguaguagguuguauaguuuuagggucacacccaccacugggagauaacuauacaaucuacugucuuucc	ugagguaguagguuguauaguuuuagggucacacccaccacugggagauaacuauacaaucuacugucuuucc	ugagguaguagguuguauaguu	ugagguaguagguuguauaguu	ugagguaguagguuguauaguu	ugagguaguagguuguauaguu	ugagguaguagguuguauaguu	ugagguaguagguuguauaguu	ugagguaguagguuguauaguu	ugagguaguagguuguauagu	ugagguaguagguuguauagu	110093	120109	96757	243045	95475	137222	140285	159909	196995	9268.75	8422.33	7733.75	23350.3	8498.44	10688.9	12700.4	12058.1	14938.6
144	allmam-miR-7a-3p	ugagguaguagguuguauaguuuuagggucacacccaccacugggagauaacuauacaaucuacugucuuucc	ugagguaguagguuguauaguuuuagggucacacccaccacugggagauaacuauacaaucuacugucuuucc	ugagguaguagguuguauaguuuuagggucacacccaccacugggagauaacuauacaaucuacugucuuucc	ugagguaguagguuguauaguuuuagggucacacccaccacugggagauaacuauacaaucuacugucuuucc	ugagguaguagguuguauaguuuuagggucacacccaccacugggagauaacuauacaaucuacugucuuucc	ugagguaguagguuguauaguuuuagggucacacccaccacugggagauaacuauacaaucuacugucuuucc	ugagguaguagguuguauaguuuuagggucacacccaccacugggagauaacuauacaaucuacugucuuucc	ugagguaguagguuguauaguuuuagggucacacccaccacugggagauaacuauacaaucuacugucuuucc	ugagguaguagguuguauaguuuuagggucacacccaccacugggagauaacuauacaaucuacugucuuucc	cuauacaaucuacugucuuucc	cuauacaaucuacugucuuucc	cuauacaaucuacugucuuucc	cuauacaaucuacugucuuucc	cuauacaaucuacugucuuucc	cuauacaaucuacugucuuucc	cuauacaaucuacugucuuucc	cuauacaaucuacugucuuucc	cuauacaaucuacugucuuucc	18	5	13	30	9	23	21	8	10	1.51542	0.350612	1.03908	2.88222	0.80111	1.79158	1.90119	0.603247	0.758322
145	allmam-miR-7c-5p	ugagguaguagguuguaugguuuagaguuacacccugggaguuaacuguacaaccuucuagcuuucc	ugagguaguagguuguaugguuuagaguuacacccugggaguuaacuguacaaccuucuagcuuucc	ugagguaguagguuguaugguuuagaguuacacccugggaguuaacuguacaaccuucuagcuuucc	ugagguaguagguuguaugguuuagaguuacacccugggaguuaacuguacaaccuucuagcuuucc	ugagguaguagguuguaugguuuagaguuacacccugggaguuaacuguacaaccuucuagcuuucc	ugagguaguagguuguaugguuuagaguuacacccugggaguuaacuguacaaccuucuagcuuucc	ugagguaguagguuguaugguuuagaguuacacccugggaguuaacuguacaaccuucuagcuuucc	ugagguaguagguuguaugguuuagaguuacacccugggaguuaacuguacaaccuucuagcuuucc	ugagguaguagguuguaugguuuagaguuacacccugggaguuaacuguacaaccuucuagcuuucc	ugagguaguagguuguaugguu	ugagguaguagguuguaugguu	ugagguaguagguuguaugguu	ugagguaguagguuguau	ugagguaguagguuguaugguu	ugagguaguagguuguaugguu	ugagguaguagguuguaugguu	ugagguaguagguugua	ugagguaguagguugua	952	911	1911	1839	1064	1903	1911	1749	5664	80.1491	63.8815	152.745	176.68	94.709	148.234	152.745	131.885	429.513
146	allmam-miR-450a-5p	gaggaaguaugccaaaagucugucaaagaaagaugcugaacuauuuuugcgauguguuccuaau	uuuugcgauguguuccuaauauguacuauaaguguauugggaacauuuugcauucau	uuuugcgauguguuccuaauauguacuauaaguguauugggaacauuuugcauucau	null	ggaggaaguaugccaaaagucugucaaagaaagaugcugaacuauuuuugcgauguguuccuaaua	uuuugcgauguguuccuaauauguacuauaaguguauugggaacauuuugcauucau	uuuugcgauguguuccuaauauguacuauaaguguauugggaacauuuugcauucau	uuuugcgauguguuccuaauauguacuauaaguguauugggaacauuuugcauucau	uuuugcgauguguuccuaauaugcaguauaaacauauugggagcauuuugcaugcau	gaggaaguaugccaaaagu	uuuugcgauguguuccuaauaug	uuuugcgauguguuccuaau	null	ggaggaaguaugccaaaagu	uuuugcgauguguuccuaauaug	uuuugcgauguguuccuaau	uuuugcgauguguuccuaauaug	uuuugcgauguguuccuaaua	0	4	1	0	0	1	1	4	5	0	0.28049	0.0799296	0	0	0.0778948	0.0799296	0.28049	0.379161
147	allmam-miR-450a-3p	gaggaaguaugccaaaagucugucaaagaaagaugcugaacuauuuuugcgauguguuccuaau	uuuugcgauguguuccuaauauguacuauaaguguauugggaacauuuugcauucau	uuuugcgauguguuccuaauauguacuauaaguguauugggaacauuuugcauucau	null	ggaggaaguaugccaaaagucugucaaagaaagaugcugaacuauuuuugcgauguguuccuaaua	uuuugcgauguguuccuaauauguacuauaaguguauugggaacauuuugcauucau	uuuugcgauguguuccuaauauguacuauaaguguauugggaacauuuugcauucau	uuuugcgauguguuccuaauauguacuauaaguguauugggaacauuuugcauucau	uuuugcgauguguuccuaauaugcaguauaaacauauugggagcauuuugcaugcau	uuuugcgauguguuccuaau	uauugggaacauuuugcauucau	ugggaacauuuugcauucau	null	uuuugcgauguguuccuaaua	uauugggaacauuuugcauucau	ugggaacauuuugcauucau	uauugggaacauuuugcauucau	uugggagcauuuugcaugcau	5	0	0	0	1	0	0	0	0	0.420951	0	0	0	0.0890122	0	0	0	0
148	allmam-miR-34a-5p	cagggccagcugugaguguuucuuuggcagugucuuagcugguuguu	uggcagugucuuagcugguuguugugaguaauagugcaggaagcaaucagcaaguauacugcccua	cagggccagcugugaguguuucuuuggcagugucuuagcugguuguu	uggcagugucuuagcugguuguugugaguaauagugcaggaagcaaucagcaaguauacugcccua	agggccagcugugaguguuucuuuggcagugucuuagcugguugu	agggccagcugugaguguuucuuuggcagugucuuagcugguugu	cagggccagcugugaguguuucuuuggcagugucuuagcugguuguu	uggcagugucuuagcugguuguugugaguaauagugcaggaagcaaucagcaaguauacugcccua	cagggccagcugugaguguuucuuuggcagugucuuagcugguuguu	cagggccagcugugaguguuucu	uggcagugucuuagcugguuguu	cagggccagcugugaguguuucu	uggcagugucuuagcugguuguu	agggccagcugugaguguuucu	agggccagcugugaguguuucu	cagggccagcugugaguguuucu	uggcagugucuuagcugguuguu	cagggccagcugugaguguuucu	0	2	0	3	0	0	0	2	0	0	0.140245	0	0.288222	0	0	0	0.140245	0
149	allmam-miR-34a-3p	cagggccagcugugaguguuucuuuggcagugucuuagcugguuguu	uggcagugucuuagcugguuguugugaguaauagugcaggaagcaaucagcaaguauacugcccua	cagggccagcugugaguguuucuuuggcagugucuuagcugguuguu	uggcagugucuuagcugguuguugugaguaauagugcaggaagcaaucagcaaguauacugcccua	agggccagcugugaguguuucuuuggcagugucuuagcugguugu	agggccagcugugaguguuucuuuggcagugucuuagcugguugu	cagggccagcugugaguguuucuuuggcagugucuuagcugguuguu	uggcagugucuuagcugguuguugugaguaauagugcaggaagcaaucagcaaguauacugcccua	cagggccagcugugaguguuucuuuggcagugucuuagcugguuguu	uggcagugucuuagcugguuguu	caaucagcaaguauacugcccua	uggcagugucuuagcugguuguu	caaucagcaaguauacugcccua	uggcagugucuuagcugguugu	uggcagugucuuagcugguugu	uggcagugucuuagcugguuguu	caaucagcaaguauacugcccua	uggcagugucuuagcugguuguu	2	0	3	0	6	1	3	0	2	0.16838	0	0.239789	0	0.534073	0.0778948	0.239789	0	0.16838
150	allmam-miR-10174-3p	null	null	null	uggguuccuggcaugcugauuugugacuuaagauuaaaaucacauugccagggauuaccacg	null	null	null	null	null	null	null	null	aucacauugccagggauuaccacg	null	null	null	null	null	0	0	0	2513	0	0	0	0	0	0	0	0	241.434	0	0	0	0	0
151	allmam-miR-148a-5p	aaaguucugagacacuccgacucugaauaugauagaagucagugcacuacagaacuuugu	aaaguucugagacacuccgacucugaauaugauagaagucagugcacuacagaacuuugu	aaaguucugagacacuccgacucugaauaugauagaagucagugcacuacagaacuuugu	aaaguucugagacacuccgacucugaauaugauagaagucagugcacuacagaacuuugu	aaaguucugagacacuccgacucugaauaugauagaagucagugcacuacagaacuuugu	aaaguucugagacacuccgacucugaauaugauagaagucagugcacuacagaacuuugu	aaaguucugagacacuccgacucugaauaugauagaagucagugcacuacagaacuuugu	aaaguucugagacacuccgacucugaauaugauagaagucagugcacuacagaacuuugu	aaaguucugagacacuccgacucugaauaugauagaagucagugcacuacagaacuuugu	aaaguucugagacacuccgacu	aaaguucugagacacuccgacu	aaaguucugagacacuccgacu	aaaguucugagacacuccgacu	aaaguucugagacacuccgacu	aaaguucugagacacuccgacu	aaaguucugagacacuccgacu	aaaguucugagacacuccgacu	aaaguucugagacacuccgacu	16	17	9	34	10	10	9	16	56	1.34704	1.19208	0.719366	3.26651	0.890122	0.778948	0.719366	1.20649	4.2466
152	allmam-miR-148a-3p	aaaguucugagacacuccgacucugaauaugauagaagucagugcacuacagaacuuugu	aaaguucugagacacuccgacucugaauaugauagaagucagugcacuacagaacuuugu	aaaguucugagacacuccgacucugaauaugauagaagucagugcacuacagaacuuugu	aaaguucugagacacuccgacucugaauaugauagaagucagugcacuacagaacuuugu	aaaguucugagacacuccgacucugaauaugauagaagucagugcacuacagaacuuugu	aaaguucugagacacuccgacucugaauaugauagaagucagugcacuacagaacuuugu	aaaguucugagacacuccgacucugaauaugauagaagucagugcacuacagaacuuugu	aaaguucugagacacuccgacucugaauaugauagaagucagugcacuacagaacuuugu	aaaguucugagacacuccgacucugaauaugauagaagucagugcacuacagaacuuugu	ucagugcacuacagaacuuugu	ucagugcacuacagaacuuugu	ucagugcacuacagaacuuugu	ucagugcacuacagaacuuugu	ucagugcacuacagaacuuugu	ucagugcacuacagaacuuugu	ucagugcacuacagaacuuugu	ucagugcacuacagaacuuugu	ucagugcacuacagaacuuugu	11008	5533	34349	27619	29715	8717	34349	8685	26804	926.766	387.987	2745.5	2653.46	2645	679.009	2745.5	654.9	2032.61
153	allmam-miR-148b-5p	gaaguucuguuauacacucaggcuguggcucucugaaagucagugcaucacagaacuuugu	gaaguucuguuauacacucaggcuguggcucucugaaagucagugcaucacagaacuuugu	gaaguucuguuauacacucaggcuguggcucucugaaagucagugcaucacagaacuuugu	gaaguucuguuauacacucaggcuguggcucucugaaagucagugcaucacagaacuuugu	gaaguucuguuauacacucaggcuguggcucucugaaagucagugcaucacagaacuuugu	gaaguucuguuauacacucaggcuguggcucucugaaagucagugcaucacagaacuuugu	gaaguucuguuauacacucaggcuguggcucucugaaagucagugcaucacagaacuuugu	gaaguucuguuauacacucaggcuguggcucucugaaagucagugcaucacagaacuuugu	gaaguucuguuauacacucaggcuguggcucucugaaagucagugcaucacagaacuuugu	gaaguucuguuauacacucaggc	gaaguucuguuauacacucaggc	gaaguucuguuauacacucaggc	gaaguucuguuauacacucagg	gaaguucuguuauacacucaggc	gaaguucuguuauacacucaggc	gaaguucuguuauacacucaggc	gaaguucuguuauacacucagg	gaaguucuguuauacacucagg	109	121	101	157	95	99	101	121	312	9.17673	8.48481	8.07289	15.0836	8.45616	7.71158	8.07289	9.12412	23.6596
154	allmam-miR-148b-3p	gaaguucuguuauacacucaggcuguggcucucugaaagucagugcaucacagaacuuugu	gaaguucuguuauacacucaggcuguggcucucugaaagucagugcaucacagaacuuugu	gaaguucuguuauacacucaggcuguggcucucugaaagucagugcaucacagaacuuugu	gaaguucuguuauacacucaggcuguggcucucugaaagucagugcaucacagaacuuugu	gaaguucuguuauacacucaggcuguggcucucugaaagucagugcaucacagaacuuugu	gaaguucuguuauacacucaggcuguggcucucugaaagucagugcaucacagaacuuugu	gaaguucuguuauacacucaggcuguggcucucugaaagucagugcaucacagaacuuugu	gaaguucuguuauacacucaggcuguggcucucugaaagucagugcaucacagaacuuugu	gaaguucuguuauacacucaggcuguggcucucugaaagucagugcaucacagaacuuugu	ucagugcaucacagaacuuugu	ucagugcaucacagaacuuugu	ucagugcaucacagaacuuugu	ucagugcaucacagaacuuugu	ucagugcaucacagaacuuugu	ucagugcaucacagaacuuugu	ucagugcaucacagaacuuugu	ucagugcaucacagaacuuugu	ucagugcaucacagaacuuugu	8860	18398	15204	9301	13317	14897	15204	20172	27716	745.925	1290.11	1215.25	893.583	1185.38	1160.4	1215.25	1521.09	2101.76
155	allmam-miR-543-3p	null	null	gaaguugcccguguuuuuuucgcuuuauuugugacgaaacauucgcggugcacuucuu	null	aaguugcccguguuuuuuucgcuuuauuugugacgaaacauucgcggugcacuucu	gaaguugcccguguuuuuuucgcuuuauuugugacgaaacauucgcggugcacuucuu	gaaguugcccguguuuuuuucgcuuuauuugugacgaaacauucgcggugcacuucuu	null	null	null	null	aaacauucgcggugcacuucuu	null	aaacauucgcggugcacuucu	aaacauucgcggugcacuucuu	aaacauucgcggugcacuucuu	null	null	0	0	1	0	3	1	1	0	0	0	0	0.0799296	0	0.267037	0.0778948	0.0799296	0	0
156	allmam-miR-542-3p	null	cggggaucaucaugucacgagauaccgcugugcacuugugacagauugauaacugaa	ucggggaucaucaugucacgagauaccgcugugcacuugugacagauugauaacugaaa	cucggggaucaucaugucacgagauaccgcugugcacuugugacagauugauaacugaaagg	ucggggaucaucaugucacgagauaccgcugugcacuugugacagauugauaacugaaa	ggggaucaucaugucacgagauaccgcugugcacuugugacagauugauaacuga	ucggggaucaucaugucacgagauaccgcugugcacuugugacagauugauaacugaaa	ucggggaucaucaugucacgagauaccgcugugcacuugugacagauugauaacugaaa	ucucggggaucaucaugucacgagauaccgcugugcacuugugacagauugauaacugaaagg	null	ugugacagauugauaacugaa	ugugacagauugauaacugaaa	ugugacagauugauaacugaaagg	ugugacagauugauaacugaaa	ugugacagauugauaacuga	ugugacagauugauaacugaaa	ugugacagauugauaacugaaa	ugugacagauugauaacugaaagg	0	2	1	2	3	1	1	2	2	0	0.140245	0.0799296	0.192148	0.267037	0.0778948	0.0799296	0.150812	0.151664
157	allmam-miR-26b-5p	uucaaguaauucaggauagguugugugcuguccagccuguucuccauuacuuggcucg	uucaaguaauucaggauagguugugugcuguccagccuguucuccauuacuuggcu	uucaaguaauucaggauagguugugugcuguccagccuguucuccauuacuuggcucg	uucaaguaauucaggauagguugugugcuguccagccuguucuccauuacuuggcucg	uucaaguaauucaggauagguugugugcuguccagccuguucuccauuacuuggcucg	uucaaguaauucaggauagguugugugcuguccagccuguucuccauuacuuggcucg	uucaaguaauucaggauagguugugugcuguccagccuguucuccauuacuuggcucg	uucaaguaauucaggauagguugugugcuguccagccuguucuccauuacuuggcu	uucaaguaauucaggauagguugugugcuguccagccuguucuccauuacuuggcu	uucaaguaauucaggauagguu	uucaaguaauucaggauagguu	uucaaguaauucaggauagguu	uucaaguaauucaggauaggu	uucaaguaauucaggauagguu	uucaaguaauucaggauagguu	uucaaguaauucaggauaggu	uucaaguaauucaggauagguu	uucaaguaauucaggauaggu	4932	7567	2869	4433	3074	3631	5881	7567	8948	415.226	530.616	229.318	425.895	273.624	282.836	532.423	530.616	678.546
158	allmam-miR-26b-3p	uucaaguaauucaggauagguugugugcuguccagccuguucuccauuacuuggcucg	uucaaguaauucaggauagguugugugcuguccagccuguucuccauuacuuggcu	uucaaguaauucaggauagguugugugcuguccagccuguucuccauuacuuggcucg	uucaaguaauucaggauagguugugugcuguccagccuguucuccauuacuuggcucg	uucaaguaauucaggauagguugugugcuguccagccuguucuccauuacuuggcucg	uucaaguaauucaggauagguugugugcuguccagccuguucuccauuacuuggcucg	uucaaguaauucaggauagguugugugcuguccagccuguucuccauuacuuggcucg	uucaaguaauucaggauagguugugugcuguccagccuguucuccauuacuuggcu	uucaaguaauucaggauagguugugugcuguccagccuguucuccauuacuuggcu	ccuguucuccauuacuuggcucg	ccuguucuccauuacuuggcu	ccuguucuccauuacuuggcucg	ccuguucuccauuacuuggcucg	ccuguucuccauuacuuggcucg	ccuguucuccauuacuuggcucg	ccuguucuccauuacuuggcucg	ccuguucuccauuacuuggcu	ccuguucuccauuacuuggcu	6	6	6	3	1	2	9	6	7	0.505141	0.420735	0.479578	0.288222	0.0890122	0.15579	0.814795	0.420735	0.530825
159	allmam-miR-26a-5p	uucaaguaauccaggauaggcuguuuccaucugugaggccuauucuugauuacuuguuuc	uucaaguaauccaggauaggcuguuuccaucugugaggccuauucuugauuacuuguuuc	uucaaguaauccaggauaggcuguuuccaucugugaggccuauucuugauuacuuguuu	uucaaguaauccaggauaggcuguuuccaucugugaggccuauucuugauuacuuguuu	uucaaguaauccaggauaggcuguuuccaucugugaggccuauucuugauuacuuguuuc	uucaaguaauccaggauaggcuguuuccaucugugaggccuauucuugauuacuuguuuc	uucaaguaauccaggauaggcuguuuccaucugugaggccuauucuugauuacuuguuuc	uucaaguaauccaggauaggcuguuuccaucugugaggccuauucuugauuacuuguuu	uucaaguaauccaggauaggcuguuuccaucugugaggccuauucuugauuacuuguuuc	uucaaguaauccaggauaggcu	uucaaguaauccaggauaggcu	uucaaguaauccaggauaggcu	uucaaguaauccaggauaggcu	uucaaguaauccaggauaggcu	uucaaguaauccaggauaggcu	uucaaguaauccaggauaggcu	uucaaguaauccaggauaggcu	uucaaguaauccaggauaggcu	58587	47945	39219	116057	46791	66268	64617	58369	120148	4932.45	3362.02	3134.76	11150	4164.97	5161.93	5849.95	4401.37	9111.08
160	allmam-miR-26a-3p	uucaaguaauccaggauaggcuguuuccaucugugaggccuauucuugauuacuuguuuc	uucaaguaauccaggauaggcuguuuccaucugugaggccuauucuugauuacuuguuuc	uucaaguaauccaggauaggcuguuuccaucugugaggccuauucuugauuacuuguuu	uucaaguaauccaggauaggcuguuuccaucugugaggccuauucuugauuacuuguuu	uucaaguaauccaggauaggcuguuuccaucugugaggccuauucuugauuacuuguuuc	uucaaguaauccaggauaggcuguuuccaucugugaggccuauucuugauuacuuguuuc	uucaaguaauccaggauaggcuguuuccaucugugaggccuauucuugauuacuuguuuc	uucaaguaauccaggauaggcuguuuccaucugugaggccuauucuugauuacuuguuu	uucaaguaauccaggauaggcuguuuccaucugugaggccuauucuugauuacuuguuuc	ccuauucuugauuacuuguuuc	ccuauucuugauuacuuguuuc	ccuauucuugauuacuuguuu	ccuauucuugauuacuuguuu	ccuauucuugauuacuuguuuc	ccuauucuugauuacuuguuuc	ccuauucuugauuacuuguuuc	ccuauucuugauuacuuguuu	ccuauucuugauuacuuguuuc	4	2	2	9	5	3	3	2	4	0.336761	0.140245	0.159859	0.864665	0.445061	0.233684	0.271598	0.150812	0.303329
161	allmam-miR-374a-5p	uuauaauacaaccugauaaguguuacagcacuuaccagguuguauuguaauu	uuauaauacaaccugauaaguguuacagcacuuaccagguuguauuguaauu	null	uuauaauacaaccugauaaguguuacagcacuuaccagguuguauuguaauu	uuauaauacaaccugauaaguguuacagcacuuaccagguuguauuguaauu	null	uuauaauacaaccugauaaguguuacagcacuuaccagguuguauugua	uuauaauacaaccugauaaguguuacagcacuuaccagguuguauuguaauu	uuauaauacaaccugauaaguguuacagcacuuaccagguuguauugua	uuauaauacaaccugauaagug	uuauaauacaaccugauaagug	null	uuauaauacaaccugauaagug	uuauaauacaaccugauaagug	null	uuauaauacaaccugauaagug	uuauaauacaaccugauaagug	uuauaauacaaccugauaagug	108	84	0	111	293	0	29	84	247	9.09254	5.89028	0	10.6642	26.0806	0	2.62545	5.89028	18.7305
162	allmam-miR-374a-3p	uuauaauacaaccugauaaguguuacagcacuuaccagguuguauuguaauu	uuauaauacaaccugauaaguguuacagcacuuaccagguuguauuguaauu	null	uuauaauacaaccugauaaguguuacagcacuuaccagguuguauuguaauu	uuauaauacaaccugauaaguguuacagcacuuaccagguuguauuguaauu	null	uuauaauacaaccugauaaguguuacagcacuuaccagguuguauugua	uuauaauacaaccugauaaguguuacagcacuuaccagguuguauuguaauu	uuauaauacaaccugauaaguguuacagcacuuaccagguuguauugua	cuuaccagguuguauuguaauu	cuuaccagguuguauuguaauu	null	cuuaccagguuguauuguaauu	cuuaccagguuguauuguaauu	null	cuuaccagguuguauugua	cuuaccagguuguauuguaauu	cuuaccagguuguauugua	30	13	0	39	31	0	16	13	67	2.52571	0.911591	0	3.74688	2.75938	0	1.44852	0.911591	5.08076
163	allmam-miR-374b-5p	auauaauacaaccugcuaaguguccuagcacuuaucagguuguauuaucauug	auauaauacaaccugcuaaguguccuagcacuuaucagguuguauuaucau	auauaauacaaccugcuaaguguccuagcacuuaucagguuguauuauc	auauaauacaaccugcuaaguguccuagcacuuaucagguuguauuaucauu	auauaauacaaccugcuaaguguccuagcacuuaucagguuguauuaucauu	auauaauacaaccugcuaaguguccuagcacuuaucagguuguauuaucauu	auauaauacaaccugcuaaguguccuagcacuuaucagguuguauuaucauu	auauaauacaaccugcuaaguguccuagcacuuaucagguuguauuaucau	auauaauacaaccugcuaaguguccuagcacuuaucagguuguauuaucauu	auauaauacaaccugcuaagug	auauaauacaaccugcuaagug	auauaauacaaccugcuaagug	auauaauacaaccugcuaagug	auauaauacaaccugcuaagug	auauaauacaaccugcuaagug	auauaauacaaccugcuaagug	auauaauacaaccugcuaagug	auauaauacaaccugcuaagug	794	927	529	481	751	496	631	927	1155	66.847	65.0035	42.2828	46.2115	66.8482	38.6358	57.1262	65.0035	87.5862
164	allmam-miR-374b-3p	auauaauacaaccugcuaaguguccuagcacuuaucagguuguauuaucauug	auauaauacaaccugcuaaguguccuagcacuuaucagguuguauuaucau	auauaauacaaccugcuaaguguccuagcacuuaucagguuguauuauc	auauaauacaaccugcuaaguguccuagcacuuaucagguuguauuaucauu	auauaauacaaccugcuaaguguccuagcacuuaucagguuguauuaucauu	auauaauacaaccugcuaaguguccuagcacuuaucagguuguauuaucauu	auauaauacaaccugcuaaguguccuagcacuuaucagguuguauuaucauu	auauaauacaaccugcuaaguguccuagcacuuaucagguuguauuaucau	auauaauacaaccugcuaaguguccuagcacuuaucagguuguauuaucauu	cuuaucagguuguauuaucauug	cuuaucagguuguauuaucau	acuuaucagguuguauuauc	cuuaucagguuguauuaucauu	cuuaucagguuguauuaucauu	cuuaucagguuguauuaucauu	cuuaucagguuguauuaucauu	cuuaucagguuguauuaucau	cuuaucagguuguauuaucauu	2	6	5	14	15	2	2	6	4	0.16838	0.420735	0.399648	1.34503	1.33518	0.15579	0.181065	0.420735	0.303329
165	allmam-miR-450b-5p	uuuugcaauauguuccugaauauguaauauaaguguauugggaacauuuugcauccau	uguggauugugauaugauaaaauaauaaagguaagguacaaaauuauuuuugcaauauguuccugaau	uguggauugugauaugauaaaauaauaaagguaagguacaaaauuauuuuugcaauauguuccugaau	uguggauugugauaugauaaaauaauaaagguaagguacaaaauuauuuuugcaauauguuccugaau	uuuuugcaauauguuccugaauauguaauauaaguguauugggaacauuuugcauccaua	null	uguggauugugauaugauaaaauaauaaagguaagguacaaaauuauuuuugcaauauguuccugaau	uguggauugugauaugauaaaauaauaaagguaagguacaaaauuauuuuugcaauauguuccugaau	uuuugcaauauguuccugaauauguaauauaaguguauugggaacauuuugcauccau	uuuugcaauauguuccugaau	uguggauugugauaugauaaaau	uguggauugugauaugauaaaau	uguggauugugauaugauaaaau	uuuuugcaauauguuccugaaua	null	uguggauugugauaugauaaaau	uguggauugugauaugauaaaau	uuuugcaauauguuccugaau	1	0	0	0	5	0	0	0	1	0.0841902	0	0	0	0.445061	0	0	0	0.0841902
166	allmam-miR-1301-3p	ggucacucugggcaccgcaacacugugcuagggauguugcagcugccugggagugacuuu	ggucacucugggcaccgcaacacugugcuagggauguugcagcugccugggagugacuuu	ucacucugggcaccgcaacacugugcuagggauguugcagcugccugggagugacu	ucacucugggcaccgcaacacugugcuagggauguugcagcugccugggagugacu	gucacucugggcaccgcaacacugugcuagggauguugcagcugccugggagugacuu	ggucacucugggcaccgcaacacugugcuagggauguugcagcugccugggagugacu	ucacucugggcaccgcaacacugugcuagggauguugcagcugccugggagugacu	ucacucugggcaccgcaacacugugcuagggauguugcagcugccugggagugacu	ggucacucugggcaccgcaacacugugcuagggauguugcagcugccugggagugacu	uugcagcugccugggagugacuuu	uugcagcugccugggagugacuuu	ugcagcugccugggagugacu	uugcagcugccugggagugacu	uugcagcugccugggagugacuu	uugcagcugccugggagugacu	uugcagcugccugggagugacu	uugcagcugccugggagugacu	uugcagcugccugggagugacu	10	11	11	31	13	17	27	22	21	0.841902	0.771347	0.879226	2.97829	1.15716	1.32421	2.44438	1.65893	1.59248
167	allmam-miR-1307-5p	ucgaccggaccucgaccggcucgucuauguugccaaucgacucggcguggcgucggucgugg	ucgaccggaccucgaccggcucgucuauguugccaaucgacucggcguggcgucggucgugg	ucgaccggaccucgaccggcucgucuauguugccaaucgacucggcguggcgucggucgugg	ucgaccggaccucgaccggcucgucuauguugccaaucgacucggcguggcgucggucgugg	ucgaccggaccucgaccggcucgucuauguugccaaucgacucggcguggcgucggucgugg	ucgaccggaccucgaccggcucgucuauguugccaaucgacucggcguggcgucggucgugg	ucgaccggaccucgaccggcucgucuauguugccaaucgacucggcguggcgucggucgugg	ucgaccggaccucgaccggcucgucuauguugccaaucgacucggcguggcgucggucgugg	ucgaccggaccucgaccggcucgucuauguugccaaucgacucggcguggcgucggucgugg	ucgaccggaccucgaccg	ucgaccggaccucgaccg	ucgaccggaccucgaccg	ucgaccggaccucgaccg	ucgaccggaccucgaccg	ucgaccggaccucgaccg	ucgaccggaccucgaccg	ucgaccggaccucgaccg	ucgaccggaccucgaccg	82	46	49	188	130	120	78	157	656	6.9036	3.22563	3.91655	18.0619	11.5716	9.34737	7.06155	11.8387	49.7459
168	allmam-miR-1307-3p	ucgaccggaccucgaccggcucgucuauguugccaaucgacucggcguggcgucggucgugg	ucgaccggaccucgaccggcucgucuauguugccaaucgacucggcguggcgucggucgugg	ucgaccggaccucgaccggcucgucuauguugccaaucgacucggcguggcgucggucgugg	ucgaccggaccucgaccggcucgucuauguugccaaucgacucggcguggcgucggucgugg	ucgaccggaccucgaccggcucgucuauguugccaaucgacucggcguggcgucggucgugg	ucgaccggaccucgaccggcucgucuauguugccaaucgacucggcguggcgucggucgugg	ucgaccggaccucgaccggcucgucuauguugccaaucgacucggcguggcgucggucgugg	ucgaccggaccucgaccggcucgucuauguugccaaucgacucggcguggcgucggucgugg	ucgaccggaccucgaccggcucgucuauguugccaaucgacucggcguggcgucggucgugg	cucggcguggcgucggucgugg	cucggcguggcgucggucgugg	cucggcguggcgucggucgugg	cucggcguggcgucggucgugg	cucggcguggcgucggucgugg	cucggcguggcgucggucgugg	cucggcguggcgucggucgugg	cucggcguggcgucggucgugg	cucggcguggcgucggucgugg	9217	8010	9531	17611	11173	12386	17153	15409	20666	775.981	561.681	761.809	1691.96	994.534	964.805	1552.91	1161.93	1567.15
169	allmam-miR-1306-5p	ccaccuccccugcaaacguccagugaugcagagguaauggacguuggcucugguggugau	ccaccuccccugcaaacguccagugaugcagagguaauggacguuggcucugguggugau	cgcugccccgugaacagucuccaccaccuccccugcaaacguccagugaugcagagguaauggacguuggcucugguggugau	ccaccuccccugcaaacguccagugaugcagagguaauggacguuggcucugguggugau	cgcugccccgugaacagucuccaccaccuccccugcaaacguccagugaugcagagguaauggacguuggcucugguggugau	ccaccuccccugcaaacguccagugaugcagagguaauggacguuggcucugguggugau	ccaccuccccugcaaacguccagugaugcagagguaauggacguuggcucuggugguga	ccaccuccccugcaaacguccagugaugcagagguaauggacguuggcucuggugguga	ccaccuccccugcaaacguccagugaugcagagguaauggacguuggcucuggugguga	ccaccuccccugcaaacgucc	ccaccuccccugcaaacgucc	cgcugccccgugaacagucucca	ccaccuccccugcaaacgucc	cgcugccccgugaacagucucca	ccaccuccccugcaaacgucc	ccaccuccccugcaaacgucc	ccaccuccccugcaaacgucc	ccaccuccccugcaaacgucc	963	1821	0	474	0	1253	1897	1722	4096	81.0752	127.693	0	45.539	0	97.6022	171.741	129.849	310.609
170	allmam-miR-1306-3p	ccaccuccccugcaaacguccagugaugcagagguaauggacguuggcucugguggugau	ccaccuccccugcaaacguccagugaugcagagguaauggacguuggcucugguggugau	cgcugccccgugaacagucuccaccaccuccccugcaaacguccagugaugcagagguaauggacguuggcucugguggugau	ccaccuccccugcaaacguccagugaugcagagguaauggacguuggcucugguggugau	cgcugccccgugaacagucuccaccaccuccccugcaaacguccagugaugcagagguaauggacguuggcucugguggugau	ccaccuccccugcaaacguccagugaugcagagguaauggacguuggcucugguggugau	ccaccuccccugcaaacguccagugaugcagagguaauggacguuggcucuggugguga	ccaccuccccugcaaacguccagugaugcagagguaauggacguuggcucuggugguga	ccaccuccccugcaaacguccagugaugcagagguaauggacguuggcucuggugguga	gacguuggcucugguggugau	gacguuggcucugguggugau	gacguuggcucugguggugau	gacguuggcucugguggugau	gacguuggcucugguggugau	gacguuggcucugguggugau	gacguuggcucuggugguga	gacguuggcucuggugguga	gacguuggcucuggugguga	599	560	965	882	2674	629	887	815	2285	50.4299	39.2686	77.1321	84.7372	238.019	48.9958	80.3025	61.4558	173.277
171	allmam-miR-193a-5p	ugggucuuugcgggcgagaugagggugucgguucaacuggccuacaaagucccagu	ugggucuuugcgggcgagaugagggugucgguucaacuggccuacaaagucccagu	ugggucuuugcgggcgagaugagggugucgguucaacuggccuacaaagucccagu	ugggucuuugcgggcgagaugagggugucgguucaacuggccuacaaagucccagu	ugggucuuugcgggcgagaugagggugucgguucaacuggccuacaaagucccagu	ugggucuuugcgggcgagaugagggugucgguucaacuggccuacaaagucccagu	ugggucuuugcgggcgagaugagggugucgguucaacuggccuacaaagucccagu	ugggucuuugcgggcgagaugagggugucgguucaacuggccuacaaagucccagu	ugggucuuugcgggcgagaugagggugucgguucaacuggccuacaaagucccagu	ugggucuuugcgggcgagauga	ugggucuuugcgggcgagauga	ugggucuuugcgggcgagauga	ugggucuuugcgggcgagauga	ugggucuuugcgggcgagauga	ugggucuuugcgggcgagauga	ugggucuuugcgggcgagauga	ugggucuuugcgggcgagauga	ugggucuuugcgggcgagauga	132	367	96	226	160	244	440	367	417	11.1131	25.7349	7.67324	21.7127	14.242	19.0063	39.8344	25.7349	31.622
172	allmam-miR-183-5p	uauggcacugguagaauucacugugaacggucucggucagugaauuaccgaagggccaua	uauggcacugguagaauucacugugaacggucucggucagugaauuaccgaagggccaua	uauggcacugguagaauucacugugaacggucucggucagugaauuaccgaagggccaua	uauggcacugguagaauucacugugaacggucucggucagugaauuaccgaagggccaua	uauggcacugguagaauucacugugaacggucucggucagugaauuaccgaagggccaua	uauggcacugguagaauucacugugaacggucucggucagugaauuaccgaagggccaua	uauggcacugguagaauucacugugaacggucucggucagugaauuaccgaagggccaua	uauggcacugguagaauucacugugaacggucucggucagugaauuaccgaagggccaua	uauggcacugguagaauucacugugaacggucucggucagugaauuaccgaagggccaua	uauggcacugguagaauucacu	uauggcacugguagaauucacu	uauggcacugguagaauucacu	uauggcacugguagaauucacu	uauggcacugguagaauucacu	uauggcacugguagaauucacu	uauggcacugguagaauucacu	uauggcacugguagaauucacu	uauggcacugguagaauucacu	52013	21087	77783	144126	70113	56794	80822	66260	68217	4378.99	1478.67	6217.16	13846.7	6240.91	4423.96	7317.04	4996.4	5173.04
173	allmam-miR-183-3p	uauggcacugguagaauucacugugaacggucucggucagugaauuaccgaagggccaua	uauggcacugguagaauucacugugaacggucucggucagugaauuaccgaagggccaua	uauggcacugguagaauucacugugaacggucucggucagugaauuaccgaagggccaua	uauggcacugguagaauucacugugaacggucucggucagugaauuaccgaagggccaua	uauggcacugguagaauucacugugaacggucucggucagugaauuaccgaagggccaua	uauggcacugguagaauucacugugaacggucucggucagugaauuaccgaagggccaua	uauggcacugguagaauucacugugaacggucucggucagugaauuaccgaagggccaua	uauggcacugguagaauucacugugaacggucucggucagugaauuaccgaagggccaua	uauggcacugguagaauucacugugaacggucucggucagugaauuaccgaagggccaua	ugaauuaccgaagggccaua	ugaauuaccgaagggccaua	ugaauuaccgaagggccaua	ugaauuaccgaagggccaua	ugaauuaccgaagggccaua	ugaauuaccgaagggccaua	ugaauuaccgaagggccaua	ugaauuaccgaagggccaua	ugaauuaccgaagggccaua	62	23	35	40	33	30	35	39	171	5.21979	1.61282	2.79754	3.84295	2.9374	2.33684	3.16865	2.94083	12.9673
174	allmam-miR-182-5p	uuuggcaaugguagaacucacacuggugaggucaugggauccggugguucuagacuugccaacua	uuuggcaaugguagaacucacacuggugaggucaugggauccggugguucuagacuugccaacu	uuuggcaaugguagaacucacacuggugaggucaugggauccggugguucuagacuugccaacua	uuuggcaaugguagaacucacacuggugaggucaugggauccggugguucuagacuugccaacu	uuuggcaaugguagaacucacacuggugaggucaugggauccggugguucuagacuugccaacu	uuuggcaaugguagaacucacacuggugaggucaugggauccggugguucuagacuugccaacu	uuuggcaaugguagaacucacacuggugaggucaugggauccggugguucuagacuugccaacua	uuuggcaaugguagaacucacacuggugaggucaugggauccggugguucuagacuugccaacu	uuuggcaaugguagaacucacacuggugaggucaugggauccggugguucuagacuugccaacua	uuuggcaaugguagaacucacacu	uuuggcaaugguagaacucacacu	uuuggcaaugguagaacucacacu	uuuggcaaugguagaacucacacu	uuuggcaaugguagaacucacacu	uuuggcaaugguagaacucacacu	uuuggcaaugguagaacucacacu	uuuggcaaugguagaacucacacu	uuuggcaaugguagaacucacacu	86402	20144	152162	115482	63330	35712	152162	29695	86402	7274.2	1412.55	12162.2	11094.8	5637.14	2781.78	12162.2	2239.18	7274.2
175	allmam-miR-182-3p	uuuggcaaugguagaacucacacuggugaggucaugggauccggugguucuagacuugccaacua	uuuggcaaugguagaacucacacuggugaggucaugggauccggugguucuagacuugccaacu	uuuggcaaugguagaacucacacuggugaggucaugggauccggugguucuagacuugccaacua	uuuggcaaugguagaacucacacuggugaggucaugggauccggugguucuagacuugccaacu	uuuggcaaugguagaacucacacuggugaggucaugggauccggugguucuagacuugccaacu	uuuggcaaugguagaacucacacuggugaggucaugggauccggugguucuagacuugccaacu	uuuggcaaugguagaacucacacuggugaggucaugggauccggugguucuagacuugccaacua	uuuggcaaugguagaacucacacuggugaggucaugggauccggugguucuagacuugccaacu	uuuggcaaugguagaacucacacuggugaggucaugggauccggugguucuagacuugccaacua	ugguucuagacuugccaacua	ugguucuagacuugccaacu	ugguucuagacuugccaacua	ugguucuagacuugccaacu	ugguucuagacuugccaacu	ugguucuagacuugccaacu	ugguucuagacuugccaacua	ugguucuagacuugccaacu	ugguucuagacuugccaacua	3	8	0	7	3	12	0	16	3	0.252571	0.560979	0	0.672517	0.267037	0.934737	0	1.20649	0.252571
176	allmam-miR-187-3p	gggcuacaacacgggacccgggcgcugcuccgaccccucgugucuuguguugcagccgga	null	null	gggcuacaacacgggacccgggcgcugcuccgaccccucgugucuuguguugcagccgga	null	gggcuacaacacgggacccgggcgcugcuccgaccccucgugucuuguguugcagccgga	null	cuacaacacgggacccgggcgcugcuccgaccccucgugucuuguguugcagcc	gggcuacaacacgggacccgggcgcugcuccgaccccucgugucuuguguugcagccgga	ucgugucuuguguugcagccgga	null	null	ucgugucuuguguugcagccgga	null	ucgugucuuguguugcagccgga	null	ucgugucuuguguugcagcc	ucgugucuuguguugcagccgga	1	0	0	3	0	2	0	2	1	0.0841902	0	0	0.288222	0	0.15579	0	0.150812	0.0841902
177	allmam-miR-186-5p	caaagaauucuccuuuugggcuuucugauuuuauuuuaagcccaaaggugaauuuuuuggg	caaagaauucuccuuuugggcuuucugauuuuauuuuaagcccaaaggugaauuuuuuggg	caaagaauucuccuuuugggcuuucugauuuuauuuuaagcccaaaggugaauuuuuuggg	caaagaauucuccuuuugggcuuucugauuuuauuuuaagcccaaaggugaauuuuuug	caaagaauucuccuuuugggcuuucugauuuuauuuuaagcccaaaggugaauuuuuuggg	caaagaauucuccuuuugggcuuucugauuuuauuuuaagcccaaaggugaauuuuuuggg	caaagaauucuccuuuugggcuuucugauuuuauuuuaagcccaaaggugaauuuuuuggg	caaacuuuuuuuucauugcuuauaacuuuccaaagaauucuccuuuuggg	caaagaauucuccuuuugggcuuucugauuuuauuuuaagcccaaaggugaauuuuuug	caaagaauucuccuuuugggcu	caaagaauucuccuuuugggcu	caaagaauucuccuuuugggcu	caaagaauucuccuuuugggcu	caaagaauucuccuuuugggcu	caaagaauucuccuuuugggcu	caaagaauucuccuuuugggcu	caaacuuuuuuuucauugcu	caaagaauucuccuuuuggg	8082	8176	5735	8293	5578	5500	5735	0	21952	680.425	573.321	458.396	796.741	496.51	428.421	458.396	0	1664.67
178	allmam-miR-186-3p	caaagaauucuccuuuugggcuuucugauuuuauuuuaagcccaaaggugaauuuuuuggg	caaagaauucuccuuuugggcuuucugauuuuauuuuaagcccaaaggugaauuuuuuggg	caaagaauucuccuuuugggcuuucugauuuuauuuuaagcccaaaggugaauuuuuuggg	caaagaauucuccuuuugggcuuucugauuuuauuuuaagcccaaaggugaauuuuuug	caaagaauucuccuuuugggcuuucugauuuuauuuuaagcccaaaggugaauuuuuuggg	caaagaauucuccuuuugggcuuucugauuuuauuuuaagcccaaaggugaauuuuuuggg	caaagaauucuccuuuugggcuuucugauuuuauuuuaagcccaaaggugaauuuuuuggg	caaacuuuuuuuucauugcuuauaacuuuccaaagaauucuccuuuuggg	caaagaauucuccuuuugggcuuucugauuuuauuuuaagcccaaaggugaauuuuuug	cccaaaggugaauuuuuuggg	cccaaaggugaauuuuuuggg	cccaaaggugaauuuuuuggg	gcccaaaggugaauuuuuug	cccaaaggugaauuuuuuggg	cccaaaggugaauuuuuuggg	cccaaaggugaauuuuuuggg	caaagaauucuccuuuuggg	cccaaaggugaauuuuuug	0	0	0	1	0	0	0	9678	1	0	0	0	0.0960739	0	0	0	729.778	0.0758322
179	allmam-miR-185-5p	uggagagaaaggcaguuccugaugguccccuccccaggggcuggcuuuccucuggu	uggagagaaaggcaguuccugaugguccccuccccaggggcuggcuuuccucuggu	uggagagaaaggcaguuccugaugguccccuccccaggggcuggcuuuccucuggu	uggagagaaaggcaguuccugaugguccccuccccaggggcuggcuuuccucuggu	uggagagaaaggcaguuccugaugguccccuccccaggggcuggcuuuccucuggu	uggagagaaaggcaguuccugaugguccccuccccaggggcuggcuuuccucugguc	uggagagaaaggcaguuccugaugguccccuccccaggggcuggcuuuccucuggu	uggagagaaaggcaguuccugaugguccccuccccaggggcuggcuuuccucuggu	uggagagaaaggcaguuccugaugguccccuccccaggggcuggcuuuccucuggu	uggagagaaaggcaguuccuga	uggagagaaaggcaguuccuga	uggagagaaaggcaguuccuga	uggagagaaaggcaguuccuga	uggagagaaaggcaguuccuga	uggagagaaaggcaguuccuga	uggagagaaaggcaguuccuga	uggagagaaaggcaguuccuga	uggagagaaaggcaguuccuga	2050	1776	1704	2997	1109	1153	1536	1776	2563	172.59	124.537	136.2	287.933	98.7146	89.8127	139.058	124.537	194.358
180	allmam-miR-185-3p	uggagagaaaggcaguuccugaugguccccuccccaggggcuggcuuuccucuggu	uggagagaaaggcaguuccugaugguccccuccccaggggcuggcuuuccucuggu	uggagagaaaggcaguuccugaugguccccuccccaggggcuggcuuuccucuggu	uggagagaaaggcaguuccugaugguccccuccccaggggcuggcuuuccucuggu	uggagagaaaggcaguuccugaugguccccuccccaggggcuggcuuuccucuggu	uggagagaaaggcaguuccugaugguccccuccccaggggcuggcuuuccucugguc	uggagagaaaggcaguuccugaugguccccuccccaggggcuggcuuuccucuggu	uggagagaaaggcaguuccugaugguccccuccccaggggcuggcuuuccucuggu	uggagagaaaggcaguuccugaugguccccuccccaggggcuggcuuuccucuggu	aggggcuggcuuuccucuggu	aggggcuggcuuuccucuggu	aggggcuggcuuuccucuggu	aggggcuggcuuuccucuggu	aggggcuggcuuuccucuggu	aggggcuggcuuuccucugguc	aggggcuggcuuuccucuggu	aggggcuggcuuuccucuggu	aggggcuggcuuuccucuggu	319	490	132	167	148	375	434	490	769	26.8567	34.36	10.5507	16.0443	13.1738	29.2105	39.2912	34.36	58.3149
181	allmam-miR-184-3p	uuaucacuuuuccagccagcuuugugacucugaguguuggacggagaacugauaagg	uuaucacuuuuccagccagcuuugugacucugaguguuggacggagaacugauaagg	ccuuaucacuuuuccagccagcuuugugacucugaguguuggacggagaacugauaagggu	uaucacuuuuccagccagcuuugugacucugaguguuggacggagaacugauaag	uuaucacuuuuccagccagcuuugugacucugaguguuggacggagaacugauaagg	ccuuaucacuuuuccagccagcuuugugacucugaguguuggacggagaacugauaagggu	uuaucacuuuuccagccagcuuugugacucugaguguuggacggagaacugauaagg	uuaucacuuuuccagccagcuuugugacucugaguguuggacggagaacugauaagg	uuaucacuuuuccagccagcuuugugacucugaguguuggacggagaacugauaagg	uggacggagaacugauaagg	uggacggagaacugauaagg	uggacggagaacugauaagggu	uggacggagaacugauaag	uggacggagaacugauaagg	uggacggagaacugauaagggu	uggacggagaacugauaagg	uggacggagaacugauaagg	uggacggagaacugauaagg	2	3	2	2	6	2	6	5	4	0.16838	0.210367	0.159859	0.192148	0.534073	0.15579	0.543196	0.37703	0.303329
182	allmam-miR-345-5p	gcugacuccuaguccagugcucgugauggcuggugggcccugaacuaggggucuggagg	gcugacuccuaguccagugcucgugauggcuggugggcccugaacuaggggucuggagg	gcugacuccuaguccagugcucgugauggcuggugggcccugaacuaggggucuggagg	gcugacuccuaguccagugcucgugauggcuggugggcccugaacuaggggucuggagg	gcugacuccuaguccagugcucgugauggcuggugggcccugaacuaggggucuggagg	ugcugacuccuaguccagugcucgugauggcuggugggcccugaacuaggggucuggagg	gcugacuccuaguccagugcucgugauggcuggugggcccugaacuaggggucuggagg	gcugacuccuaguccagugcucgugauggcuggugggcccugaacuaggggucuggagg	gcugacuccuaguccagugcucgugauggcuggugggcccugaacuaggggucuggagg	gcugacuccuaguccagugcuc	gcugacuccuaguccagugcuc	gcugacuccuaguccagugcuc	gcugacuccuaguccagugcuc	gcugacuccuaguccagugcucg	ugcugacuccuaguccagugcu	gcugacuccuaguccagugcuc	gcugacuccuaguccagugcuc	gcugacuccuaguccagugcu	2	2	1	3	3	0	1	2	8	0.16838	0.140245	0.0799296	0.288222	0.267037	0	0.0799296	0.140245	0.606657
183	allmam-miR-345-3p	gcugacuccuaguccagugcucgugauggcuggugggcccugaacuaggggucuggagg	gcugacuccuaguccagugcucgugauggcuggugggcccugaacuaggggucuggagg	gcugacuccuaguccagugcucgugauggcuggugggcccugaacuaggggucuggagg	gcugacuccuaguccagugcucgugauggcuggugggcccugaacuaggggucuggagg	gcugacuccuaguccagugcucgugauggcuggugggcccugaacuaggggucuggagg	ugcugacuccuaguccagugcucgugauggcuggugggcccugaacuaggggucuggagg	gcugacuccuaguccagugcucgugauggcuggugggcccugaacuaggggucuggagg	gcugacuccuaguccagugcucgugauggcuggugggcccugaacuaggggucuggagg	gcugacuccuaguccagugcucgugauggcuggugggcccugaacuaggggucuggagg	ccugaacuaggggucuggagg	ccugaacuaggggucuggagg	ccugaacuaggggucuggagg	ccugaacuaggggucuggagg	ccugaacuaggggucuggagg	cccugaacuaggggucuggagg	ccugaacuaggggucuggagg	ccugaacuaggggucuggagg	ccugaacuaggggucuggagg	24	24	16	7	22	5	16	24	34	2.02057	1.68294	1.27887	0.672517	1.95827	0.389474	1.27887	1.68294	2.57829
184	allmam-miR-340-5p	uuauaaagcaaugagacugauugucgugugucggcugugggauccgucucaguuacuuuauagc	uuauaaagcaaugagacugauugucgugugucggcugugggauccgucucaguuacuuuauagcc	uuauaaagcaaugagacugauugucgugugucggcugugggauccgucucaguuacuuuauagcc	uuauaaagcaaugagacugauugucgugugucggcugugggauccgucucaguuacuuuauagcc	uuauaaagcaaugagacugauugucgugugucggcugugggauccgucucaguuacuuuauagc	uuauaaagcaaugagacugauugucgugugucggcugugggauccgucucaguuacuuuauagc	uuauaaagcaaugagacugauugucgugugucggcugugggauccgucucaguuacuuuauagcc	uuauaaagcaaugagacugauugucgugugucggcugugggauccgucucaguuacuuuauagc	uuauaaagcaaugagacugauugucgugugucggcugugggauccgucucaguuacuuuauagc	uuauaaagcaaugagacugauu	uuauaaagcaaugagacugauu	uuauaaagcaaugagacugauu	uuauaaagcaaugagacugauu	uuauaaagcaaugagacugauu	uuauaaagcaaugagacugauu	uuauaaagcaaugagacugauu	uuauaaagcaaugagacugauu	uuauaaagcaaugagacugauu	16	21	20	28	46	17	20	17	37	1.34704	1.47257	1.59859	2.69007	4.09456	1.32421	1.59859	1.2819	2.80579
185	allmam-miR-340-3p	uuauaaagcaaugagacugauugucgugugucggcugugggauccgucucaguuacuuuauagc	uuauaaagcaaugagacugauugucgugugucggcugugggauccgucucaguuacuuuauagcc	uuauaaagcaaugagacugauugucgugugucggcugugggauccgucucaguuacuuuauagcc	uuauaaagcaaugagacugauugucgugugucggcugugggauccgucucaguuacuuuauagcc	uuauaaagcaaugagacugauugucgugugucggcugugggauccgucucaguuacuuuauagc	uuauaaagcaaugagacugauugucgugugucggcugugggauccgucucaguuacuuuauagc	uuauaaagcaaugagacugauugucgugugucggcugugggauccgucucaguuacuuuauagcc	uuauaaagcaaugagacugauugucgugugucggcugugggauccgucucaguuacuuuauagc	uuauaaagcaaugagacugauugucgugugucggcugugggauccgucucaguuacuuuauagc	uccgucucaguuacuuuauagc	uccgucucaguuacuuuauagcc	uccgucucaguuacuuuauagcc	uccgucucaguuacuuuauagcc	uccgucucaguuacuuuauagc	uccgucucaguuacuuuauagc	uccgucucaguuacuuuauagcc	uccgucucaguuacuuuauagc	uccgucucaguuacuuuauagc	23	11	31	58	32	24	31	22	23	1.93638	0.771347	2.47782	5.57228	2.84839	1.86947	2.47782	1.65893	1.74414
186	allmam-miR-342-5p	aggggugcuaucugugauugagggacauggcaaauagaauugucucacacagaaaucgcacccguc	aggggugcuaucugugauugagggacauggcaaauagaauugucucacacagaaaucgcacccguc	aggggugcuaucugugauugagggacauggcaaauagaauugucucacacagaaaucgcacccguc	aggggugcuaucugugauugagggacauggcaaauagaauugucucacacagaaaucgcacccgu	aggggugcuaucugugauugagggacauggcaaauagaauugucucacacagaaaucgcacccgu	aggggugcuaucugugauugagggacauggcaaauagaauugucucacacagaaaucgcacccguc	aggggugcuaucugugauugagggacauggcaaauagaauugucucacacagaaaucgcacccguc	aggggugcuaucugugauugagggacauggcaaauagaauugucucacacagaaaucgcacccguc	aggggugcuaucugugauugagggacauggcaaauagaauugucucacacagaaaucgcacccguc	aggggugcuaucugugauugagg	aggggugcuaucugugauugagg	aggggugcuaucugugauugagg	aggggugcuaucugugauugagg	aggggugcuaucugugauugagg	aggggugcuaucugugauugagg	aggggugcuaucugugauugagg	aggggugcuaucugugauugagg	aggggugcuaucugugauugagg	50	60	27	66	37	47	27	60	50	4.20951	4.20735	2.1581	6.34088	3.29345	3.66105	2.1581	4.20735	4.20951
187	allmam-miR-342-3p	aggggugcuaucugugauugagggacauggcaaauagaauugucucacacagaaaucgcacccguc	aggggugcuaucugugauugagggacauggcaaauagaauugucucacacagaaaucgcacccguc	aggggugcuaucugugauugagggacauggcaaauagaauugucucacacagaaaucgcacccguc	aggggugcuaucugugauugagggacauggcaaauagaauugucucacacagaaaucgcacccgu	aggggugcuaucugugauugagggacauggcaaauagaauugucucacacagaaaucgcacccgu	aggggugcuaucugugauugagggacauggcaaauagaauugucucacacagaaaucgcacccguc	aggggugcuaucugugauugagggacauggcaaauagaauugucucacacagaaaucgcacccguc	aggggugcuaucugugauugagggacauggcaaauagaauugucucacacagaaaucgcacccguc	aggggugcuaucugugauugagggacauggcaaauagaauugucucacacagaaaucgcacccguc	ucucacacagaaaucgcacccguc	ucucacacagaaaucgcacccguc	ucucacacagaaaucgcacccguc	ucucacacagaaaucgcacccgu	ucucacacagaaaucgcacccgu	ucucacacagaaaucgcacccguc	ucucacacagaaaucgcacccguc	ucucacacagaaaucgcacccguc	ucucacacagaaaucgcacccguc	456	447	379	562	201	176	379	447	456	38.3907	31.3447	30.2933	53.9935	17.8915	13.7095	30.2933	31.3447	38.3907
188	allmam-miR-8986a-5p	aucgaggcuagagucacgcuuggguaucagcuuauugccuuagugugcuagaguccucgaaga	aucgaggcuagagucacgcuuggguaucagcuuauugccuuagugugcuagaguccucgaaga	aucgaggcuagagucacgcuuggguaucagcuuauugccuuagugugcuagaguccucgaaga	aucgaggcuagagucacgcuuggguaucagcuuauugccuuagugugcuagaguccucgaaga	aucgaggcuagagucacgcuuggguaucagcuuauugccuuagugugcuagaguccucgaaga	aucgaggcuagagucacgcuuggguaucagcuuauugccuuagugugcuagaguccucgaaga	aucgaggcuagagucacgcuuggguaucagcuuauugccuuagugugcuagaguccucgaaga	aucgaggcuagagucacgcuuggguaucagcuuauugccuuagugugcuagaguccucgaaga	aucgaggcuagagucacgcuuggguaucagcuuauugccuuagugugcuagaguccucgaaga	aucgaggcuagagucacgcuugg	aucgaggcuagagucacgcuugg	aucgaggcuagagucacgcuugg	aucgaggcuagagucacgcuugg	aucgaggcuagagucacgcuugg	aucgaggcuagagucacgcuugg	aucgaggcuagagucacgcuugg	aucgaggcuagagucacgcuugg	aucgaggcuagagucacgcuugg	44	55	24	31	15	55	24	89	103	3.70437	3.85673	1.91831	2.97829	1.33518	4.28421	1.91831	6.71113	7.81071
189	allmam-miR-8986a-3p	aucgaggcuagagucacgcuuggguaucagcuuauugccuuagugugcuagaguccucgaaga	aucgaggcuagagucacgcuuggguaucagcuuauugccuuagugugcuagaguccucgaaga	aucgaggcuagagucacgcuuggguaucagcuuauugccuuagugugcuagaguccucgaaga	aucgaggcuagagucacgcuuggguaucagcuuauugccuuagugugcuagaguccucgaaga	aucgaggcuagagucacgcuuggguaucagcuuauugccuuagugugcuagaguccucgaaga	aucgaggcuagagucacgcuuggguaucagcuuauugccuuagugugcuagaguccucgaaga	aucgaggcuagagucacgcuuggguaucagcuuauugccuuagugugcuagaguccucgaaga	aucgaggcuagagucacgcuuggguaucagcuuauugccuuagugugcuagaguccucgaaga	aucgaggcuagagucacgcuuggguaucagcuuauugccuuagugugcuagaguccucgaaga	uagugugcuagaguccucgaaga	uagugugcuagaguccucgaaga	uagugugcuagaguccucgaaga	uagugugcuagaguccucgaaga	uagugugcuagaguccucgaaga	uagugugcuagaguccucgaaga	uagugugcuagaguccucgaaga	uagugugcuagaguccucgaaga	uagugugcuagaguccucgaaga	886	797	1993	1366	2320	1333	1993	1460	1264	74.5925	55.8876	159.3	131.237	206.508	103.834	159.3	110.093	95.8519
190	allmam-miR-1468-5p	cuccguuugccuguuuugcugauguucuuuugacucauucucagcaaaauaagcaaauggaaaa	null	cuccguuugccuguuuugcugauguucuuuugacucauucucagcaaaauaagcaaauggaaaa	cuccguuugccuguuuugcugauguucuuuugacucauucucagcaaaauaagcaaauggaaaa	cuccguuugccuguuuugcugauguucuuuugacucauucucagcaaaauaagcaaauggaaaa	cuccguuugccuguuuugcugauguucuuuugacucauucucagcaaaauaagcaaauggaaaa	cuccguuugccuguuuugcugauguucuuuugacucauucucagcaaaauaagcaaauggaaaa	cuccguuugccuguuuugcugauguucuuuugacucauucucagcaaaauaagcaaauggaaaa	cuccguuugccuguuuugcugauguucuuuugacucauucucagcaaaauaagcaaauggaaaa	cuccguuugccuguuuugcuga	null	cuccguuugccuguuuugcuga	cuccguuugccuguuuugcuga	cuccguuugccuguuuugcuga	cuccguuugccuguuuugcuga	cuccguuugccuguuuugcug	cuccguuugccuguuuugcuga	cuccguuugccuguuuugcuga	2	0	1	6	4	2	2	3	4	0.16838	0	0.0799296	0.576443	0.356049	0.15579	0.181065	0.226218	0.303329
191	allmam-miR-146b-5p	ugagaacugaauuccauaggcugugagcucgagcaaacgaccuagggacucaguucuggu	ugagaacugaauuccauaggcugugagcucgagcaaacgaccuagggacucaguucuggu	ugagaacugaauuccauaggcugugagcucgagcaaacgaccuagggacucaguucugg	ugagaacugaauuccauaggcugugagcucgagcaaacgaccuagggacucaguucuggu	ugagaacugaauuccauaggcugugagcucgagcaaacgaccuagggacucaguucuggu	ugagaacugaauuccauaggcugugagcucgagcaaacgaccuagggacucaguucugg	ugagaacugaauuccauaggcugugagcucgagcaaacgaccuagggacucaguucugg	ugagaacugaauuccauaggcugugagcucgagcaaacgaccuagggacucaguucuggu	ugagaacugaauuccauaggcugugagcucgagcaaacgaccuagggacucaguucuggu	ugagaacugaauuccauaggcug	ugagaacugaauuccauaggcug	ugagaacugaauuccauaggcug	ugagaacugaauuccauaggcug	ugagaacugaauuccauaggcug	ugagaacugaauuccauaggcug	ugagaacugaauuccauaggcug	ugagaacugaauuccauaggcug	ugagaacugaauuccauaggcug	246	187	376	688	279	215	376	201	322	20.7108	13.1129	30.0535	66.0988	24.8344	16.7474	30.0535	15.1566	24.418
192	allmam-miR-146a-5p	ugagaacugaauuccauggguugugucagugucagaccugugaaguucaguucuucag	ugagaacugaauuccauggguugugucagugucagaccugugaaguucaguucuucag	ugagaacugaauuccauggguugugucagugucagaccugugaaguucaguucuucag	ugagaacugaauuccauggguugugucagugucagaccugugaaguucaguucuucag	ugagaacugaauuccauggguugugucagugucagaccugugaaguucaguucuucag	ugagaacugaauuccauggguugugucagugucagaccugugaaguucaguucuucag	ugagaacugaauuccauggguugugucagugucagaccugugaaguucaguucuucag	ugagaacugaauuccauggguugugucagugucagaccugugaaguucaguucuucag	ugagaacugaauuccauggguugugucagugucagaccugugaaguucaguucuucag	ugagaacugaauuccauggguu	ugagaacugaauuccauggguu	ugagaacugaauuccauggguu	ugagaacugaauuccauggguu	ugagaacugaauuccauggguu	ugagaacugaauuccauggguu	ugagaacugaauuccauggguu	ugagaacugaauuccauggguu	ugagaacugaauuccauggguu	706	709	711	533	611	291	711	709	1858	59.4383	49.7168	56.8299	51.2074	54.3865	22.6674	56.8299	49.7168	140.896
193	allmam-miR-532-5p	caugccuugaguguaggaccguuggcaucuuaauuacccucccacacccaaggcuugca	caugccuugaguguaggaccguuggcaucuuaauuacccucccacacccaaggcuugca	caugccuugaguguaggaccguuggcaucuuaauuacccucccacacccaaggcuugca	caugccuugaguguaggaccguuggcaucuuaauuacccucccacacccaaggcuugca	caugccuugaguguaggaccguuggcaucuuaauuacccucccacacccaaggcuugca	caugccuugaguguaggaccguuggcaucuuaauuacccucccacacccaaggcuugca	caugccuugaguguaggaccguuggcaucuuaauuacccucccacacccaaggcuugca	caugccuugaguguaggaccguuggcaucuuaauuacccucccacacccaaggcuugca	caugccuugaguguaggaccguuggcaucuuaauuacccucccacacccaaggcuugca	caugccuugaguguaggaccgu	caugccuugaguguaggaccgu	caugccuugaguguaggaccgu	caugccuugaguguaggaccgu	caugccuugaguguaggaccgu	caugccuugaguguaggaccgu	caugccuugaguguaggaccgu	caugccuugaguguaggaccgu	caugccuugaguguaggaccgu	738	649	709	1382	674	685	709	649	1726	62.1324	45.5095	56.6701	132.774	59.9942	53.3579	56.6701	45.5095	130.886
194	allmam-miR-532-3p	caugccuugaguguaggaccguuggcaucuuaauuacccucccacacccaaggcuugca	caugccuugaguguaggaccguuggcaucuuaauuacccucccacacccaaggcuugca	caugccuugaguguaggaccguuggcaucuuaauuacccucccacacccaaggcuugca	caugccuugaguguaggaccguuggcaucuuaauuacccucccacacccaaggcuugca	caugccuugaguguaggaccguuggcaucuuaauuacccucccacacccaaggcuugca	caugccuugaguguaggaccguuggcaucuuaauuacccucccacacccaaggcuugca	caugccuugaguguaggaccguuggcaucuuaauuacccucccacacccaaggcuugca	caugccuugaguguaggaccguuggcaucuuaauuacccucccacacccaaggcuugca	caugccuugaguguaggaccguuggcaucuuaauuacccucccacacccaaggcuugca	ccucccacacccaaggcuugca	ccucccacacccaaggcuugca	ccucccacacccaaggcuugca	ccucccacacccaaggcuugca	ccucccacacccaaggcuugca	ccucccacacccaaggcuugca	ccucccacacccaaggcuugca	ccucccacacccaaggcuugca	ccucccacacccaaggcuugca	52	79	29	42	17	52	29	79	148	4.37789	5.53967	2.31796	4.0351	1.51321	4.05053	2.31796	5.53967	11.2232
195	allmam-miR-130a-3p	ucuuuucacauugugcuacugucugcaccuaccacuagcagugcaauguuaaaagggc	null	null	agcucuuuucacauugugcuacugucugcaccuaccacuagcagugcaauguuaaaagggcauu	agcucuuuucacauugugcuacugucugcaccuaccacuagcagugcaauguuaaaagggcauu	null	null	agcucuuuucacauugugcuacugucugcaccuaccacuagcagugcaauguuaaaagggcauu	gcucuuuucacauugugcuacugucugcaccuaccacuagcagugcaauguuaaaagggcauu	cagugcaauguuaaaagggc	null	null	cagugcaauguuaaaagggcauu	cagugcaauguuaaaagggcauu	null	null	cagugcaauguuaaaagggcauu	cagugcaauguuaaaagggcauu	1	0	0	1	2	0	0	3	4	0.0841902	0	0	0.0960739	0.178024	0	0	0.226218	0.303329
196	allmam-miR-940-5p	aaggcagggcccccgcuccccgggcccgaccccguagcuucagguccuccucc	aaggcagggcccccgcuccccgggcccgaccccguagcuucagguccuccucc	aaggcagggcccccgcuccccgggcccgaccccguagcuucagguccuccucc	aaggcagggcccccgcuccccgggcccgaccccguagcuucagguccuccucc	aaggcagggcccccgcuccccgggcccgaccccguagcuucagguccuccucc	aaggcagggcccccgcuccccgggcccgaccccguagcuucagguccuccucc	aaggcagggcccccgcuccccgggcccgaccccguagcuucagguccuccucc	aaggcagggcccccgcuccccgggcccgaccccguagcuucagguccuccucc	aaggcagggcccccgcuccccgggcccgaccccguagcuucagguccuccucc	aaggcagggcccccgcuccccg	aaggcagggcccccgcuccccg	aaggcagggcccccgcuccc	aaggcagggcccccgcuccc	aaggcagggcccccgcuccc	aaggcagggcccccgcuccccg	aaggcagggcccccgcuccc	aaggcagggcccccgcuccc	aaggcagggcccccgcuccc	51	50	14	20	28	47	54	70	106	4.2937	3.50612	1.11901	1.92148	2.49234	3.66105	4.88877	5.27841	8.03821
197	allmam-miR-191b-5p	null	gaacgaaauccaagcgcagcuggaaugcucuggagacaacagcugcuuuugggauuccguugcc	null	gaacgaaauccaagcgcagcuggaaugcucuggagacaacagcugcuuuugggauuccguugcc	gaacgaaauccaagcgcagcuggaaugcucuggagacaacagcugcuuuugggauuccguugcc	null	gaacgaaauccaagcgcagcuggaaugcucuggagacaacagcugcuuuugggauuccguugcc	gaacgaaauccaagcgcagcuggaaugcucuggagacaacagcugcuuuugggauuccguugcc	gaacgaaauccaagcgcagcuggaaugcucuggagacaacagcugcuuuugggauuccguugcc	null	gaacgaaauccaagcgcagcu	null	gaacgaaauccaagcgcagcug	gaacgaaauccaagcgcagcugg	null	gaacgaaauccaagcgcagcugg	gaacgaaauccaagcgcagcu	gaacgaaauccaagcgcagcug	0	2	0	3	1	0	3	2	1	0	0.140245	0	0.288222	0.0890122	0	0.271598	0.140245	0.0758322
198	allmam-miR-3120-5p	ccugucugugccugcuguacaggugagcggauguucugcacagcaaguguagacaggca	null	ccugucugugccugcuguacaggugagcggauguucugcacagcaaguguagacaggca	ccugucugugccugcuguacaggugagcggauguucugcacagcaaguguagacaggca	ccugucugugccugcuguacaggugagcggauguucugcacagcaaguguagacaggca	null	ccugucugugccugcuguacaggugagcggauguucugcacagcaaguguagacaggca	null	ccugucugugccugcuguacaggugagcggauguucugcacagcaaguguagacaggca	ccugucugugccugcuguaca	null	ccugucugugccugcuguac	ccugucugugccugcuguac	ccugucugugccugcuguac	null	ccugucugugccugcuguac	null	ccugucugugccugcuguaca	3	0	9	23	24	0	9	0	16	0.252571	0	0.719366	2.2097	2.13629	0	0.719366	0	1.21331
199	allmam-miR-3120-3p	ccugucugugccugcuguacaggugagcggauguucugcacagcaaguguagacaggca	null	ccugucugugccugcuguacaggugagcggauguucugcacagcaaguguagacaggca	ccugucugugccugcuguacaggugagcggauguucugcacagcaaguguagacaggca	ccugucugugccugcuguacaggugagcggauguucugcacagcaaguguagacaggca	null	ccugucugugccugcuguacaggugagcggauguucugcacagcaaguguagacaggca	null	ccugucugugccugcuguacaggugagcggauguucugcacagcaaguguagacaggca	cacagcaaguguagacaggca	null	cacagcaaguguagacaggca	cacagcaaguguagacaggca	cacagcaaguguagacaggca	null	cacagcaaguguagacaggca	null	cacagcaaguguagacaggca	72	0	61	127	65	0	61	0	165	6.0617	0	4.87571	12.2014	5.78579	0	4.87571	0	12.5123
200	allmam-miR-31-5p	aggcaagaugcuggcauagcuguugaacugagaaccugcuaugccaacauauugccauc	aggcaagaugcuggcauagcuguugaacugagaaccugcuaugccaacauauugccauc	null	aggcaagaugcuggcauagcuguugaacugagaaccugcuaugccaacauauugccauc	aggcaagaugcuggcauagcuguugaacugagaaccugcuaugccaacauauugccauc	null	aggcaagaugcuggcauagcuguugaacugagaaccugcuaugccaacauauugccauc	aggcaagaugcuggcauagcuguugaacugagaaccugcuaugccaacauauugccauc	aggcaagaugcuggcauagcuguugaacugagaaccugcuaugccaacauauugccauc	aggcaagaugcuggcauagcugu	aggcaagaugcuggcauagcu	null	aggcaagaugcuggcauagcu	aggcaagaugcuggcauagcugu	null	aggcaagaugcuggcauagcugu	aggcaagaugcuggcauagcugu	aggcaagaugcuggcauagcugu	10	1	0	7	10	0	2	2	10	0.841902	0.0701224	0	0.672517	0.890122	0	0.181065	0.150812	0.841902
201	allmam-miR-32-5p	uauugcacauuacuaaguugcauguugucacggccuccgugcaauuuagugugugugauauu	uauugcacauuacuaaguugcauguugucacggccuccgugcaauuuagugugugugauauu	uauugcacauuacuaaguugcauguugucacggccuccgugcaauuuagugugugugauauu	uauugcacauuacuaaguugcauguugucacggccuccgugcaauuuagugugugugauauu	uauugcacauuacuaaguugcauguugucacggccuccgugcaauuuagugugugugauauu	uauugcacauuacuaaguugcauguugucacggccuccgugcaauuuagugugugugauauu	caauuuagugugugugauauuuucacaugagugcaugcacacgggua	uauugcacauuacuaaguugcauguugucacggccuccgugcaauuuagugugugugauauu	uauugcacauuacuaaguugcauguugucacggccuccgugcaauuuagugugugugauau	uauugcacauuacuaaguugca	uauugcacauuacuaaguug	uauugcacauuacuaaguugca	uauugcacauuacuaaguugca	uauugcacauuacuaaguug	uauugcacauuacuaaguugca	caauuuagugugugugauauu	uauugcacauuacuaaguug	uauugcacauuacuaaguugc	2	4	0	1	3	7	1	4	2	0.16838	0.28049	0	0.0960739	0.267037	0.545263	0.0905327	0.28049	0.151664
202	allmam-miR-33-3p	null	null	ggugcauuguaguugcauugcacguucuggccguacccgugcaauguuuccacagugcauccc	null	null	ggugcauuguaguugcauugcacguucuggccguacccgugcaauguuuccacagugcauccc	ggugcauuguaguugcauugcacguucuggccguacccgugcaauguuuccacagugcauccc	null	null	null	null	caauguuuccacagugcauccc	null	null	caauguuuccacagugcauccc	caauguuuccacagugcauccc	null	null	0	0	4	0	0	2	4	0	0	0	0	0.319718	0	0	0.15579	0.319718	0	0
203	allmam-miR-16b-5p	uagcagcacguaaauauuggcguagugaaauaaguacuaaacaccaauauuauugugcugcu	uagcagcacguaaauauuggcguagugaaauaaguacuaaacaccaauauuauugugcugcuu	uagcagcacguaaauauuggcguuaagauucuaaaauuaucuccaguauuaacugugcugcugaa	cucauuuuauguuuggauggacugacauacuuguuccgcucuagcagcacguaaauauuggcg	uagcagcacguaaauauuggcguagugaaauaaguacuaaacaccaauauuauugugcugcuu	cucauuuuauguuuggauggacugacauacuuguuccgcucuagcagcacguaaauauuggcg	uagcagcacguaaauauuggcguuaagauucuaaaauuaucuccaguauuaacugugcugcugaa	uagcagcacguaaauauuggcguagugaaauaaguacuaaacaccaauauuauugugcugcuu	uagcagcacguaaauauuggcguagugaaauaaguacuaaacaccaauauuauugugcugcuuua	uagcagcacguaaauauuggcg	uagcagcacguaaauauuggcg	uagcagcacguaaauauuggcg	cucauuuuauguuugga	uagcagcacguaaauauuggcg	cucauuuuauguuugga	uagcagcacguaaauauuggcg	uagcagcacguaaauauuggcg	uagcagcacguaaauauuggcg	43603	32148	18077	0	30366	0	18077	32148	84522	3670.95	2254.3	1444.89	0	2702.95	0	1444.89	2254.3	6409.49
204	allmam-miR-16b-3p	uagcagcacguaaauauuggcguagugaaauaaguacuaaacaccaauauuauugugcugcu	uagcagcacguaaauauuggcguagugaaauaaguacuaaacaccaauauuauugugcugcuu	uagcagcacguaaauauuggcguuaagauucuaaaauuaucuccaguauuaacugugcugcugaa	cucauuuuauguuuggauggacugacauacuuguuccgcucuagcagcacguaaauauuggcg	uagcagcacguaaauauuggcguagugaaauaaguacuaaacaccaauauuauugugcugcuu	cucauuuuauguuuggauggacugacauacuuguuccgcucuagcagcacguaaauauuggcg	uagcagcacguaaauauuggcguuaagauucuaaaauuaucuccaguauuaacugugcugcugaa	uagcagcacguaaauauuggcguagugaaauaaguacuaaacaccaauauuauugugcugcuu	uagcagcacguaaauauuggcguagugaaauaaguacuaaacaccaauauuauugugcugcuuua	accaauauuauugugcugcu	accaauauuauugugcugcuu	ccaguauuaacugugcugcugaa	uagcagcacguaaauauuggcg	accaauauuauugugcugcuu	uagcagcacguaaauauuggcg	ccaguauuaacugugcugcugaa	accaauauuauugugcugcuu	accaauauuauugugcugcuuua	4	1	1	28502	1	15219	1	1	5	0.336761	0.0701224	0.0799296	2738.3	0.0890122	1185.48	0.0799296	0.0701224	0.379161
205	allmam-miR-769-5p	ugagaccucuggguucugagcugugacguuccuuccaagcugggaucucuggggucuugguu	ugagaccucuggguucugagcugugacguuccuuccaagcugggaucucuggggucuugguuc	ugagaccucuggguucugagcugugacguuccuuccaagcugggaucucuggggucuugguuc	ugagaccucuggguucugagcugugacguuccuuccaagcugggaucucuggggucuugguu	ugagaccucuggguucugagcugugacguuccuuccaagcugggaucucuggggucuugguu	ugagaccucuggguucugagcugugacguuccuuccaagcugggaucucuggggucuugguu	ugagaccucuggguucugagcugugacguuccuuccaagcugggaucucuggggucuugguuc	ugagaccucuggguucugagcugugacguuccuuccaagcugggaucucuggggucuugguuc	ugagaccucuggguucugagcugugacguuccuuccaagcugggaucucuggggucuugguu	ugagaccucuggguucugagcu	ugagaccucuggguucugagcu	ugagaccucuggguucugagcu	ugagaccucuggguucugagcu	ugagaccucuggguucugagc	ugagaccucuggguucugagc	ugagaccucuggguucugagcu	ugagaccucuggguucugagcu	ugagaccucuggguucugagc	53	56	21	46	33	43	21	56	138	4.46208	3.92686	1.67852	4.4194	2.9374	3.34948	1.67852	3.92686	10.4648
206	allmam-miR-769-3p	ugagaccucuggguucugagcugugacguuccuuccaagcugggaucucuggggucuugguu	ugagaccucuggguucugagcugugacguuccuuccaagcugggaucucuggggucuugguuc	ugagaccucuggguucugagcugugacguuccuuccaagcugggaucucuggggucuugguuc	ugagaccucuggguucugagcugugacguuccuuccaagcugggaucucuggggucuugguu	ugagaccucuggguucugagcugugacguuccuuccaagcugggaucucuggggucuugguu	ugagaccucuggguucugagcugugacguuccuuccaagcugggaucucuggggucuugguu	ugagaccucuggguucugagcugugacguuccuuccaagcugggaucucuggggucuugguuc	ugagaccucuggguucugagcugugacguuccuuccaagcugggaucucuggggucuugguuc	ugagaccucuggguucugagcugugacguuccuuccaagcugggaucucuggggucuugguu	ugggaucucuggggucuugguu	ugggaucucuggggucuugguuc	ugggaucucuggggucuugguuc	ugggaucucuggggucuugguu	ugggaucucuggggucuugguu	ugggaucucuggggucuugguu	ugggaucucuggggucuugguuc	ugggaucucuggggucuugguuc	ugggaucucuggggucuugguu	4	10	5	3	4	7	5	10	19	0.336761	0.701224	0.399648	0.288222	0.356049	0.545263	0.399648	0.701224	1.44081
207	allmam-miR-760-3p	cccccucaguccaccagagcccggauaccucagaaauucggcucugggucuguggggagc	cccccucaguccaccagagcccggauaccucagaaauucggcucugggucuguggggagc	null	cccccucaguccaccagagcccggauaccucagaaauucggcucugggucuguggggagc	cccccucaguccaccagagcccggauaccucagaaauucggcucugggucuguggggagc	cccccucaguccaccagagcccggauaccucagaaauucggcucugggucuguggggagc	cccccucaguccaccagagcccggauaccucagaaauucggcucugggucuguggggagc	cccccucaguccaccagagcccggauaccucagaaauucggcucugggucuguggggagc	cccccucaguccaccagagcccggauaccucagaaauucggcucugggucuguggggagc	cggcucugggucuguggggagc	cggcucugggucuguggggagc	null	cggcucugggucuguggggagc	cggcucugggucuguggggagc	cggcucugggucuguggggagc	ucggcucugggucuguggggagc	cggcucugggucuguggggagc	cggcucugggucuguggggagc	2	3	0	1	3	4	2	3	2	0.16838	0.210367	0	0.0960739	0.267037	0.311579	0.181065	0.210367	0.16838
208	allmam-miR-411a-5p	uaguagaccguauagcguacgcuuuaucugugacguauguaacacgguccacuaac	uaguagaccguauagcguacgcuuuaucugugacguauguaacacgguccacuaac	uaguagaccguauagcguacgcuuuaucugugacguauguaacacgguccacuaac	uaguagaccguauagcguacgcuuuaucugugacguauguaacacgguccacuaac	auaguagaccguauagcguacgcuuuaucugugacguauguaacacgguccacuaac	auaguagaccguauagcguacgcuuuaucugugacguauguaacacgguccacuaacc	uaguagaccguauagcguacgcuuuaucugugacguauguaacacgguccacuaac	uaguagaccguauagcguacgcuuuaucugugacguauguaacacgguccacuaacc	uaguagaccguauagcguacgcuuuaucugugacguauguaacacgguccacuaac	uaguagaccguauagcguacg	uaguagaccguauagcguacg	uaguagaccguauagcguacg	uaguagaccguauagcguacg	auaguagaccguauagcguacg	auaguagaccguauagcguacg	uaguagaccguauagcguacg	uaguagaccguauagcguacg	uaguagaccguauagcguacg	4	3	7	2	11	2	7	8	4	0.336761	0.210367	0.559507	0.192148	0.979134	0.15579	0.559507	0.603247	0.336761
209	allmam-miR-2483-5p	ucugucaaccauccagcuguuugggguaaugcaaacaaacaucugguugguugagagaau	ucugucaaccauccagcuguuugggguaaugcaaacaaacaucugguugguugagagaau	ucugucaaccauccagcuguuugggguaaugcaaacaaacaucugguugguugagaga	null	ucugucaaccauccagcuguuugggguaaugcaaacaaacaucugguugguugagaga	ucugucaaccauccagcuguuugggguaaugcaaacaaacaucugguugguugagagaau	ucugucaaccauccagcuguuugggguaaugcaaacaaacaucugguugguugagaga	ucugucaaccauccagcuguuugggguaaugcaaacaaacaucugguugguugagagaau	ucugucaaccauccagcuguuugggguaaugcaaacaaacaucugguugguugagaga	ucugucaaccauccagcuguu	ucugucaaccauccagcuguuu	ucugucaaccauccagcuguuu	null	ucugucaaccauccagcuguuu	ucugucaaccauccagcuguuu	ucugucaaccauccagcuguu	ucugucaaccauccagcuguuu	ucugucaaccauccagcuguuu	10	16	9	0	9	14	11	16	58	0.841902	1.12196	0.719366	0	0.80111	1.09053	0.99586	1.12196	4.39827
210	allmam-miR-2483-3p	ucugucaaccauccagcuguuugggguaaugcaaacaaacaucugguugguugagagaau	ucugucaaccauccagcuguuugggguaaugcaaacaaacaucugguugguugagagaau	ucugucaaccauccagcuguuugggguaaugcaaacaaacaucugguugguugagaga	null	ucugucaaccauccagcuguuugggguaaugcaaacaaacaucugguugguugagaga	ucugucaaccauccagcuguuugggguaaugcaaacaaacaucugguugguugagagaau	ucugucaaccauccagcuguuugggguaaugcaaacaaacaucugguugguugagaga	ucugucaaccauccagcuguuugggguaaugcaaacaaacaucugguugguugagagaau	ucugucaaccauccagcuguuugggguaaugcaaacaaacaucugguugguugagaga	caucugguugguugagagaau	acaucugguugguugagagaau	aaacaucugguugguugagaga	null	aacaucugguugguugagaga	acaucugguugguugagagaau	aacaucugguugguugagaga	acaucugguugguugagagaau	aacaucugguugguugagaga	0	0	2	0	1	10	6	0	4	0	0	0.159859	0	0.0890122	0.778948	0.543196	0	0.303329
211	allmam-miR-7178-3p	null	null	null	null	gguaggagcuaucagaacuuagugaucaagugaaguugcaguuacuaauuucugaugcucuuccccu	augguaggagcuaucagaacuuagugaucaagugaaguugcaguuacuaauuucugaugcucuuccccugc	augguaggagcuaucagaacuuagugaucaagugaaguugcaguuacuaauuucugaugcucuuccccugc	null	null	null	null	null	null	uaauuucugaugcucuuccccu	aauuucugaugcucuuccccugc	auuucugaugcucuuccccugc	null	null	0	0	0	0	5	1	3	0	0	0	0	0	0	0.445061	0.0778948	0.271598	0	0
212	allmam-miR-874-3p	ggccccacgcaccaggguaagagagacucucgcuuccugcccuggcccgagggaccga	cggccccacgcaccaggguaagagagacucucgcuuccugcccuggcccgagggaccgacu	gcggccccacgcaccaggguaagagagacucucgcuuccugcccuggcccgagggaccgacu	gcggccccacgcaccaggguaagagagacucucgcuuccugcccuggcccgagggaccgacu	null	gcggccccacgcaccaggguaagagagacucucgcuuccugcccuggcccgagggaccgacu	gcggccccacgcaccaggguaagagagacucucgcuuccugcccuggcccgagggaccgacu	ggccccacgcaccaggguaagagagacucucgcuuccugcccuggcccgagggaccga	cggccccacgcaccaggguaagagagacucucgcuuccugcccuggcccgagggaccgac	ugcccuggcccgagggaccga	cugcccuggcccgagggaccgacu	cugcccuggcccgagggaccgacu	cugcccuggcccgagggaccgacu	null	cugcccuggcccgagggaccgacu	cugcccuggcccgagggaccgacu	cugcccuggcccgagggaccga	cugcccuggcccgagggaccgac	4	4	2	3	0	3	2	7	11	0.336761	0.28049	0.159859	0.288222	0	0.233684	0.159859	0.527841	0.834154
213	allmam-miR-1843b-5p	cauggaggucucugucuggcuuaggacaguuggcuaagucugaucguuccccuccaua	cauggaggucucugucuggcuuaggacaguuggcuaagucugaucguuccccuccaua	cauggaggucucugucuggcuuaggacaguuggcuaagucugaucguuccccuccauaca	cauggaggucucugucuggcuuaggacaguuggcuaagucugaucguuccccuccauac	null	null	acauggaggucucugucuggcuuaggacaguuggcuaagucugaucguuccccuccauac	cauggaggucucugucuggcuuaggacaguuggcuaagucugaucguuccccuccaua	cauggaggucucugucuggcuuaggacaguuggcuaagucugaucguuccccuccaua	cauggaggucucugucuggcu	cauggaggucucugucuggcu	cauggaggucucugucuggcu	cauggaggucucugucuggcu	null	null	acauggaggucucugucuggcu	cauggaggucucugucuggcu	cauggaggucucugucuggcu	38	34	26	50	0	0	19	34	38	3.19923	2.38416	2.07817	4.80369	0	0	1.72012	2.38416	3.19923
214	allmam-miR-1843b-3p	cauggaggucucugucuggcuuaggacaguuggcuaagucugaucguuccccuccaua	cauggaggucucugucuggcuuaggacaguuggcuaagucugaucguuccccuccaua	cauggaggucucugucuggcuuaggacaguuggcuaagucugaucguuccccuccauaca	cauggaggucucugucuggcuuaggacaguuggcuaagucugaucguuccccuccauac	null	null	acauggaggucucugucuggcuuaggacaguuggcuaagucugaucguuccccuccauac	cauggaggucucugucuggcuuaggacaguuggcuaagucugaucguuccccuccaua	cauggaggucucugucuggcuuaggacaguuggcuaagucugaucguuccccuccaua	ucugaucguuccccuccaua	ucugaucguuccccuccaua	ucugaucguuccccuccauaca	ucugaucguuccccuccauac	null	null	ucugaucguuccccuccauac	ucugaucguuccccuccaua	ucugaucguuccccuccaua	18	23	11	19	0	0	32	23	18	1.51542	1.61282	0.879226	1.8254	0	0	2.89705	1.61282	1.51542
215	allmam-miR-1296-5p	uuagggcccuggcuccaucuccuuuaggaaaaccuucuguggggaguggggcuucgacccuaacc	uuagggcccuggcuccaucuccuuuaggaaaaccuucuguggggaguggggcuucgacccuaacc	uuagggcccuggcuccaucuccuuuaggaaaaccuucuguggggaguggggcuucgacccuaacc	uuagggcccuggcuccaucuccuuuaggaaaaccuucuguggggaguggggcuucgacccuaacc	uuagggcccuggcuccaucuccuuuaggaaaaccuucuguggggaguggggcuucgacccuaacc	uuagggcccuggcuccaucuccuuuaggaaaaccuucuguggggaguggggcuucgacccuaacc	uuagggcccuggcuccaucuccuuuaggaaaaccuucuguggggaguggggcuucgacccuaacc	uuagggcccuggcuccaucuccuuuaggaaaaccuucuguggggaguggggcuucgacccuaacc	uuagggcccuggcuccaucuccuuuaggaaaaccuucuguggggaguggggcuucgacccuaacc	uuagggcccuggcuccaucucc	uuagggcccuggcuccaucucc	uuagggcccuggcuccaucucc	uuagggcccuggcuccaucucc	uuagggcccuggcuccaucucc	uuagggcccuggcuccaucucc	uuagggcccuggcuccaucucc	uuagggcccuggcuccaucucc	uuagggcccuggcuccaucucc	464	603	184	144	145	246	184	603	682	39.0643	42.2838	14.707	13.8346	12.9068	19.1621	14.707	42.2838	51.7175
216	allmam-miR-30a-5p	uguaaacauccucgacuggaagcugugaaggcacagaugggcuuucagucggauguuugcagcu	uguaaacauccucgacuggaagcugugaaggcacagaugggcuuucagucggauguuugcagcu	uguaaacauccucgacuggaagcugugaaggcacagaugggcuuucagucggauguuugcagcu	uguaaacauccucgacuggaagcugugaaggcacagaugggcuuucagucggauguuugcagcu	uguaaacauccucgacuggaagcugugaaggcacagaugggcuuucagucggauguuugcagcu	uguaaacauccucgacuggaagcugugaaggcacagaugggcuuucagucggauguuugcagcu	uguaaacauccucgacuggaagcugugaaggcacagaugggcuuucagucggauguuugcagcu	uguaaacauccucgacuggaagcugugaaggcacagaugggcuuucagucggauguuugcagcu	uguaaacauccucgacuggaagcugugaaggcacagaugggcuuucagucggauguuugcagcu	uguaaacauccucgacuggaagcu	uguaaacauccucgacuggaagcu	uguaaacauccucgacuggaagcu	uguaaacauccucgacuggaagcu	uguaaacauccucgacuggaagcu	uguaaacauccucgacuggaagcu	uguaaacauccucgacuggaagcu	uguaaacauccucgacuggaagcu	uguaaacauccucgacuggaag	604	419	363	528	409	392	363	614	1857	50.8509	29.3813	29.0144	50.727	36.406	30.5348	29.0144	46.2992	140.82
217	allmam-miR-30a-3p	uguaaacauccucgacuggaagcugugaaggcacagaugggcuuucagucggauguuugcagcu	uguaaacauccucgacuggaagcugugaaggcacagaugggcuuucagucggauguuugcagcu	uguaaacauccucgacuggaagcugugaaggcacagaugggcuuucagucggauguuugcagcu	uguaaacauccucgacuggaagcugugaaggcacagaugggcuuucagucggauguuugcagcu	uguaaacauccucgacuggaagcugugaaggcacagaugggcuuucagucggauguuugcagcu	uguaaacauccucgacuggaagcugugaaggcacagaugggcuuucagucggauguuugcagcu	uguaaacauccucgacuggaagcugugaaggcacagaugggcuuucagucggauguuugcagcu	uguaaacauccucgacuggaagcugugaaggcacagaugggcuuucagucggauguuugcagcu	uguaaacauccucgacuggaagcugugaaggcacagaugggcuuucagucggauguuugcagcu	uuucagucggauguuugcagcu	cuuucagucggauguuugcagcu	cuuucagucggauguuugcagcu	cuuucagucggauguuugcagcu	cuuucagucggauguuugcagcu	cuuucagucggauguuugcagcu	cuuucagucggauguuugcagcu	uuucagucggauguuugcagcu	uuucagucggauguuugcagcu	52	18	76	106	71	43	76	40	161	4.37789	1.2622	6.07465	10.1838	6.31987	3.34948	6.07465	3.01624	12.209
218	allmam-miR-30c-5p	uguaaacauccuacacucucagcuguggaaaguaagaaagcugggagaaggcuguuuacucu	uguaaacauccuacacucucagcuguggaaaguaagaaagcugggagaaggcuguuuacucu	uguaaacauccuacacucucagcuguggaaaguaagaaagcugggagaaggcuguuuacucu	uguaaacauccuacacucucagcuguggaaaguaagaaagcugggagaaggcuguuuacucu	uguaaacauccuacacucucagcuguggaaaguaagaaagcugggagaaggcuguuuacucu	uguaaacauccuacacucucagcuguggaaaguaagaaagcugggagaaggcuguuuacucu	uguaaacauccuacacucucagcuguggaaaguaagaaagcugggagaaggcuguuuacucu	uguaaacauccuacacucucagcuguggaaaguaagaaagcugggagaaggcuguuuacucu	uguaaacauccuacacucucagcuguggaaaguaagaaagcugggagaaggcuguuuacucu	uguaaacauccuacacucucagcu	uguaaacauccuacacucucagc	uguaaacauccuacacucucagc	uguaaacauccuacacucucagc	uguaaacauccuacacucucagc	uguaaacauccuacacucucagc	uguaaacauccuacacucucagc	uguaaacauccuacacucucagc	uguaaacauccuacacucucagcu	7187	5137	7393	8019	3509	4327	7393	5137	7187	605.075	360.219	590.92	770.416	312.344	337.051	590.92	360.219	605.075
219	allmam-miR-30c-3p	uguaaacauccuacacucucagcuguggaaaguaagaaagcugggagaaggcuguuuacucu	uguaaacauccuacacucucagcuguggaaaguaagaaagcugggagaaggcuguuuacucu	uguaaacauccuacacucucagcuguggaaaguaagaaagcugggagaaggcuguuuacucu	uguaaacauccuacacucucagcuguggaaaguaagaaagcugggagaaggcuguuuacucu	uguaaacauccuacacucucagcuguggaaaguaagaaagcugggagaaggcuguuuacucu	uguaaacauccuacacucucagcuguggaaaguaagaaagcugggagaaggcuguuuacucu	uguaaacauccuacacucucagcuguggaaaguaagaaagcugggagaaggcuguuuacucu	uguaaacauccuacacucucagcuguggaaaguaagaaagcugggagaaggcuguuuacucu	uguaaacauccuacacucucagcuguggaaaguaagaaagcugggagaaggcuguuuacucu	cugggagaaggcuguuuacucu	cugggagaaggcuguuuacucu	cugggagaaggcuguuuacucu	cugggagaaggcuguuuacucu	cugggagaaggcuguuuacucu	cugggagaaggcuguuuacucu	cugggagaaggcuguuuacucu	cugggagaaggcuguuuacucu	cugggagaaggcuguuuacucu	6	1	4	4	4	3	4	1	6	0.505141	0.0701224	0.319718	0.384295	0.356049	0.233684	0.319718	0.0701224	0.505141
220	allmam-miR-30b-5p	uguaaacauccuacacucagcuguaauaacguggauuggcugggagguggauguuuacuu	uguaaacauccuacacucagcuguaauaacguggauuggcugggagguggauguuuacuuc	uguaaacauccuacacucagcuguaauaacguggauuggcugggagguggauguuuacu	uguaaacauccuacacucagcuguaauaacguggauuggcugggagguggauguuuacu	uguaaacauccuacacucagcuguaauaacguggauuggcugggagguggauguuuacuu	uguaaacauccuacacucagcuguaauaacguggauuggcugggagguggauguuuacu	uguaaacauccuacacucagcuguaauaacguggauuggcugggagguggauguuuacu	uguaaacauccuacacucagcuguaauaacguggauuggcugggagguggauguuuacuuc	uguaaacauccuacacucagcuguaauaacguggauuggcugggagguggauguuuacuu	uguaaacauccuacacucagcu	uguaaacauccuacacucagcu	uguaaacauccuacacucagcu	uguaaacauccuacacucagcu	uguaaacauccuacacucagcu	uguaaacauccuacacucagcu	uguaaacauccuacacucagcu	uguaaacauccuacacucagcu	uguaaacauccuacacucagcu	208	196	99	111	175	86	99	196	208	17.5116	13.744	7.91303	10.6642	15.5771	6.69895	7.91303	13.744	17.5116
221	allmam-miR-30b-3p	uguaaacauccuacacucagcuguaauaacguggauuggcugggagguggauguuuacuu	uguaaacauccuacacucagcuguaauaacguggauuggcugggagguggauguuuacuuc	uguaaacauccuacacucagcuguaauaacguggauuggcugggagguggauguuuacu	uguaaacauccuacacucagcuguaauaacguggauuggcugggagguggauguuuacu	uguaaacauccuacacucagcuguaauaacguggauuggcugggagguggauguuuacuu	uguaaacauccuacacucagcuguaauaacguggauuggcugggagguggauguuuacu	uguaaacauccuacacucagcuguaauaacguggauuggcugggagguggauguuuacu	uguaaacauccuacacucagcuguaauaacguggauuggcugggagguggauguuuacuuc	uguaaacauccuacacucagcuguaauaacguggauuggcugggagguggauguuuacuu	cugggagguggauguuuacuu	cugggagguggauguuuacuuc	cugggagguggauguuuacu	cugggagguggauguuuacu	cugggagguggauguuuacuu	cugggagguggauguuuacu	cugggagguggauguuuacu	cugggagguggauguuuacuuc	cugggagguggauguuuacuu	2	5	2	22	12	11	2	5	2	0.16838	0.350612	0.159859	2.11363	1.06815	0.856843	0.159859	0.350612	0.16838
222	allmam-miR-30e-5p	uguaaacauccuugacuggaagcuguaaguuguucagaggagcuuucagucggauguuuacagc	uguaaacauccuugacuggaagcuguaaguuguucagaggagcuuucagucggauguuuacagc	uguaaacauccuugacuggaagcuguaaguuguucagaggagcuuucagucggauguuuacagc	uguaaacauccuugacuggaagcuguaaguuguucagaggagcuuucagucggauguuuacagc	uguaaacauccuugacuggaagcuguaaguuguucagaggagcuuucagucggauguuuacagc	uguaaacauccuugacuggaagcuguaaguuguucagaggagcuuucagucggauguuuacagc	uguaaacauccuugacuggaagcuguaaguuguucagaggagcuuucagucggauguuuacagc	uguaaacauccuugacuggaagcuguaaguuguucagaggagcuuucagucggauguuuacagc	uguaaacauccuugacuggaagcuguaaguuguucagaggagcuuucagucggauguuuacagc	uguaaacauccuugacuggaagcu	uguaaacauccuugacuggaagcu	uguaaacauccuugacuggaagcu	uguaaacauccuugacuggaagcu	uguaaacauccuugacuggaagcu	uguaaacauccuugacuggaagcu	uguaaacauccuugacuggaagcu	uguaaacauccuugacuggaagcu	uguaaacauccuugacuggaagcu	4411	2796	4132	8869	3158	3929	4132	2796	4028	371.363	196.062	330.269	852.079	281.101	306.049	330.269	196.062	305.452
223	allmam-miR-30e-3p	uguaaacauccuugacuggaagcuguaaguuguucagaggagcuuucagucggauguuuacagc	uguaaacauccuugacuggaagcuguaaguuguucagaggagcuuucagucggauguuuacagc	uguaaacauccuugacuggaagcuguaaguuguucagaggagcuuucagucggauguuuacagc	uguaaacauccuugacuggaagcuguaaguuguucagaggagcuuucagucggauguuuacagc	uguaaacauccuugacuggaagcuguaaguuguucagaggagcuuucagucggauguuuacagc	uguaaacauccuugacuggaagcuguaaguuguucagaggagcuuucagucggauguuuacagc	uguaaacauccuugacuggaagcuguaaguuguucagaggagcuuucagucggauguuuacagc	uguaaacauccuugacuggaagcuguaaguuguucagaggagcuuucagucggauguuuacagc	uguaaacauccuugacuggaagcuguaaguuguucagaggagcuuucagucggauguuuacagc	cuuucagucggauguuuacagc	cuuucagucggauguuuacagc	cuuucagucggauguuuacagc	cuuucagucggauguuuacagc	cuuucagucggauguuuacagc	cuuucagucggauguuuacagc	cuuucagucggauguuuacagc	cuuucagucggauguuuacagc	cuuucagucggauguuuacagc	480	283	868	918	1143	241	868	283	887	40.4113	19.8446	69.3789	88.1958	101.741	18.7726	69.3789	19.8446	67.2631
224	allmam-miR-30d-5p	uguaaacauccccgacuggaagcuguaagacagagcaaagcuuucagucagauguuugcugcu	uguaaacauccccgacuggaagcuguaagacagagcaaagcuuucagucagauguuugcugcu	uguaaacauccccgacuggaagcuguaagacagagcaaagcuuucagucagauguuugcugcu	uguaaacauccccgacuggaagcuguaagacagagcaaagcuuucagucagauguuugcugcu	uguaaacauccccgacuggaagcuguaagacagagcaaagcuuucagucagauguuugcugcu	uguaaacauccccgacuggaagcuguaagacagagcaaagcuuucagucagauguuugcugcu	uguaaacauccccgacuggaagcuguaagacagagcaaagcuuucagucagauguuugcugcu	uguaaacauccccgacuggaagcuguaagacagagcaaagcuuucagucagauguuugcugcu	uguaaacauccccgacuggaagcuguaagacagagcaaagcuuucagucagauguuugcugcu	uguaaacauccccgacuggaagcu	uguaaacauccccgacuggaagcu	uguaaacauccccgacuggaagcu	uguaaacauccccgacuggaagcu	uguaaacauccccgacuggaagcu	uguaaacauccccgacuggaagcu	uguaaacauccccgacuggaagcu	uguaaacauccccgacuggaagcu	uguaaacauccccgacuggaagcu	15047	25821	17661	31280	27486	23615	23011	25821	17481	1266.81	1810.63	1411.64	3005.19	2446.59	1839.49	2083.25	1810.63	1325.62
225	allmam-miR-30d-3p	uguaaacauccccgacuggaagcuguaagacagagcaaagcuuucagucagauguuugcugcu	uguaaacauccccgacuggaagcuguaagacagagcaaagcuuucagucagauguuugcugcu	uguaaacauccccgacuggaagcuguaagacagagcaaagcuuucagucagauguuugcugcu	uguaaacauccccgacuggaagcuguaagacagagcaaagcuuucagucagauguuugcugcu	uguaaacauccccgacuggaagcuguaagacagagcaaagcuuucagucagauguuugcugcu	uguaaacauccccgacuggaagcuguaagacagagcaaagcuuucagucagauguuugcugcu	uguaaacauccccgacuggaagcuguaagacagagcaaagcuuucagucagauguuugcugcu	uguaaacauccccgacuggaagcuguaagacagagcaaagcuuucagucagauguuugcugcu	uguaaacauccccgacuggaagcuguaagacagagcaaagcuuucagucagauguuugcugcu	cuuucagucagauguuugcugcu	cuuucagucagauguuugcugcu	cuuucagucagauguuugcugcu	cuuucagucagauguuugcugcu	cuuucagucagauguuugcugcu	cuuucagucagauguuugcugcu	uuucagucagauguuugcugcu	cuuucagucagauguuugcugcu	cuuucagucagauguuugcugcu	4	2	2	8	4	2	1	2	5	0.336761	0.140245	0.159859	0.768591	0.356049	0.15579	0.0905327	0.140245	0.379161
226	allmam-miR-500b-5p	null	null	uaauccuugcuaccugggugagagugcuuucugaaugcaaugcaccugggcaaggauuccga	uaauccuugcuaccugggugagagugcuuucugaaugcaaugcaccugggcaaggauuccga	uaauccuugcuaccugggugagagugcuuucugaaugcaaugcaccugggcaaggauucuga	uaauccuugcuaccugggugagagugcuuucugaaugcaaugcaccugggcaaggauucuga	uaauccuugcuaccugggugagagugcuuucugaaugcaaugcaccugggcaaggauuccga	null	uaauccuugcuaccugggugagagugcuuucugaaugcaaugcaccugggcaaggauucuga	null	null	uaauccuugcuaccugggugagagu	uaauccuugcuaccugggugagagu	uaauccuugcuaccugggugagagu	uaauccuugcuaccugggugagagu	uaauccuugcuaccugggugagagu	null	uaauccuugcuaccugggugagagu	0	0	57	31	34	30	57	0	60	0	0	4.55599	2.97829	3.02642	2.33684	4.55599	0	4.54993
227	allmam-miR-500b-3p	null	null	uaauccuugcuaccugggugagagugcuuucugaaugcaaugcaccugggcaaggauuccga	uaauccuugcuaccugggugagagugcuuucugaaugcaaugcaccugggcaaggauuccga	uaauccuugcuaccugggugagagugcuuucugaaugcaaugcaccugggcaaggauucuga	uaauccuugcuaccugggugagagugcuuucugaaugcaaugcaccugggcaaggauucuga	uaauccuugcuaccugggugagagugcuuucugaaugcaaugcaccugggcaaggauuccga	null	uaauccuugcuaccugggugagagugcuuucugaaugcaaugcaccugggcaaggauucuga	null	null	augcaccugggcaaggauuccga	augcaccugggcaaggauuccga	augcaccugggcaaggauucuga	augcaccugggcaaggauucuga	augcaccugggcaaggauuccga	null	augcaccugggcaaggauucuga	0	0	86	84	42	63	86	0	115	0	0	6.87395	8.07021	3.73851	4.90737	6.87395	0	8.7207
228	allmam-miR-4657-5p	null	aagaauguggaagugcucugaggcauacagaguauaugccaagaacacuaccauauauggc	null	null	aagaauguggaagugcucugaggcauacagaguauaugccaagaacacuaccauauauggc	aagaauguggaagugcucugaggcauacagaguauaugccaagaacacuaccauauauggc	null	aagaauguggaagugcucugaggcauacagaguauaugccaagaacacuaccauauauggc	null	null	aagaauguggaagugcucugaggc	null	null	aagaauguggaagugcucugaggc	aagaauguggaagugcucugaggc	null	aagaauguggaagugcucugaggc	null	0	7	0	0	14	8	0	7	0	0	0.490857	0	0	1.24617	0.623158	0	0.490857	0
229	allmam-miR-9993b-5p	null	null	null	aucucgcuggggccuccagaaauguugcggaaaauugagagucagaccggcgagagac	null	ucucgcuggggccuccagaaauguugcggaaaauugagagucagaccggcgagaga	aucucgcuggggccuccagaaauguugcggaaaauugagagucagaccggcgagagac	aucucgcuggggccuccagaaauguugcggaaaauugagagucagaccggcgagagac	ucucgcuggggccuccagaaauguugcggaaaauugagagucagaccggcgagaga	null	null	null	aucucgcuggggccucca	null	ucucgcuggggccucca	aucucgcuggggccucca	aucucgcuggggccucca	ucucgcuggggccucca	0	0	0	10	0	4	5	4	17	0	0	0	0.960739	0	0.311579	0.452664	0.301624	1.28915
230	allmam-miR-301-5p	null	null	null	gcucugacuuuauugcacuacuguacuuuacagcuagcagugcaauaguauugucaaagca	gcucugacuuuauugcacuacuguacuuuacagcuagcagugcaauaguauugucaa	null	null	null	null	null	null	null	gcucugacuuuauugcacuacu	gcucugacuuuauugcacuacu	null	null	null	null	0	0	0	14	5	0	0	0	0	0	0	0	1.34503	0.445061	0	0	0	0
231	allmam-miR-301-3p	null	null	null	gcucugacuuuauugcacuacuguacuuuacagcuagcagugcaauaguauugucaaagca	gcucugacuuuauugcacuacuguacuuuacagcuagcagugcaauaguauugucaa	null	null	null	null	null	null	null	cagugcaauaguauugucaaagca	cagugcaauaguauugucaa	null	null	null	null	0	0	0	6	2	0	0	0	0	0	0	0	0.576443	0.178024	0	0	0	0
232	allmam-miR-135a-5p	uauggcuuuuuauuccuaugugauuuuacugcucacucauauagggauuggagccguggc	uauggcuuuuuauuccuaugugauuuuacugcucacucauauagggauuggagccguggcgu	uauggcuuuuuauuccuaugugauuuuacugcucacucauauagggauuggagccguggcg	uauggcuuuuuauuccuaugugauuuuacugcucacucauauagggauuggagccguggc	uauggcuuuuuauuccuaugugauuuuacugcucacucauauagggauuggagccguggcg	uauggcuuuuuauuccuaugugauuuuacugcucacucauauagggauuggagccguggc	uauggcuuuuuauuccuaugugauuuuacugcucacucauauagggauuggagccguggcg	uauggcuuuuuauuccuaugugauuuuacugcucacucauauagggauuggagccguggcgu	uauggcuuuuuauuccuaugugauuuuacugcucacucauauagggauuggagccguggc	uauggcuuuuuauuccuaugug	uauggcuuuuuauuccuauguga	uauggcuuuuuauuccuaugug	uauggcuuuuuauuccuaugug	uauggcuuuuuauuccuauguga	uauggcuuuuuauuccuaugug	uauggcuuuuuauuccuaugug	uauggcuuuuuauuccuauguga	uauggcuuuuuauuccuaugug	10	12	10	24	15	5	10	12	23	0.841902	0.841469	0.799296	2.30577	1.33518	0.389474	0.799296	0.841469	1.74414
233	allmam-miR-135a-3p	uauggcuuuuuauuccuaugugauuuuacugcucacucauauagggauuggagccguggc	uauggcuuuuuauuccuaugugauuuuacugcucacucauauagggauuggagccguggcgu	uauggcuuuuuauuccuaugugauuuuacugcucacucauauagggauuggagccguggcg	uauggcuuuuuauuccuaugugauuuuacugcucacucauauagggauuggagccguggc	uauggcuuuuuauuccuaugugauuuuacugcucacucauauagggauuggagccguggcg	uauggcuuuuuauuccuaugugauuuuacugcucacucauauagggauuggagccguggc	uauggcuuuuuauuccuaugugauuuuacugcucacucauauagggauuggagccguggcg	uauggcuuuuuauuccuaugugauuuuacugcucacucauauagggauuggagccguggcgu	uauggcuuuuuauuccuaugugauuuuacugcucacucauauagggauuggagccguggc	uauagggauuggagccguggc	auauagggauuggagccguggcgu	auauagggauuggagccguggcg	auauagggauuggagccguggc	uauagggauuggagccguggcg	uauagggauuggagccguggc	auauagggauuggagccguggcg	auauagggauuggagccguggcgu	uauagggauuggagccguggc	8	11	5	19	10	38	5	11	19	0.673522	0.771347	0.399648	1.8254	0.890122	2.96	0.399648	0.771347	1.44081
234	allmam-miR-129a-5p	null	null	null	cuuuuugcggucugggcuugcuguuccucucaacaguagucaggaagcccuuaccccaaaaagua	null	null	null	cuuuuugcggucugggcuugcuguacauaacucaauagccggaagcccuuaccccaaaaagcau	null	null	null	null	cuuuuugcggucugggcuugc	null	null	null	cuuuuugcggucugggcuugc	null	0	0	0	368	0	0	0	290	0	0	0	0	35.3552	0	0	0	21.8677	0
235	allmam-miR-129a-3p	null	null	null	cuuuuugcggucugggcuugcuguuccucucaacaguagucaggaagcccuuaccccaaaaagua	null	null	null	cuuuuugcggucugggcuugcuguacauaacucaauagccggaagcccuuaccccaaaaagcau	null	null	null	null	aagcccuuaccccaaaaagua	null	null	null	aagcccuuaccccaaaaagcau	null	0	0	0	91	0	0	0	6	0	0	0	0	8.74272	0	0	0	0.452435	0
236	allmam-miR-574-5p	ugagugugugugugugagugugugucgcuccggguccacgcucaugcacacacccaca	ugagugugugugugugagugugugucgcuccggguccacgcucaugcacacacccaca	ugagugugugugugugagugugugucgcuccggguccacgcucaugcacacacccaca	ugagugugugugugugagugugugucgcuccggguccacgcucaugcacacacccaca	ugagugugugugugugagugugugucgcuccggguccacgcucaugcacacacccaca	ugagugugugugugugagugugugucgcuccggguccacgcucaugcacacacccaca	ugagugugugugugugagugugugucgcuccggguccacgcucaugcacacacccaca	ugagugugugugugugagugugugucgcuccggguccacgcucaugcacacacccaca	ugagugugugugugugagugugugucgcuccggguccacgcucaugcacacacccaca	ugagugugugugugugagugugug	ugagugugugugugugagugugug	ugagugugugugugugagugugugu	ugagugugugugugugagugugugu	ugagugugugugugugagugugug	ugagugugugugugugagugugugu	ugagugugugugugugagugugugu	ugagugugugugugugagugugug	ugagugugugugugugagugugug	10	14	20	14	14	4	20	14	10	0.841902	0.981714	1.59859	1.34503	1.24617	0.311579	1.59859	0.981714	0.841902
237	allmam-miR-574-3p	ugagugugugugugugagugugugucgcuccggguccacgcucaugcacacacccaca	ugagugugugugugugagugugugucgcuccggguccacgcucaugcacacacccaca	ugagugugugugugugagugugugucgcuccggguccacgcucaugcacacacccaca	ugagugugugugugugagugugugucgcuccggguccacgcucaugcacacacccaca	ugagugugugugugugagugugugucgcuccggguccacgcucaugcacacacccaca	ugagugugugugugugagugugugucgcuccggguccacgcucaugcacacacccaca	ugagugugugugugugagugugugucgcuccggguccacgcucaugcacacacccaca	ugagugugugugugugagugugugucgcuccggguccacgcucaugcacacacccaca	ugagugugugugugugagugugugucgcuccggguccacgcucaugcacacacccaca	cacgcucaugcacacacccaca	cacgcucaugcacacacccaca	cacgcucaugcacacacccaca	cacgcucaugcacacacccaca	cacgcucaugcacacacccaca	cacgcucaugcacacacccaca	cacgcucaugcacacacccaca	cacgcucaugcacacacccaca	cacgcucaugcacacacccaca	115	123	87	86	52	63	87	123	115	9.68188	8.62506	6.95388	8.26235	4.62864	4.90737	6.95388	8.62506	9.68188
238	allmam-miR-129b-5p	null	null	null	null	null	null	null	cuuuuugcggucugggcuugcuguuccucucaacaguagucaggaagcccuuaccccaaaaagua	null	null	null	null	null	null	null	null	cuuuuugcggucugggcuugc	null	0	0	0	0	0	0	0	290	0	0	0	0	0	0	0	0	21.8677	0
239	allmam-miR-129b-3p	null	null	null	null	null	null	null	cuuuuugcggucugggcuugcuguuccucucaacaguagucaggaagcccuuaccccaaaaagua	null	null	null	null	null	null	null	null	aagcccuuaccccaaaaagua	null	0	0	0	0	0	0	0	52	0	0	0	0	0	0	0	0	3.92111	0
240	allmam-miR-676-3p	acucuucaaucucaggacucgcagaauuaauggaaugccguccuaagguuguugaguuc	acucuucaaucucaggacucgcagaauuaauggaaugccguccuaagguuguugaguuc	acucuucaaucucaggacucgcagaauuaauggaaugccguccuaagguuguugaguuc	cucuucaaucucaggacucgcagaauuaauggaaugccguccuaagguuguugaguuc	acucuucaaucucaggacucgcagaauuaauggaaugccguccuaagguuguugaguuc	cucuucaaucucaggacucgcagaauuaauggaaugccguccuaagguuguugaguu	cucuucaaucucaggacucgcagaauuaauggaaugccguccuaagguuguugaguu	acucuucaaucucaggacucgcagaauuaauggaaugccguccuaagguuguugaguuc	acucuucaaucucaggacucgcagaauuaauggaaugccguccuaagguuguugaguuc	ccguccuaagguuguugaguuc	ccguccuaagguuguugaguuc	ccguccuaagguuguugaguuc	ccguccuaagguuguugaguuc	ccguccuaagguuguugaguuc	ccguccuaagguuguugaguu	ccguccuaagguuguugaguu	ccguccuaagguuguugaguuc	ccguccuaagguuguugaguuc	20	15	15	55	35	26	17	25	33	1.6838	1.05184	1.19894	5.28406	3.11543	2.02526	1.53906	1.88515	2.50246
241	allmam-miR-671-5p	aggaagcccuggaggggcuggaggugauggauguguuccuccgguucucagggcuccaccu	aggaagcccuggaggggcuggaggugauggauguguuccuccgguucucagggcuccaccu	aggaagcccuggaggggcuggaggugauggauguguuccuccgguucucagggcuccaccu	aggaagcccuggaggggcuggaggugauggauguguuccuccgguucucagggcuccaccu	aggaagcccuggaggggcuggaggugauggauguguuccuccgguucucagggcuccaccu	aggaagcccuggaggggcuggaggugauggauguguuccuccgguucucagggcuccaccu	aggaagcccuggaggggcuggaggugauggauguguuccuccgguucucagggcuccaccu	aggaagcccuggaggggcuggaggugauggauguguuccuccgguucucagggcuccaccu	aggaagcccuggaggggcuggaggugauggauguguuccuccgguucucagggcuccaccu	aggaagcccuggaggggcuggagg	aggaagcccuggaggggcuggagg	aggaagcccuggaggggcuggaggug	aggaagcccuggaggggcuggagg	aggaagcccuggaggggcuggagg	aggaagcccuggaggggcuggag	aggaagcccuggaggggcuggagg	aggaagcccuggaggggcuggagg	aggaagcccuggaggggcuggagg	2	17	6	4	5	6	4	12	8	0.16838	1.19208	0.479578	0.384295	0.445061	0.467369	0.362131	0.904871	0.606657
242	allmam-miR-671-3p	aggaagcccuggaggggcuggaggugauggauguguuccuccgguucucagggcuccaccu	aggaagcccuggaggggcuggaggugauggauguguuccuccgguucucagggcuccaccu	aggaagcccuggaggggcuggaggugauggauguguuccuccgguucucagggcuccaccu	aggaagcccuggaggggcuggaggugauggauguguuccuccgguucucagggcuccaccu	aggaagcccuggaggggcuggaggugauggauguguuccuccgguucucagggcuccaccu	aggaagcccuggaggggcuggaggugauggauguguuccuccgguucucagggcuccaccu	aggaagcccuggaggggcuggaggugauggauguguuccuccgguucucagggcuccaccu	aggaagcccuggaggggcuggaggugauggauguguuccuccgguucucagggcuccaccu	aggaagcccuggaggggcuggaggugauggauguguuccuccgguucucagggcuccaccu	uccgguucucagggcuccaccu	uccgguucucagggcuccaccu	uccgguucucagggcuccaccu	uccgguucucagggcuccaccu	uccgguucucagggcuccaccu	uccgguucucagggcuccaccu	uccgguucucagggcuccaccu	uccgguucucagggcuccaccu	uccgguucucagggcuccaccu	34	65	107	261	134	141	268	137	77	2.86247	4.55796	8.55247	25.0753	11.9276	10.9832	24.2628	10.3306	5.83908
243	allmam-miR-130b-5p	acucuuucccuguugcacuacugugggccgcugggaagcagugcaaugaugaaagggca	acucuuucccuguugcacuacugugggccgcugggaagcagugcaaugaugaaagggca	acucuuucccuguugcacuacugugggccgcugggaagcagugcaaugaugaaagggca	acucuuucccuguugcacuacugugggccgcugggaagcagugcaaugaugaaagggca	acucuuucccuguugcacuacugugggccgcugggaagcagugcaaugaugaaagggca	acucuuucccuguugcacuacugugggccgcugggaagcagugcaaugaugaaagggca	acucuuucccuguugcacuacugugggccgcugggaagcagugcaaugaugaaagggca	acucuuucccuguugcacuacugugggccgcugggaagcagugcaaugaugaaagggca	acucuuucccuguugcacuacugugggccgcugggaagcagugcaaugaugaaagggca	acucuuucccuguugcacuacu	acucuuucccuguugcacuacu	acucuuucccuguugcacuacu	acucuuucccuguugcacuacu	acucuuucccuguugcacuacu	acucuuucccuguugcacuacu	acucuuucccuguugcacuacu	acucuuucccuguugcacuacu	acucuuucccuguugcacuacu	165	319	169	477	327	418	591	520	458	13.8914	22.3691	13.5081	45.8272	29.107	32.56	53.5048	39.2111	34.7311
244	allmam-miR-130b-3p	acucuuucccuguugcacuacugugggccgcugggaagcagugcaaugaugaaagggca	acucuuucccuguugcacuacugugggccgcugggaagcagugcaaugaugaaagggca	acucuuucccuguugcacuacugugggccgcugggaagcagugcaaugaugaaagggca	acucuuucccuguugcacuacugugggccgcugggaagcagugcaaugaugaaagggca	acucuuucccuguugcacuacugugggccgcugggaagcagugcaaugaugaaagggca	acucuuucccuguugcacuacugugggccgcugggaagcagugcaaugaugaaagggca	acucuuucccuguugcacuacugugggccgcugggaagcagugcaaugaugaaagggca	acucuuucccuguugcacuacugugggccgcugggaagcagugcaaugaugaaagggca	acucuuucccuguugcacuacugugggccgcugggaagcagugcaaugaugaaagggca	cagugcaaugaugaaagggca	cagugcaaugaugaaagggca	cagugcaaugaugaaagggca	cagugcaaugaugaaagggca	cagugcaaugaugaaagggca	cagugcaaugaugaaagggca	cagugcaaugaugaaagggca	cagugcaaugaugaaagggca	cagugcaaugaugaaagggca	38	53	27	91	50	43	24	77	240	3.19923	3.71649	2.1581	8.74272	4.45061	3.34948	2.17279	5.80626	18.1997
245	allmam-miR-195a-5p	null	uagcagcacagaaauauuggcaccggggagaaagucugccaauauuggcugugcugcucc	null	null	null	null	null	uagcagcacagaaauauuggcaccggggagaaagucugccaauauuggcugugcugcucc	null	null	uagcagcacagaaauauuggc	null	null	null	null	null	uagcagcacagaaauauuggc	null	0	7	0	0	0	0	0	7	0	0	0.490857	0	0	0	0	0	0.490857	0
246	allmam-miR-181c-3p	aacauucaaccugucggugaguuugggcagcucaggcaaaccaucgaccguugaguggacc	acauucaaccugucggugaguuugggcagcucaggcaaaccaucgaccguugaguggac	aacauucaaccugucggugaguuugggcagcucaggcaaaccaucgaccguugaguggacc	cauucaaccugucggugaguuugggcagcucaggcaaaccaucgaccguugagugga	aacauucaaccugucggugaguuugggcagcucaggcaaaccaucgaccguugaguggacc	aacauucaaccugucggugaguuugggcagcucaggcaaaccaucgaccguugaguggacc	aacauucaaccugucggugaguuugggcagcucaggcaaaccaucgaccguugaguggacc	acauucaaccugucggugaguuugggcagcucaggcaaaccaucgaccguugaguggac	acauucaaccugucggugaguuugggcagcucaggcaaaccaucgaccguugaguggac	ccaucgaccguugaguggacc	accaucgaccguugaguggac	accaucgaccguugaguggacc	accaucgaccguugagugga	aaccaucgaccguugaguggacc	accaucgaccguugaguggacc	accaucgaccguugaguggacc	accaucgaccguugaguggac	accaucgaccguugaguggac	0	1	2	1	4	0	2	1	2	0	0.0701224	0.159859	0.0960739	0.356049	0	0.159859	0.0701224	0.151664
247	allmam-miR-181b-5p	aacauucauugcugucgguggguuugagucugaaucaacucacugaucaaugaaugcaaa	aacauucauugcugucgguggguuugagucugaaucaacucacugaucaaugaaugcaaa	aacauucauugcugucgguggguuugagucugaaucaacucacugaucaaugaaugcaa	aacauucauugcugucgguggguuugagucugaaucaacucacugaucaaugaaugcaaa	aacauucauugcugucgguggguuugagucugaaucaacucacugaucaaugaaugcaa	aacauucauugcugucgguggguuugagucugaaucaacucacugaucaaugaaugcaaa	aacauucauugcugucgguggguuugagucugaaucaacucacugaucaaugaaugcaa	aacauucauugcugucgguggguuugagucugaaucaacucacugaucaaugaaugcaaa	aacauucauugcugucgguggguuugagucugaaucaacucacugaucaaugaaugcaaa	aacauucauugcugucggugggu	aacauucauugcugucggugggu	aacauucauugcugucggugggu	aacauucauugcugucggugggu	aacauucauugcugucggugggu	aacauucauugcugucggugggu	aacauucauugcugucggugggu	aacauucauugcugucggugggu	aacauucauugcugucggugggu	990	1185	836	883	637	876	836	1185	2574	83.3483	83.0951	66.8211	84.8332	56.7008	68.2358	66.8211	83.0951	195.192
248	allmam-miR-181a-5p	aacauucaacgcugucggugaguuugggauuugaaaaaaccaccgaccguugacuguacc	aacauucaacgcugucggugaguuugggauuugaaaaaaccaccgaccguugacuguacc	aacauucaacgcugucggugaguuugggauuugaaaaaaccaccgaccguugacuguacc	aacauucaacgcugucggugaguuugggauuugaaaaaaccaccgaccguugacuguacc	aacauucaacgcugucggugaguuugggauuugaaaaaaccaccgaccguugacuguacc	aacauucaacgcugucggugaguuugggauuugaaaaaaccaccgaccguugacuguacc	aacauucaacgcugucggugaguuugggauuugaaaaaaccaccgaccguugacuguacc	aacauucaacgcugucggugaguuugggauuugaaaaaaccaccgaccguugacuguacc	aacauucaacgcugucggugaguuugggauuugaaaaaaccaccgaccguugacuguacc	aacauucaacgcugucggugagu	aacauucaacgcugucggugagu	aacauucaacgcugucggugagu	aacauucaacgcugucggugagu	aacauucaacgcugucggugagu	aacauucaacgcugucggugagu	aacauucaacgcugucggugagu	aacauucaacgcugucggugagu	aacauucaacgcugucggugagu	9291	18566	4260	6412	5338	12218	10480	18566	25412	782.211	1301.89	340.5	616.026	475.147	951.718	948.783	1301.89	1927.05
249	allmam-miR-181a-3p	aacauucaacgcugucggugaguuugggauuugaaaaaaccaccgaccguugacuguacc	aacauucaacgcugucggugaguuugggauuugaaaaaaccaccgaccguugacuguacc	aacauucaacgcugucggugaguuugggauuugaaaaaaccaccgaccguugacuguacc	aacauucaacgcugucggugaguuugggauuugaaaaaaccaccgaccguugacuguacc	aacauucaacgcugucggugaguuugggauuugaaaaaaccaccgaccguugacuguacc	aacauucaacgcugucggugaguuugggauuugaaaaaaccaccgaccguugacuguacc	aacauucaacgcugucggugaguuugggauuugaaaaaaccaccgaccguugacuguacc	aacauucaacgcugucggugaguuugggauuugaaaaaaccaccgaccguugacuguacc	aacauucaacgcugucggugaguuugggauuugaaaaaaccaccgaccguugacuguacc	accaccgaccguugacuguacc	accaccgaccguugacuguacc	accaccgaccguugacuguacc	accaccgaccguugacuguacc	accaccgaccguugacuguacc	accaccgaccguugacuguacc	accaccgaccguugacuguacc	accaccgaccguugacuguacc	accaccgaccguugacuguacc	159	135	165	308	216	256	217	135	298	13.3862	9.46653	13.1884	29.5908	19.2266	19.9411	19.6456	9.46653	22.598
250	allmam-miR-889-3p	null	null	aaugguuguccguaguauggucucuauauucauggugauuaauaucggacaaccauugu	null	null	null	aaugguuguccguaguauggucucuauauucauggugauuaauaucggacaaccauugu	null	agaaugguuguccguaguauggucucuauauucauggugauuaauaucggacaaccauuguuu	null	null	uuaauaucggacaaccauugu	null	null	null	uuaauaucggacaaccauugu	null	uuaauaucggacaaccauuguuu	0	0	2	0	0	0	2	0	3	0	0	0.159859	0	0	0	0.159859	0	0.227497
251	allmam-miR-181d-5p	aacauucauuguugucgguggguugugaggacggaggccagacccaccgagggaugaaugucac	aacauucauuguugucgguggguugugaggacggaggccagacccaccgagggaugaaugucac	aacauucauuguugucgguggguugugaggacggaggccagacccaccgagggaugaaugucac	aacauucauuguugucgguggguugugaggacggaggccagacccaccgagggaugaaugucac	aacauucauuguugucgguggguugugaggacggaggccagacccaccgagggaugaaugucac	null	aacauucauuguugucgguggguugugaggacggaggccagacccaccgagggaugaaugucac	aacauucauuguugucgguggguugugaggacggaggccagacccaccgagggaugaaugucac	aacauucauuguugucgguggguugugaggacggaggccagacccaccgagggaugaaugucac	aacauucauuguugucgguggguu	aacauucauuguugucggugggu	aacauucauuguugucggugggu	aacauucauuguugucggugggu	aacauucauuguugucggugggu	null	aacauucauuguugucggugggu	aacauucauuguugucggugggu	aacauucauuguugucggugggu	8	6	14	7	26	0	14	6	13	0.673522	0.420735	1.11901	0.672517	2.31432	0	1.11901	0.420735	0.985818
252	allmam-miR-3553-5p	uuauggcccuucgguaauucacugaccgagaccguucacagugaauucuaccagugccauacac	null	uuauggcccuucgguaauucacugaccgagaccguucacagugaauucuaccagugccauacac	null	null	auggcccuucgguaauucacugaccgagaccguucacagugaauucuaccagugccauac	uuauggcccuucgguaauucacugaccgagaccguucacagugaauucuaccagugccauacac	uggcccuucgguaauucacugaccgagaccguucacagugaauucuaccagugccaua	uuauggcccuucgguaauucacugaccgagaccguucacagugaauucuaccagugccauacac	uuauggcccuucgguaauucacu	null	uuauggcccuucgguaauucacuga	null	null	auggcccuucgguaauucacuga	uuauggcccuucgguaauucacuga	uggcccuucgguaauucacuga	uuauggcccuucgguaauucacu	2	0	6	0	0	1	6	1	2	0.16838	0	0.479578	0	0	0.0778948	0.479578	0.0754059	0.16838
253	allmam-miR-409-3p	agguuacccgagcaacuuugcaucuggacgacgaauguugcucggugaaccccu	agguuacccgagcaacuuugcaucuggacgacgaauguugcucggugaaccccu	agguuacccgagcaacuuugcaucuggacgacgaauguugcucggugaaccccu	agguuacccgagcaacuuugcaucuggacgacgaauguugcucggugaaccccu	agguuacccgagcaacuuugcaucuggacgacgaauguugcucggugaaccccu	agguuacccgagcaacuuugcaucuggacgacgaauguugcucggugaaccccu	agguuacccgagcaacuuugcaucuggacgacgaauguugcucggugaaccccu	agguuacccgagcaacuuugcaucuggacgacgaauguugcucggugaaccccu	agguuacccgagcaacuuugcaucuggacgacgaauguugcucggugaaccccu	gaauguugcucggugaaccccu	gaauguugcucggugaaccccu	gaauguugcucggugaaccccu	cgaauguugcucggugaaccccu	gaauguugcucggugaaccccu	gaauguugcucggugaaccccu	gaauguugcucggugaaccccu	gaauguugcucggugaaccccu	gaauguugcucggugaaccccu	4	8	4	3	7	1	4	8	4	0.336761	0.560979	0.319718	0.288222	0.623086	0.0778948	0.319718	0.560979	0.336761
254	allmam-miR-23a-5p	gguuccuggggaugggauuugcugccugucacaaaucacauugccagggauuucc	gggguuccuggggaugggauuugcugccugucacaaaucacauugccagggauuucc	gguuccuggggaugggauuugcugccugucacaaaucacauugccagggauuucc	gggguuccuggggaugggauuugcugccugucacaaaucacauugccagggauuucc	gguuccuggggaugggauuugcugccugucacaaaucacauugccagggauuucc	gguuccuggggaugggauuugcugccugucacaaaucacauugccagggauuucc	gguuccuggggaugggauuugcugccugucacaaaucacauugccagggauuucc	gggguuccuggggaugggauuugcugccugucacaaaucacauugccagggauuucc	gggguuccuggggaugggauuugcugccugucacaaaucacauugccagggauuucc	gguuccuggggaugggauuu	gggguuccuggggaugggau	gguuccuggggaugggauuu	gggguuccuggggaugggauuu	gguuccuggggaugggauuu	gguuccuggggaugggauuu	gguuccuggggaugggauuu	gggguuccuggggaugggau	gggguuccuggggaugggauuu	0	6	0	2	0	0	0	6	1	0	0.420735	0	0.192148	0	0	0	0.420735	0.0758322
255	allmam-miR-23a-3p	gguuccuggggaugggauuugcugccugucacaaaucacauugccagggauuucc	gggguuccuggggaugggauuugcugccugucacaaaucacauugccagggauuucc	gguuccuggggaugggauuugcugccugucacaaaucacauugccagggauuucc	gggguuccuggggaugggauuugcugccugucacaaaucacauugccagggauuucc	gguuccuggggaugggauuugcugccugucacaaaucacauugccagggauuucc	gguuccuggggaugggauuugcugccugucacaaaucacauugccagggauuucc	gguuccuggggaugggauuugcugccugucacaaaucacauugccagggauuucc	gggguuccuggggaugggauuugcugccugucacaaaucacauugccagggauuucc	gggguuccuggggaugggauuugcugccugucacaaaucacauugccagggauuucc	aucacauugccagggauuucc	aucacauugccagggauuucc	aucacauugccagggauuucc	aucacauugccagggauuucc	aucacauugccagggauuucc	aucacauugccagggauuucc	aucacauugccagggauuucc	aucacauugccagggauuucc	aucacauugccagggauuucc	5018	3641	3923	4344	1860	1665	3923	3641	7540	422.467	255.316	313.564	417.345	165.563	129.695	313.564	255.316	571.775
256	allmam-miR-23b-3p	uggguuccuggcaugcugauuugugacuuaagauuaaaaucacauugccagggauuaccacg	uuggguuccuggcaugcugauuugugacuuaagauuaaaaucacauugccagggauuaccacg	uggguuccuggcaugcugauuugugacuuaagauuaaaaucacauugccagggauuaccacg	null	uggguuccuggcaugcugauuugugacuuaagauuaaaaucacauugccagggauuaccacg	uggguuccuggcaugcugauuugugacuuaagauuaaaaucacauugccagggauuaccacg	uggguuccuggcaugcugauuugugacuuaagauuaaaaucacauugccagggauuaccacg	uuggguuccuggcaugcugauuugugacuuaagauuaaaaucacauugccagggauuaccacg	uggguuccuggcaugcugauuugugacuuaagauuaaaaucacauugccagggauuacc	aucacauugccagggauuaccacg	aucacauugccagggauuaccacg	aucacauugccagggauuaccacg	null	aucacauugccagggauuaccacg	aucacauugccagggauuaccacg	aucacauugccagggauuaccacg	aucacauugccagggauuaccacg	aucacauugccagggauuacc	3460	2500	3070	0	1502	1413	3070	2500	5449	291.298	175.306	245.384	0	133.696	110.065	245.384	175.306	413.209
257	allmam-miR-93-5p	caaagugcuguucgugcagguagcgugauuaccugaccuacugcugagccagcacuucccga	caaagugcuguucgugcagguagcgugauuaccugaccuacugcugagccagcacuucccga	caaagugcuguucgugcagguagcgugauuaccugaccuacugcugagccagcacuucccga	caaagugcuguucgugcagguagcgugauuaccugaccuacugcugagccagcacuucccga	caaagugcuguucgugcagguagcgugauuaccugaccuacugcugagccagcacuucccg	caaagugcuguucgugcagguagcgugauuaccugaccuacugcugagccagcacuucccga	caaagugcuguucgugcagguagcgugauuaccugaccuacugcugagccagcacuucccga	caaagugcuguucgugcagguagcgugauuaccugaccuacugcugagccagcacuucccga	caaagugcuguucgugcagguagcgugauuaccugaccuacugcugagccagcacuucccga	caaagugcuguucgugcagguag	caaagugcuguucgugcagguag	caaagugcuguucgugcagguag	caaagugcuguucgugcagguag	caaagugcuguucgugcagguag	caaagugcuguucgugcagguag	caaagugcuguucgugcagguag	caaagugcuguucgugcagguag	caaagugcuguucgugcagguag	18785	23305	14872	16277	10164	12776	14872	23305	32366	1581.51	1634.2	1188.71	1563.79	904.72	995.184	1188.71	1634.2	2454.38
258	allmam-miR-93-3p	caaagugcuguucgugcagguagcgugauuaccugaccuacugcugagccagcacuucccga	caaagugcuguucgugcagguagcgugauuaccugaccuacugcugagccagcacuucccga	caaagugcuguucgugcagguagcgugauuaccugaccuacugcugagccagcacuucccga	caaagugcuguucgugcagguagcgugauuaccugaccuacugcugagccagcacuucccga	caaagugcuguucgugcagguagcgugauuaccugaccuacugcugagccagcacuucccg	caaagugcuguucgugcagguagcgugauuaccugaccuacugcugagccagcacuucccga	caaagugcuguucgugcagguagcgugauuaccugaccuacugcugagccagcacuucccga	caaagugcuguucgugcagguagcgugauuaccugaccuacugcugagccagcacuucccga	caaagugcuguucgugcagguagcgugauuaccugaccuacugcugagccagcacuucccga	acugcugagccagcacuucccga	acugcugagccagcacuucccga	acugcugagccagcacuucccga	acugcugagccagcacuucccga	acugcugagccagcacuucccg	acugcugagccagcacuucccga	acugcugagccagcacuucccga	acugcugagccagcacuucccga	acugcugagccagcacuucccga	26	29	21	10	13	8	21	29	37	2.18895	2.03355	1.67852	0.960739	1.15716	0.623158	1.67852	2.03355	2.80579
259	allmam-miR-96-5p	uuuggcacuagcacauuuuugcuugugucucuccgcucugagcaaucaugugcagugccaauau	uuuggcacuagcacauuuuugcuugugucucuccgcucugagcaaucaugugcagugccaauau	uuuggcacuagcacauuuuugcuugugucucuccgcucugagcaaucaugugcagugccaauau	uuuggcacuagcacauuuuugcuugugucucuccgcucugagcaaucaugugcagugccaauau	uuuggcacuagcacauuuuugcuugugucucuccgcucugagcaaucaugugcagugccaauau	uuuggcacuagcacauuuuugcuugugucucuccgcucugagcaaucaugugcagugccaauau	uuuggcacuagcacauuuuugcuugugucucuccgcucugagcaaucaugugcagugccaauau	uuuggcacuagcacauuuuugcuugugucucuccgcucugagcaaucaugugcagugccaauau	uuuggcacuagcacauuuuugcuugugucucuccgcucugagcaaucaugugcagugccaauau	uuuggcacuagcacauuuuugcu	uuuggcacuagcacauuuuugcu	uuuggcacuagcacauuuuugcu	uuuggcacuagcacauuuuugcu	uuuggcacuagcacauuuuugcu	uuuggcacuagcacauuuuugcu	uuuggcacuagcacauuuuugcu	uuuggcacuagcacauuuuugcu	uuuggcacuagcacauuuuugcu	1468	232	1412	1610	819	543	1412	273	1468	123.591	16.2684	112.861	154.679	72.901	42.2969	112.861	20.5858	123.591
260	allmam-miR-95-3p	ucaauaaauguuuguugaauugagaugcguuaaauucaacggguauuuauugagc	ucaauaaauguuuguugaauugagaugcguuaaauucaacggguauuuauugagc	cucaauaaauguuuguugaauugagaugcguuaaauucaacggguauuuauugagcg	cucaauaaauguuuguugaauugagaugcguuaaauucaacggguauuuauugagcg	cucaauaaauguuuguugaauugagaugcguuaaauucaacggguauuuauugagcg	ucaauaaauguuuguugaauugagaugcguuaaauucaacggguauuuauugagc	ucaauaaauguuuguugaauugagaugcguuaaauucaacggguauuuauugagc	ucaauaaauguuuguugaauugagaugcguuaaauucaacggguauuuauugagc	ucaauaaauguuuguugaauugagaugcguuaaauucaacggguauuuauugagc	uucaacggguauuuauugagc	uucaacggguauuuauugagc	uucaacggguauuuauugagcg	uucaacggguauuuauugagcg	uucaacggguauuuauugagcg	uucaacggguauuuauugagc	uucaacggguauuuauugagc	uucaacggguauuuauugagc	uucaacggguauuuauugagc	20	6	23	25	13	25	29	40	42	1.6838	0.420735	1.83838	2.40185	1.15716	1.94737	2.62545	3.01624	3.18495
261	allmam-miR-98-5p	ugagguaguaaguuguauuguugugggguguagggauuuuaggccccaauuagaagauaacuauacaacuuacuacuuuccc	ugagguaguaaguuguauuguugugggguguagggauuuuaggccccaauuagaagauaacuauacaacuuacuacuuuccc	ugagguaguaaguuguauuguugugggguguagggauuuuaggccccaauuagaagauaacuauacaacuuacuacuuuccc	ugagguaguaaguuguauuguugugggguguagggauuuuaggccccaauuagaagauaacuauacaacuuacuacuuuccc	ugagguaguaaguuguauuguugugggguguagggauuuuaggccccaauuagaagauaacuauacaacuuacuacuuuccc	ugagguaguaaguuguauuguugugggguguagggauuuuaggccccaauuagaagauaacuauacaacuuacuacuuuccc	ugagguaguaaguuguauuguugugggguguagggauuuuaggccccaauuagaagauaacuauacaacuuacuacuuuccc	ugagguaguaaguuguauuguugugggguguagggauuuuaggccccaauuagaagauaacuauacaacuuacuacuuuccc	ugagguaguaaguuguauuguugugggguguagggauuuuaggccccaauuagaagauaacuauacaacuuacuacuuuccc	ugagguaguaaguuguauuguu	ugagguaguaaguuguauuguu	ugagguaguaaguuguauuguu	ugagguaguaaguuguauuguu	ugagguaguaaguuguauuguu	ugagguaguaaguuguauuguu	ugagguaguaaguuguauuguu	ugagguaguaaguuguauuguu	ugagguaguaaguuguauuguu	834	708	597	2108	663	587	829	708	1437	70.2147	49.6467	47.718	202.524	59.0151	45.7242	75.0516	49.6467	108.971
262	allmam-miR-1814-5p	ucuagguauggucccagggaucccagaucaaaccaggccccugggccuauccuagaac	ucuagguauggucccagggaucccagaucaaaccaggccccugggccuauccuagaac	ucuagguauggucccagggaucccagaucaaaccaggccccugggccuauccuagaac	ucuagguauggucccagggaucccagaucaaaccaggccccugggccuauccuagaac	ucuagguauggucccagggaucccagaucaaaccaggccccugggccuauccuagaac	ucuagguauggucccagggaucccagaucaaaccaggccccugggccuauccuagaac	ucuagguauggucccagggaucccagaucaaaccaggccccugggccuauccuagaac	ucuagguauggucccagggaucccagaucaaaccaggccccugggccuauccuagaac	ucuagguauggucccagggaucccagaucaaaccaggccccugggccuauccuagaac	ucuagguauggucccagggauc	ucuagguauggucccagggauc	ucuagguauggucccagggauc	ucuagguauggucccagggauc	ucuagguauggucccagggauc	ucuagguauggucccagggauc	ucuagguauggucccagggauc	ucuagguauggucccagggauc	ucuagguauggucccagggauc	708	863	1496	834	2146	953	1496	863	3736	59.6067	60.5156	119.575	80.1256	191.02	74.2337	119.575	60.5156	283.309
263	allmam-miR-1814-3p	ucuagguauggucccagggaucccagaucaaaccaggccccugggccuauccuagaac	ucuagguauggucccagggaucccagaucaaaccaggccccugggccuauccuagaac	ucuagguauggucccagggaucccagaucaaaccaggccccugggccuauccuagaac	ucuagguauggucccagggaucccagaucaaaccaggccccugggccuauccuagaac	ucuagguauggucccagggaucccagaucaaaccaggccccugggccuauccuagaac	ucuagguauggucccagggaucccagaucaaaccaggccccugggccuauccuagaac	ucuagguauggucccagggaucccagaucaaaccaggccccugggccuauccuagaac	ucuagguauggucccagggaucccagaucaaaccaggccccugggccuauccuagaac	ucuagguauggucccagggaucccagaucaaaccaggccccugggccuauccuagaac	gccccugggccuauccuagaac	gccccugggccuauccuagaac	gccccugggccuauccuagaac	gccccugggccuauccuagaac	gccccugggccuauccuagaac	gccccugggccuauccuagaac	gccccugggccuauccuagaac	gccccugggccuauccuagaac	gccccugggccuauccuagaac	791	757	514	381	481	447	514	757	2785	66.5945	53.0827	41.0838	36.6041	42.8149	34.819	41.0838	53.0827	211.193
264	allmam-miR-122-5p	uggagugugacaaugguguuuguguccaaacuaucaaacgccauuaucacacuaaaua	uggagugugacaaugguguuuguguccaaacuaucaaacgccauuaucacacuaaaua	uggagugugacaaugguguuuguguccaaacuaucaaacgccauuaucacacuaaaua	uggagugugacaaugguguuuguguccaaacuaucaaacgccauuaucacacuaaau	uggagugugacaaugguguuuguguccaaacuaucaaacgccauuaucacacuaaaua	uggagugugacaaugguguuuguguccaaacuaucaaacgccauuaucacacuaaaua	uggagugugacaaugguguuuguguccaaacuaucaaacgccauuaucacacuaaau	uggagugugacaaugguguuuguguccaaacuaucaaacgccauuaucacacuaaaua	uggagugugacaaugguguuuguguccaaacuaucaaacgccauuaucacacuaaaua	uggagugugacaaugguguuu	uggagugugacaaugguguuug	uggagugugacaaugguguuu	uggagugugacaaugguguuu	uggagugugacaaugguguuug	uggagugugacaaugguguuu	uggagugugacaaugguguuu	uggagugugacaaugguguuu	uggagugugacaaugguguuu	64	91	82	159	225	75	103	155	72	5.38817	6.38114	6.55423	15.2757	20.0278	5.84211	9.32487	11.6879	5.45992
265	allmam-miR-124-3p	null	null	null	null	uguucacagcggaccuugauuuaaauguccauacaauuaaggcacgcggugaaugcc	null	null	null	null	null	null	null	null	uaaggcacgcggugaaugcc	null	null	null	null	0	0	0	0	3	0	0	0	0	0	0	0	0	0.267037	0	0	0	0
266	allmam-miR-127-3p	gcugaagcucagagggcucugauucagaaagaucaucggauccgucugagcuuggcug	gcugaagcucagagggcucugauucagaaagaucaucggauccgucugagcuuggcug	cugaagcucagagggcucugauucagaaagaucaucggauccgucugagcuuggcu	gcugaagcucagagggcucugauucagaaagaucaucggauccgucugagcuuggcug	ugaagcucagagggcucugauucagaaagaucaucggauccgucugagcuuggcug	cugaagcucagagggcucugauucagaaagaucaucggauccgucugagcuuggcu	cugaagcucagagggcucugauucagaaagaucaucggauccgucugagcuuggcu	gcugaagcucagagggcucugauucagaaagaucaucggauccgucugagcuuggcug	gcugaagcucagagggcucugauucagaaagaucaucggauccgucugagcuuggcug	ucggauccgucugagcuuggcug	ucggauccgucugagcuuggcug	ucggauccgucugagcuuggcu	ucggauccgucugagcuuggcug	ucggauccgucugagcuuggcug	ucggauccgucugagcuuggcu	ucggauccgucugagcuuggcu	ucggauccgucugagcuuggcug	ucggauccgucugagcuuggcug	7	6	9	12	12	8	9	8	11	0.589332	0.420735	0.719366	1.15289	1.06815	0.623158	0.719366	0.603247	0.834154
267	allmam-miR-126-5p	cauuauuacuuuugguacgcgcugugacacuucaaacucguaccgugaguaauaaugcg	cauuauuacuuuugguacgcgcugugacacuucaaacucguaccgugaguaauaaugcg	cauuauuacuuuugguacgcgcugugacacuucaaacucguaccgugaguaauaaugcg	cauuauuacuuuugguacgcgcugugacacuucaaacucguaccgugaguaauaaugcg	cauuauuacuuuugguacgcgcugugacacuucaaacucguaccgugaguaauaaugcg	cauuauuacuuuugguacgcgcugugacacuucaaacucguaccgugaguaauaaugcg	cauuauuacuuuugguacgcgcugugacacuucaaacucguaccgugaguaauaaugcg	cauuauuacuuuugguacgcgcugugacacuucaaacucguaccgugaguaauaaugcg	cauuauuacuuuugguacgcgcugugacacuucaaacucguaccgugaguaauaaugcg	cauuauuacuuuugguacgcgc	cauuauuacuuuugguacgcg	cauuauuacuuuugguacgcg	cauuauuacuuuugguacgcgc	cauuauuacuuuugguacgcg	cauuauuacuuuugguacgcg	cauuauuacuuuugguacgcg	cauuauuacuuuugguacgcg	cauuauuacuuuugguacgcg	12	17	20	12	24	11	20	17	13	1.01028	1.19208	1.59859	1.15289	2.13629	0.856843	1.59859	1.2819	0.985818
268	allmam-miR-126-3p	cauuauuacuuuugguacgcgcugugacacuucaaacucguaccgugaguaauaaugcg	cauuauuacuuuugguacgcgcugugacacuucaaacucguaccgugaguaauaaugcg	cauuauuacuuuugguacgcgcugugacacuucaaacucguaccgugaguaauaaugcg	cauuauuacuuuugguacgcgcugugacacuucaaacucguaccgugaguaauaaugcg	cauuauuacuuuugguacgcgcugugacacuucaaacucguaccgugaguaauaaugcg	cauuauuacuuuugguacgcgcugugacacuucaaacucguaccgugaguaauaaugcg	cauuauuacuuuugguacgcgcugugacacuucaaacucguaccgugaguaauaaugcg	cauuauuacuuuugguacgcgcugugacacuucaaacucguaccgugaguaauaaugcg	cauuauuacuuuugguacgcgcugugacacuucaaacucguaccgugaguaauaaugcg	ucguaccgugaguaauaaugcg	ucguaccgugaguaauaaugcg	ucguaccgugaguaauaaugcg	ucguaccgugaguaauaaugcg	ucguaccgugaguaauaaugcg	ucguaccgugaguaauaaugcg	ucguaccgugaguaauaaugcg	ucguaccgugaguaauaaugcg	ucguaccgugaguaauaaugcg	287	307	322	274	368	272	322	346	393	24.1626	21.5276	25.7373	26.3242	32.7565	21.1874	25.7373	26.0904	29.802
269	allmam-miR-128-5p	cggggccguagcacugucugagagguuuacauuucucacagugaaccggucucuuu	cggggccguagcacugucugagagguuuacauuucucacagugaaccggucucuuu	cggggccguagcacugucugagagguuuacauuucucacagugaaccggucucuuuuu	cggggccguagcacugucugagagguuuacauuucucacagugaaccggucucuuu	cggggccguagcacugucugagagguuuacauuucucacagugaaccggucucuuu	cggggccguagcacugucugagagguuuacauuucucacagugaaccggucucuuu	cggggccguagcacugucugagagguuuacauuucucacagugaaccggucucuuu	cggggccguagcacugucugagagguuuacauuucucacagugaaccggucucuuu	cggggccguagcacugucugagagguuuacauuucucacagugaaccggucucu	cggggccguagcacugucugag	cggggccguagcacugucugag	cggggccguagcacugucugag	cggggccguagcacugucugaga	cggggccguagcacugucugag	cggggccguagcacugucugaga	cggggccguagcacugucugag	cggggccguagcacugucugaga	cggggccguagcacugucugag	12	12	19	18	4	7	7	5	31	1.01028	0.841469	1.51866	1.72933	0.356049	0.545263	0.633729	0.37703	2.3508
270	allmam-miR-128-3p	cggggccguagcacugucugagagguuuacauuucucacagugaaccggucucuuu	cggggccguagcacugucugagagguuuacauuucucacagugaaccggucucuuu	cggggccguagcacugucugagagguuuacauuucucacagugaaccggucucuuuuu	cggggccguagcacugucugagagguuuacauuucucacagugaaccggucucuuu	cggggccguagcacugucugagagguuuacauuucucacagugaaccggucucuuu	cggggccguagcacugucugagagguuuacauuucucacagugaaccggucucuuu	cggggccguagcacugucugagagguuuacauuucucacagugaaccggucucuuu	cggggccguagcacugucugagagguuuacauuucucacagugaaccggucucuuu	cggggccguagcacugucugagagguuuacauuucucacagugaaccggucucu	ucacagugaaccggucucuuu	ucacagugaaccggucucuuu	ucacagugaaccggucucuuuuu	ucacagugaaccggucucuuu	ucacagugaaccggucucuuu	ucacagugaaccggucucuuu	ucacagugaaccggucucuuu	ucacagugaaccggucucuuu	ucacagugaaccggucucu	5732	7344	9868	35827	12846	14046	23959	14958	21290	482.578	514.979	788.745	3442.04	1143.45	1094.11	2169.07	1127.92	1614.47
271	allmam-miR-495-3p	null	gaaguugcccguguuauuuucgcuugauaugugccgaaacaaacauggugcacuucuu	gaaguugcccguguuauuuucgcuugauaugugccgaaacaaacauggugcacuucuu	agaaguugcccguguuauuuucgcuugauaugugccgaaacaaacauggugcacuucuuc	gaaguugcccguguuauuuucgcuugauaugugccgaaacaaacauggugcacuucuu	gaaguugcccguguuauuuucgcuugauaugugccgaaacaaacauggugcacuucuu	gaaguugcccguguuauuuucgcuugauaugugccgaaacaaacauggugcacuucuu	gaaguugcccguguuauuuucgcuugauaugugccgaaacaaacauggugcacuucuu	agaaguugcccguguuauuuucgcuugauaugugccgaaacaaacauggugcacuucuuc	null	aaacaaacauggugcacuucuu	aaacaaacauggugcacuucuu	aaacaaacauggugcacuucuuc	aaacaaacauggugcacuucuu	aaacaaacauggugcacuucuu	aaacaaacauggugcacuucuu	aaacaaacauggugcacuucuu	aaacaaacauggugcacuucuuc	0	1	1	1	1	3	1	1	6	0	0.0701224	0.0799296	0.0960739	0.0890122	0.233684	0.0799296	0.0754059	0.454993
272	allmam-miR-3074-5p	uuccugcugaacugagccaguguguaaaaugagaacugauaucagcucaguaggcaccggag	uguuccugcugaacugagccaguguguaaaaugagaacugauaucagcucaguaggcaccggag	uguuccugcugaacugagccaguguguaaaaugagaacugauaucagcucaguaggcaccggag	uguuccugcugaacugagccaguguguaaaaugagaacugauaucagcucaguaggcaccgg	uuccugcugaacugagccaguguguaaaaugagaacugauaucagcucaguaggcaccgga	uguuccugcugaacugagccagucugcacaaaucaacuguguuucagcucaguaggcacggg	aagcaucagcccacccaaggaaggcaggcgccacaggcuccgagggggcucgacuccuguuccugcugaacugagccagu	uguuccugcugaacugagccaguguguaaaaugagaacugauaucagcucaguaggcaccggag	uguuccugcugaacugagccaguguguaaaaugagaacugauaucagcucaguaggcaccgg	uuccugcugaacugagccagu	uguuccugcugaacugagccag	uguuccugcugaacugagccagug	uguuccugcugaacugagccagu	uuccugcugaacugagccagug	uguuccugcugaacugagccag	aagcaucagcccacccaaggaaggcagg	uguuccugcugaacugagccag	uguuccugcugaacugagcca	4	2	3	6	5	4	0	2	10	0.336761	0.140245	0.239789	0.576443	0.445061	0.311579	0	0.140245	0.758322
273	allmam-miR-3074-3p	uuccugcugaacugagccaguguguaaaaugagaacugauaucagcucaguaggcaccggag	uguuccugcugaacugagccaguguguaaaaugagaacugauaucagcucaguaggcaccggag	uguuccugcugaacugagccaguguguaaaaugagaacugauaucagcucaguaggcaccggag	uguuccugcugaacugagccaguguguaaaaugagaacugauaucagcucaguaggcaccgg	uuccugcugaacugagccaguguguaaaaugagaacugauaucagcucaguaggcaccgga	uguuccugcugaacugagccagucugcacaaaucaacuguguuucagcucaguaggcacggg	aagcaucagcccacccaaggaaggcaggcgccacaggcuccgagggggcucgacuccuguuccugcugaacugagccagu	uguuccugcugaacugagccaguguguaaaaugagaacugauaucagcucaguaggcaccggag	uguuccugcugaacugagccaguguguaaaaugagaacugauaucagcucaguaggcaccgg	auaucagcucaguaggcaccggag	auaucagcucaguaggcaccggag	auaucagcucaguaggcaccggag	ugauaucagcucaguaggcaccgg	auaucagcucaguaggcaccgga	guguuucagcucaguaggcacggg	uguuccugcugaacugagccagu	auaucagcucaguaggcaccggag	uaucagcucaguaggcaccgg	1	1	1	0	1	0	5	1	0	0.0841902	0.0701224	0.0799296	0	0.0890122	0	0.452664	0.0701224	0
274	allmam-miR-491-5p	aguggggaacccuuccaugaggaguaggacacuccuuaugcaagauucccuucua	aguggggaacccuuccaugaggaguaggacacuccuuaugcaagauucccuucuac	aguggggaacccuuccaugaggaguaggacacuccuuaugcaagauucccuucuac	null	aguggggaacccuuccaugaggaguaggacacuccuuaugcaagauucccuucuac	aguggggaacccuuccaugaggaguaggacacuccuuaugcaagauucccuucuac	aguggggaacccuuccaugaggaguaggacacuccuuaugcaagauucccuucuac	aguggggaacccuuccaugaggaguaggacacuccuuaugcaagauucccuucuac	aguggggaacccuuccaugaggaguaggacacuccuuaugcaagauucccuucua	aguggggaacccuuccaugagg	aguggggaacccuuccaugagg	aguggggaacccuuccaugagg	null	aguggggaacccuuccaugagg	aguggggaacccuuccaugagg	aguggggaacccuuccaugagg	aguggggaacccuuccaugagg	aguggggaacccuuccaugagg	26	20	17	0	3	12	17	20	42	2.18895	1.40245	1.3588	0	0.267037	0.934737	1.3588	1.40245	3.18495
275	allmam-miR-490-5p	accauggaucuccaggugggucacguuuagagauacaccaaccuggaggacuccaugcugu	ccauggaucuccaggugggucacguuuagagauacaccaaccuggaggacuccaugcug	ccauggaucuccaggugggucacguuuagagauacaccaaccuggaggacuccaugcug	ccauggaucuccaggugggucacguuuagagauacaccaaccuggaggacuccaugcug	ccauggaucuccaggugggucacguuuagagauacaccaaccuggaggacuccaugcugu	ccauggaucuccaggugggucacguuuagagauacaccaaccuggaggacuccaugcug	ccauggaucuccaggugggucacguuuagagauacaccaaccuggaggacuccaugcug	ccauggaucuccaggugggucacguuuagagauacaccaaccuggaggacuccaugcug	ccauggaucuccaggugggucacguuuagagauacaccaaccuggaggacuccaugcugu	accauggaucuccaggugggu	ccauggaucuccaggugggu	ccauggaucuccaggugggu	ccauggaucuccaggugggu	ccauggaucuccaggugggu	ccauggaucuccaggugggu	ccauggaucuccaggugggu	ccauggaucuccaggugggu	ccauggaucuccaggugggu	0	0	1	0	1	2	1	9	1	0	0	0.0799296	0	0.0890122	0.15579	0.0799296	0.678653	0.0758322
276	allmam-miR-490-3p	accauggaucuccaggugggucacguuuagagauacaccaaccuggaggacuccaugcugu	ccauggaucuccaggugggucacguuuagagauacaccaaccuggaggacuccaugcug	ccauggaucuccaggugggucacguuuagagauacaccaaccuggaggacuccaugcug	ccauggaucuccaggugggucacguuuagagauacaccaaccuggaggacuccaugcug	ccauggaucuccaggugggucacguuuagagauacaccaaccuggaggacuccaugcugu	ccauggaucuccaggugggucacguuuagagauacaccaaccuggaggacuccaugcug	ccauggaucuccaggugggucacguuuagagauacaccaaccuggaggacuccaugcug	ccauggaucuccaggugggucacguuuagagauacaccaaccuggaggacuccaugcug	ccauggaucuccaggugggucacguuuagagauacaccaaccuggaggacuccaugcugu	caaccuggaggacuccaugcugu	caaccuggaggacuccaugcug	caaccuggaggacuccaugcug	caaccuggaggacuccaugcug	ccaaccuggaggacuccaugcugu	caaccuggaggacuccaugcug	caaccuggaggacuccaugcug	caaccuggaggacuccaugcug	caaccuggaggacuccaugcugu	2	2	10	1	1	14	10	20	2	0.16838	0.140245	0.799296	0.0960739	0.0890122	1.09053	0.799296	1.50812	0.151664
277	allmam-miR-493-5p	uuguacaugguaggcuuucauucauucguuugcacauucggugaaggucuacugugugccagg	uuguacaugguaggcuuucauucauucguuugcacauucggugaaggucuacugugugccagg	uuguacaugguaggcuuucauucauucguuugcacauucggugaaggucuacugugugccagg	uuguacaugguaggcuuucauucauucguuugcacauucggugaaggucuacugugugccagg	uuguacaugguaggcuuucauucauucguuugcacauucggugaaggucuacugugugccagg	uuguacaugguaggcuuucauucauucguuugcacauucggugaaggucuacugugugccagg	uuguacaugguaggcuuucauucauucguuugcacauucggugaaggucuacugugugccagg	uuguacaugguaggcuuucauucauucguuugcacauucggugaaggucuacugugugccagg	ugaaggucuacugugugccaggcccugugccaggcaucaaguaaauggacauugcc	uuguacaugguaggcuuucauu	uuguacaugguaggcuuucauu	uuguacaugguaggcuuucauu	uuguacaugguaggcuuucau	uuguacaugguaggcuuucauu	uuguacaugguaggcuuucauu	uuguacaugguaggcuuucauu	uuguacaugguaggcuuucauu	ugaaggucuacugugugccagg	1	1	2	1	2	0	0	1	9	0.0841902	0.0701224	0.159859	0.0960739	0.178024	0	0	0.0701224	0.68249
278	allmam-miR-493-3p	uuguacaugguaggcuuucauucauucguuugcacauucggugaaggucuacugugugccagg	uuguacaugguaggcuuucauucauucguuugcacauucggugaaggucuacugugugccagg	uuguacaugguaggcuuucauucauucguuugcacauucggugaaggucuacugugugccagg	uuguacaugguaggcuuucauucauucguuugcacauucggugaaggucuacugugugccagg	uuguacaugguaggcuuucauucauucguuugcacauucggugaaggucuacugugugccagg	uuguacaugguaggcuuucauucauucguuugcacauucggugaaggucuacugugugccagg	uuguacaugguaggcuuucauucauucguuugcacauucggugaaggucuacugugugccagg	uuguacaugguaggcuuucauucauucguuugcacauucggugaaggucuacugugugccagg	ugaaggucuacugugugccaggcccugugccaggcaucaaguaaauggacauugcc	ugaaggucuacugugugccagg	ugaaggucuacugugugccagg	ugaaggucuacugugugccagg	ugaaggucuacugugugccagg	ugaaggucuacugugugccagg	ugaaggucuacugugugccagg	ugaaggucuacugugugccagg	ugaaggucuacugugugccagg	aggcaucaaguaaauggacauugcc	7	6	4	3	8	10	7	6	0	0.589332	0.420735	0.319718	0.288222	0.712098	0.778948	0.633729	0.420735	0
279	allmam-miR-6529-5p	gagagaucagaggcgcagagugcgucaaugucaaugaagccugugccuuuuaccucuuuaa	gagagaucagaggcgcagagugcgucaaugucaaugaagccugugccuuuuaccucuuu	gagagaucagaggcgcagagugcgucaaugucaaugaagccugugccuuuuaccucuuuaa	gagagaucagaggcgcagagugcgucaaugucaaugaagccugugccuuuuaccucuuuaa	gagagaucagaggcgcagagugcgucaaugucaaugaagccugugccuuuuaccucuuuaa	gagagaucagaggcgcagagugcgucaaugucaaugaagccugugccuuuuaccucuuuaa	gagagaucagaggcgcagagugcgucaaugucaaugaagccugugccuuuuaccucuuuaa	gagagaucagaggcgcagagugcgucaaugucaaugaagccugugccuuuuaccucuuua	gagagaucagaggcgcagagugcgucaaugucaaugaagccugugccuuuuaccucuuua	gagagaucagaggcgcagagu	gagagaucagaggcgcagagu	gagagaucagaggcgcagagu	gagagaucagaggcgcagagu	gagagaucagaggcgcagagu	gagagaucagaggcgcagagu	gagagaucagaggcgcagagu	gagagaucagaggcgcagagu	gagagaucagaggcgcagagu	406	360	223	508	459	485	503	525	1496	34.1812	25.2441	17.8243	48.8055	40.8566	37.779	45.538	39.5881	113.445
280	allmam-miR-6529-3p	gagagaucagaggcgcagagugcgucaaugucaaugaagccugugccuuuuaccucuuuaa	gagagaucagaggcgcagagugcgucaaugucaaugaagccugugccuuuuaccucuuu	gagagaucagaggcgcagagugcgucaaugucaaugaagccugugccuuuuaccucuuuaa	gagagaucagaggcgcagagugcgucaaugucaaugaagccugugccuuuuaccucuuuaa	gagagaucagaggcgcagagugcgucaaugucaaugaagccugugccuuuuaccucuuuaa	gagagaucagaggcgcagagugcgucaaugucaaugaagccugugccuuuuaccucuuuaa	gagagaucagaggcgcagagugcgucaaugucaaugaagccugugccuuuuaccucuuuaa	gagagaucagaggcgcagagugcgucaaugucaaugaagccugugccuuuuaccucuuua	gagagaucagaggcgcagagugcgucaaugucaaugaagccugugccuuuuaccucuuua	ccugugccuuuuaccucuuuaa	ccugugccuuuuaccucuuu	ccugugccuuuuaccucuuuaa	ccugugccuuuuaccucuuuaa	ccugugccuuuuaccucuuuaa	ccugugccuuuuaccucuuuaa	ccugugccuuuuaccucuuuaa	ccugugccuuuuaccucuuua	ccugugccuuuuaccucuuua	10	6	7	16	15	12	25	8	15	0.841902	0.420735	0.559507	1.53718	1.33518	0.934737	2.26332	0.603247	1.13748
281	allmam-miR-466i-5p	gcccacacuguauauucaagaaaaaacaaaaccaaaaacaaacaggucuaaaccuugauugggagauugugugugugugugugugugugugugugu	null	uugcauuuuguguguguguguguguguguguguuuucuagcucgcucaugugacugcccuaaaaucuaaagauc	gugugugugugugguguguaagaaggagauguaacaugaugacaaauaauaugcagucugcaucauccauuuuacccaacaaaauuaauau	auacauacacaauuuauauauauaaauauauauuuuauauaugugugugugugugugugu	uaacccaucucauggaauaucauccccacauuugcucuaaaccggacgugggcgugugugugugugugugugugugugu	uguguguguguguguguguacaugcauaaaucuauuuguguguagacacacacgugcauaccua	ugugugugugugugugugugugucuuaugaaucuguagccuccagcaacggguaucuuuuggacaaauccacuuccgcauggggacacuca	gcccacacuguauauucaagaaaaaacaaaaccaaaaacaaacaggucuaaaccuugauugggagauugugugugugugugugugugugugugugu	gcccacacuguauauucaagaaaa	null	uugcauuuugugugugugugugug	gugugugugugugguguguaaga	auacauacacaauuuauauauau	uaacccaucucauggaauauc	ugugugugugugugugugua	ugugugugugugugugugugugu	gcccacacuguauauucaagaaaa	0	0	0	1	0	0	14	9	0	0	0	0	0.0960739	0	0	1.26746	0.678653	0
282	allmam-miR-466i-3p	gcccacacuguauauucaagaaaaaacaaaaccaaaaacaaacaggucuaaaccuugauugggagauugugugugugugugugugugugugugugu	null	uugcauuuuguguguguguguguguguguguguuuucuagcucgcucaugugacugcccuaaaaucuaaagauc	gugugugugugugguguguaagaaggagauguaacaugaugacaaauaauaugcagucugcaucauccauuuuacccaacaaaauuaauau	auacauacacaauuuauauauauaaauauauauuuuauauaugugugugugugugugugu	uaacccaucucauggaauaucauccccacauuugcucuaaaccggacgugggcgugugugugugugugugugugugugu	uguguguguguguguguguacaugcauaaaucuauuuguguguagacacacacgugcauaccua	ugugugugugugugugugugugucuuaugaaucuguagccuccagcaacggguaucuuuuggacaaauccacuuccgcauggggacacuca	gcccacacuguauauucaagaaaaaacaaaaccaaaaacaaacaggucuaaaccuugauugggagauugugugugugugugugugugugugugugu	ugugugugugugugugugugugu	null	gugacugcccuaaaaucuaaagauc	uuacccaacaaaauuaauau	auaugugugugugugugugugu	ugugugugugugugugugugu	gacacacacgugcauaccua	ccacuuccgcauggggacacuca	ugugugugugugugugugugugu	4	0	1	0	50	1	0	1	4	0.336761	0	0.0799296	0	4.45061	0.0778948	0	0.0754059	0.336761
283	allmam-miR-125a-5p	ucccugagacccuuuaaccugugaggacauccagggucacaggugagguucuugggagcc	ucccugagacccuuuaaccugugaggacauccagggucacaggugagguucuugggagcc	ucccugagacccuuuaaccugugaggacauccagggucacaggugagguucuugggagcc	ucccugagacccuuuaaccugugaggacauccagggucacaggugagguucuugggagc	ucccugagacccuuuaaccugugaggacauccagggucacaggugagguucuugggagcc	ucccugagacccuuuaaccugugaggacauccagggucacaggugagguucuugggagcc	ucccugagacccuuuaaccugugaggacauccagggucacaggugagguucuugggagcc	ucccugagacccuuuaaccugugaggacauccagggucacaggugagguucuugggagcc	ucccugagacccuuuaaccugugaggacauccagggucacaggugagguucuugggagcc	ucccugagacccuuuaaccugug	ucccugagacccuuuaaccugug	ucccugagacccuuuaaccugug	ucccugagacccuuuaaccugu	ucccugagacccuuuaaccugug	ucccugagacccuuuaaccugug	ucccugagacccuuuaaccugug	ucccugagacccuuuaaccugug	ucccugagacccuuuaaccugug	32	42	35	32	43	24	35	42	49	2.69409	2.94514	2.79754	3.07436	3.82753	1.86947	2.79754	2.94514	3.71578
284	allmam-miR-125b-5p	ucccugagacccuaacuugugagguauuuuaguaacaucacaagucaggcucuugggaccua	ucccugagacccuaacuugugagguauuuuaguaacaucacaagucaggcucuugggacc	ucccugagacccuaacuugugagguauuuuaguaacaucacaagucaggcucuugggacc	ucccugagacccuaacuugugagguauuuuaguaacaucacaagucaggcucuugggacc	ucccugagacccuaacuugugagguauuuuaguaacaucacaagucaggcucuugggacc	ucccugagacccuaacuugugagguauuuuaguaacaucacaagucaggcucuugggacc	ucccugagacccuaacuugugagguauuuuaguaacaucacaagucaggcucuugggacc	ucccugagacccuaacuugugagguauuuuaguaacaucacaagucaggcucuugggacc	ucccugagacccuaacuugugagguauuuuaguaacaucacaagucaggcucuugggacc	ucccugagacccuaacuugug	ucccugagacccuaacuugug	ucccugagacccuaacuugug	ucccugagacccuaacuugug	ucccugagacccuaacuugug	ucccugagacccuaacuugug	ucccugagacccuaacuugug	ucccugagacccuaacuugug	ucccugagacccuaacuugug	300	237	549	274	331	419	549	278	2140	25.2571	16.619	43.8813	26.3242	29.463	32.6379	43.8813	20.9628	162.281
285	allmam-miR-125b-3p	ucccugagacccuaacuugugagguauuuuaguaacaucacaagucaggcucuugggaccua	ucccugagacccuaacuugugagguauuuuaguaacaucacaagucaggcucuugggacc	ucccugagacccuaacuugugagguauuuuaguaacaucacaagucaggcucuugggacc	ucccugagacccuaacuugugagguauuuuaguaacaucacaagucaggcucuugggacc	ucccugagacccuaacuugugagguauuuuaguaacaucacaagucaggcucuugggacc	ucccugagacccuaacuugugagguauuuuaguaacaucacaagucaggcucuugggacc	ucccugagacccuaacuugugagguauuuuaguaacaucacaagucaggcucuugggacc	ucccugagacccuaacuugugagguauuuuaguaacaucacaagucaggcucuugggacc	ucccugagacccuaacuugugagguauuuuaguaacaucacaagucaggcucuugggacc	acaagucaggcucuugggaccua	acaagucaggcucuugggacc	acaagucaggcucuugggacc	acaagucaggcucuugggacc	acaagucaggcucuugggacc	acaagucaggcucuugggacc	acaagucaggcucuugggacc	acaagucaggcucuugggacc	acaagucaggcucuugggacc	8	4	35	21	6	9	35	7	70	0.673522	0.28049	2.79754	2.01755	0.534073	0.701053	2.79754	0.527841	5.30825
286	allmam-miR-129-5p	cuuuuugcggucugggcuugcuguuccucucaacaguagucaggaagcccuuaccccaaaaagua	cuuuuugcggucugggcuugcuguuccucucaacaguagucaggaagcccuuaccccaaaaagua	cuuuuugcggucugggcuugcuguuccucucaacaguagucaggaagcccuuaccccaaaaagua	cuuuuugcggucugggcuugcuguacauaacucaauagccggaagcccuuaccccaaaaagcauu	cuuuuugcggucugggcuugcuguuccucucaacaguagucaggaagcccuuaccccaaaaagua	cuuuuugcggucugggcuugcuguuccucucaacaguagucaggaagcccuuaccccaaaaagua	cuuuuugcggucugggcuugcuguuccucucaacaguagucaggaagcccuuaccccaaaaagua	cuuuuugcggucugggcuugcuguuccucucaacaguagucaggaagcccuuaccccaaaaagua	cuuuuugcggucugggcuugcuguuccucucaacaguagucaggaagcccuuaccccaaaaagua	cuuuuugcggucugggcuugc	cuuuuugcggucugggcuugc	cuuuuugcggucugggcuugc	cuuuuugcggucugggcuugc	cuuuuugcggucugggcuugc	cuuuuugcggucugggcuugc	cuuuuugcggucugggcuugc	cuuuuugcggucugggcuugc	cuuuuugcggucugggcuugc	307	398	220	364	220	295	337	398	455	25.8464	27.9087	17.5845	34.9709	19.5827	22.979	30.5095	27.9087	34.5036
287	allmam-miR-129-3p	cuuuuugcggucugggcuugcuguuccucucaacaguagucaggaagcccuuaccccaaaaagua	cuuuuugcggucugggcuugcuguuccucucaacaguagucaggaagcccuuaccccaaaaagua	cuuuuugcggucugggcuugcuguuccucucaacaguagucaggaagcccuuaccccaaaaagua	cuuuuugcggucugggcuugcuguacauaacucaauagccggaagcccuuaccccaaaaagcauu	cuuuuugcggucugggcuugcuguuccucucaacaguagucaggaagcccuuaccccaaaaagua	cuuuuugcggucugggcuugcuguuccucucaacaguagucaggaagcccuuaccccaaaaagua	cuuuuugcggucugggcuugcuguuccucucaacaguagucaggaagcccuuaccccaaaaagua	cuuuuugcggucugggcuugcuguuccucucaacaguagucaggaagcccuuaccccaaaaagua	cuuuuugcggucugggcuugcuguuccucucaacaguagucaggaagcccuuaccccaaaaagua	aagcccuuaccccaaaaagua	aagcccuuaccccaaaaagua	aagcccuuaccccaaaaagua	aagcccuuaccccaaaaagcauu	aagcccuuaccccaaaaagua	aagcccuuaccccaaaaagua	aagcccuuaccccaaaaagua	aagcccuuaccccaaaaagua	aagcccuuaccccaaaaagua	67	91	58	3	68	35	43	91	79	5.64075	6.38114	4.63592	0.288222	6.05283	2.72632	3.89291	6.38114	5.99074
288	allmam-miR-219b-5p	agauguccagccacaauucucgguuggccgcagacucguacaagaauugcguuuggacaaucagu	null	null	agauguccagccacaauucucgguuggccgcagacucguacaagaauugcguuuggacaaucagu	null	null	agauguccagccacaauucucgguuggccgcagacucguacaagaauugcguuuggacaaucagu	null	agauguccagccacaauucucgguuggccgcagacucguacaagaauugcguuuggacaaucagu	agauguccagccacaauucuc	null	null	agauguccagccacaauucucg	null	null	agauguccagccacaauucu	null	agauguccagccacaauucucg	1	0	0	1	0	0	3	0	1	0.0841902	0	0	0.0960739	0	0	0.271598	0	0.0758322
289	allmam-miR-24b-5p	gugccuacugagcugaaacacaguugauuugugcagacuggcucaguucagcaggaacag	gugccuacugagcugaaacacaguugauuugugcagacuggcucaguucagcaggaacag	null	null	null	gugccuacugagcugaaacacaguugauuugugcagacuggcucaguucagcaggaacag	null	gugccuacugagcugaaacacaguugauuugugcagacuggcucaguucagcaggaacag	gugccuacugagcugaaacacaguugauuugugcagacuggcucaguucagcaggaacag	gugccuacugagcugaaacacagu	gugccuacugagcugaaacac	null	null	null	gugccuacugagcugaaacac	null	gugccuacugagcugaaacac	gugccuacugagcugaaacacagu	13	11	0	0	0	12	0	11	13	1.09447	0.771347	0	0	0	0.934737	0	0.771347	1.09447
290	allmam-miR-24b-3p	gugccuacugagcugaaacacaguugauuugugcagacuggcucaguucagcaggaacag	gugccuacugagcugaaacacaguugauuugugcagacuggcucaguucagcaggaacag	null	null	null	gugccuacugagcugaaacacaguugauuugugcagacuggcucaguucagcaggaacag	null	gugccuacugagcugaaacacaguugauuugugcagacuggcucaguucagcaggaacag	gugccuacugagcugaaacacaguugauuugugcagacuggcucaguucagcaggaacag	uggcucaguucagcaggaacag	uggcucaguucagcaggaacag	null	null	null	uggcucaguucagcaggaacag	null	uggcucaguucagcaggaacag	uggcucaguucagcaggaacag	1200	654	0	0	0	710	0	654	1200	101.028	45.8601	0	0	0	55.3053	0	45.8601	101.028
291	allmam-miR-370-3p	caggucacgucucugcaguuacacagcucaugagugccugcugggguggaaccuggu	caggucacgucucugcaguuacacagcucaugagugccugcugggguggaaccuggu	caggucacgucucugcaguuacacagcucaugagugccugcugggguggaaccuggu	caggucacgucucugcaguuacacagcucaugagugccugcugggguggaaccuggu	caggucacgucucugcaguuacacagcucaugagugccugcugggguggaaccuggu	caggucacgucucugcaguuacacagcucaugagugccugcugggguggaaccuggu	caggucacgucucugcaguuacacagcucaugagugccugcugggguggaaccuggu	caggucacgucucugcaguuacacagcucaugagugccugcugggguggaaccuggu	caggucacgucucugcaguuacacagcucaugagugccugcugggguggaaccuggu	gccugcugggguggaaccuggu	gccugcugggguggaaccuggu	gccugcugggguggaaccuggu	gccugcugggguggaaccuggu	gccugcugggguggaaccuggu	gccugcugggguggaaccuggu	gccugcugggguggaaccuggu	gccugcugggguggaaccuggu	gccugcugggguggaaccuggu	10	3	8	5	11	3	8	3	10	0.841902	0.210367	0.639437	0.480369	0.979134	0.233684	0.639437	0.210367	0.841902
292	allmam-miR-371-5p	acucaaacugugggggcacuuucuguucuaaguagggaagugccgccauuuuuugagugu	acucaaacugugggggcacuuucuguucuaaguagggaagugccgccauuuuuugagugu	acucaaacugugggggcacuuucuguucuaaguagggaagugccgccauuuuuugagugu	acucaaacugugggggcacuuucuguucuaaguagggaagugccgccauuuuuugagugu	acucaaacugugggggcacuuucuguucuaaguagggaagugccgccauuuuuugagugu	acucaaacugugggggcacuuucuguucuaaguagggaagugccgccauuuuuugagugu	acucaaacugugggggcacuuucuguucuaaguagggaagugccgccauuuuuugagugu	acucaaacugugggggcacuuucuguucuaaguagggaagugccgccauuuuuugagugu	acucaaacugugggggcacuuucuguucuaaguagggaagugccgccauuuuuugagugu	acucaaacugugggggcacuu	acucaaacugugggggcacuuu	acucaaacugugggggcacuuu	acucaaacugugggggcacuuu	acucaaacugugggggcacuuu	acucaaacugugggggcacuuu	acucaaacugugggggcacuuu	acucaaacugugggggcacuuu	acucaaacugugggggcacuuu	62	78	74	57	89	84	74	78	65	5.21979	5.46955	5.91479	5.47621	7.92209	6.54316	5.91479	5.46955	4.92909
293	allmam-miR-371-3p	acucaaacugugggggcacuuucuguucuaaguagggaagugccgccauuuuuugagugu	acucaaacugugggggcacuuucuguucuaaguagggaagugccgccauuuuuugagugu	acucaaacugugggggcacuuucuguucuaaguagggaagugccgccauuuuuugagugu	acucaaacugugggggcacuuucuguucuaaguagggaagugccgccauuuuuugagugu	acucaaacugugggggcacuuucuguucuaaguagggaagugccgccauuuuuugagugu	acucaaacugugggggcacuuucuguucuaaguagggaagugccgccauuuuuugagugu	acucaaacugugggggcacuuucuguucuaaguagggaagugccgccauuuuuugagugu	acucaaacugugggggcacuuucuguucuaaguagggaagugccgccauuuuuugagugu	acucaaacugugggggcacuuucuguucuaaguagggaagugccgccauuuuuugagugu	agugccgccauuuuuugagugu	agugccgccauuuuuugagugu	gugccgccauuuuuugagugu	agugccgccauuuuuugagugu	aagugccgccauuuuuugagugu	aagugccgccauuuuuugagugu	gugccgccauuuuuugagugu	agugccgccauuuuuugagugu	aagugccgccauuuuuugagugu	8	5	4	5	4	6	4	5	9	0.673522	0.350612	0.319718	0.480369	0.356049	0.467369	0.319718	0.350612	0.68249
294	allmam-miR-378-5p	null	cuccugacuccagguccuguguguuaccucgaaauagcacuggacuuggagucagaaggc	null	null	null	null	null	cuccugacuccagguccuguguguuaccucgaaauagcacuggacuuggagucagaaggc	cuccugacuccagguccuguguguuaccucgaaauagcacuggacuuggagucagaaggc	null	cuccugacuccagguccugugu	null	null	null	null	null	cuccugacuccagguccugugu	cuccugacuccagguccugugu	0	16	0	0	0	0	0	16	16	0	1.12196	0	0	0	0	0	1.12196	1.21331
295	allmam-miR-378-3p	null	cuccugacuccagguccuguguguuaccucgaaauagcacuggacuuggagucagaaggc	null	null	null	null	null	cuccugacuccagguccuguguguuaccucgaaauagcacuggacuuggagucagaaggc	cuccugacuccagguccuguguguuaccucgaaauagcacuggacuuggagucagaaggc	null	acuggacuuggagucagaaggc	null	null	null	null	null	acuggacuuggagucagaaggc	acuggacuuggagucagaaggc	0	1001	0	0	0	0	0	1001	1315	0	70.1925	0	0	0	0	0	70.1925	99.7193
296	allmam-miR-379-5p	ugguagacuauggaacguaggcuuuaugauuuuugaccuauguaacaugguccacuaac	ugguagacuauggaacguaggcuuuaugauuuuugaccuauguaacaugguccacuaac	ugguagacuauggaacguaggcuuuaugauuuuugaccuauguaacaugguccacuaac	ugguagacuauggaacguaggcuuuaugauuuuugaccuauguaacaugguccacuaac	ugguagacuauggaacguaggcuuuaugauuuuugaccuauguaacaugguccacuaac	ugguagacuauggaacguaggcuuuaugauuuuugaccuauguaacaugguccacuaac	ugguagacuauggaacguaggcuuuaugauuuuugaccuauguaacaugguccacuaac	ugguagacuauggaacguaggcuuuaugauuuuugaccuauguaacaugguccacuaac	ugguagacuauggaacguaggcuuuaugauuuuugaccuauguaacaugguccacuaac	ugguagacuauggaacguagg	ugguagacuauggaacguagg	ugguagacuauggaacguagg	ugguagacuauggaacguagg	ugguagacuauggaacguagg	ugguagacuauggaacguagg	ugguagacuauggaacguagg	ugguagacuauggaacguagg	ugguagacuauggaacguagg	6	5	8	4	14	4	8	5	6	0.505141	0.350612	0.639437	0.384295	1.24617	0.311579	0.639437	0.350612	0.505141
297	allmam-miR-375-3p	cgacgagccccucgcacaaaccggaccugagcguuuuguucguucggcucgcgug	cgacgagccccucgcacaaaccggaccugagcguuuuguucguucggcucgcgug	cgacgagccccucgcacaaaccggaccugagcguuuuguucguucggcucgcgug	cgacgagccccucgcacaaaccggaccugagcguuuuguucguucggcucgcgug	cgacgagccccucgcacaaaccggaccugagcguuuuguucguucggcucgcgug	cgacgagccccucgcacaaaccggaccugagcguuuuguucguucggcucgcgug	gcgacgagccccucgcacaaaccggaccugagcguuuuguucguucggcucgcguga	gcgacgagccccucgcacaaaccggaccugagcguuuuguucguucggcucgcguga	cgacgagccccucgcacaaaccggaccugagcguuuuguucguucggcucgcgug	uuuguucguucggcucgcgug	uuuguucguucggcucgcgug	uuuguucguucggcucgcgug	uuuguucguucggcucgcgug	uuuguucguucggcucgcgug	uuuguucguucggcucgcgug	uuuguucguucggcucgcguga	uuuguucguucggcucgcguga	uuuguucguucggcucgcgug	38	27	23	83	42	61	30	33	82	3.19923	1.89331	1.83838	7.97413	3.73851	4.75158	2.71598	2.4884	6.21824
298	allmam-miR-196b-5p	uagguaguuuccuguuguugggauccaccuuucucucgacagcacgacacugccuuca	uagguaguuuccuguuguugggauccaccuuucucucgacagcacgacacugccuuca	uagguaguuuccuguuguugggauccaccuuucucucgacagcacgacacugccuuca	uagguaguuuccuguuguugggauccaccuuucucucgacagcacgacacugccuuca	uagguaguuuccuguuguugggauccaccuuucucucgacagcacgacacugccuuca	null	uagguaguuuccuguuguugggauccaccuuucucucgacagcacgacacugccuuca	uagguaguuuccuguuguugggauccaccuuucucucgacagcacgacacugccuuca	uagguaguuuccuguuguugggauccaccuuucucucgacagcacgacacugccuuca	uagguaguuuccuguuguuggg	uagguaguuuccuguuguuggg	uagguaguuuccuguuguuggga	uagguaguuuccuguuguuggg	uagguaguuuccuguuguuggg	null	uagguaguuuccuguuguuggga	uagguaguuuccuguuguuggg	uagguaguuuccuguuguuggg	7	3	5	4	2	0	5	3	7	0.589332	0.210367	0.399648	0.384295	0.178024	0	0.399648	0.210367	0.589332
299	allmam-miR-27a-5p	agggcuuagcugcuugugagcagaguccacaccaagucguguucacaguggcuaaguuccg	agggcuuagcugcuugugagcagaguccacaccaagucguguucacaguggcuaaguuccg	agggcuuagcugcuugugagcagaguccacaccaagucguguucacaguggcuaaguuccg	agggcuuagcugcuugugagcagaguccacaccaagucguguucacaguggcuaaguuccg	agggcuuagcugcuugugagcagaguccacaccaagucguguucacaguggcuaaguuccg	agggcuuagcugcuugugagcagaguccacaccaagucguguucacaguggcuaaguuccg	agggcuuagcugcuugugagcagaguccacaccaagucguguucacaguggcuaaguuccg	agggcuuagcugcuugugagcagaguccacaccaagucguguucacaguggcuaaguuccg	agggcuuagcugcuugugagcagaguccacaccaagucguguucacaguggcuaaguuccg	agggcuuagcugcuugugagca	agggcuuagcugcuugugagca	agggcuuagcugcuugugagca	agggcuuagcugcuugugagca	agggcuuagcugcuugugagca	agggcuuagcugcuugugagca	agggcuuagcugcuugugagca	agggcuuagcugcuugugagca	agggcuuagcugcuugugagca	66	72	90	281	44	55	33	42	173	5.55656	5.04881	7.19366	26.9968	3.91654	4.28421	2.98758	3.16705	13.119
300	allmam-miR-27a-3p	agggcuuagcugcuugugagcagaguccacaccaagucguguucacaguggcuaaguuccg	agggcuuagcugcuugugagcagaguccacaccaagucguguucacaguggcuaaguuccg	agggcuuagcugcuugugagcagaguccacaccaagucguguucacaguggcuaaguuccg	agggcuuagcugcuugugagcagaguccacaccaagucguguucacaguggcuaaguuccg	agggcuuagcugcuugugagcagaguccacaccaagucguguucacaguggcuaaguuccg	agggcuuagcugcuugugagcagaguccacaccaagucguguucacaguggcuaaguuccg	agggcuuagcugcuugugagcagaguccacaccaagucguguucacaguggcuaaguuccg	agggcuuagcugcuugugagcagaguccacaccaagucguguucacaguggcuaaguuccg	agggcuuagcugcuugugagcagaguccacaccaagucguguucacaguggcuaaguuccg	uucacaguggcuaaguuccg	uucacaguggcuaaguuccg	uucacaguggcuaaguuccg	uucacaguggcuaaguuccg	uucacaguggcuaaguuccg	uucacaguggcuaaguuccg	uucacaguggcuaaguuccg	uucacaguggcuaaguuccg	uucacaguggcuaaguuccg	818	1494	402	933	1399	1253	2728	4272	3278	68.8676	104.763	32.1317	89.6369	124.528	97.6022	246.973	322.134	248.578
301	allmam-miR-27b-5p	agagcuuagcugauuggugaacagugacugguuuccgcuuuguucacaguggcuaaguucug	agagcuuagcugauuggugaacagugacugguuuccgcuuuguucacaguggcuaaguucugc	agagcuuagcugauuggugaacagugacugguuuccgcuuuguucacaguggcuaaguucugc	agagcuuagcugauuggugaacagugacugguuuccgcuuuguucacaguggcuaaguucug	agagcuuagcugauuggugaacagugacugguuuccgcuuuguucacaguggcuaaguucug	agagcuuagcugauuggugaacagugacugguuuccgcuuuguucacaguggcuaaguucug	agagcuuagcugauuggugaacagugacugguuuccgcuuuguucacaguggcuaaguucu	agagcuuagcugauuggugaacagugacugguuuccgcuuuguucacaguggcuaaguucug	agagcuuagcugauuggugaacagugacugguuuccgcuuuguucacaguggcuaaguucug	agagcuuagcugauuggugaaca	agagcuuagcugauuggugaac	agagcuuagcugauuggugaaca	agagcuuagcugauuggugaac	agagcuuagcugauuggugaaca	agagcuuagcugauuggugaacagu	agagcuuagcugauuggugaaca	agagcuuagcugauuggugaac	agagcuuagcugauuggugaaca	8	6	10	16	6	4	1	4	19	0.673522	0.420735	0.799296	1.53718	0.534073	0.311579	0.0905327	0.301624	1.44081
302	allmam-miR-27b-3p	agagcuuagcugauuggugaacagugacugguuuccgcuuuguucacaguggcuaaguucug	agagcuuagcugauuggugaacagugacugguuuccgcuuuguucacaguggcuaaguucugc	agagcuuagcugauuggugaacagugacugguuuccgcuuuguucacaguggcuaaguucugc	agagcuuagcugauuggugaacagugacugguuuccgcuuuguucacaguggcuaaguucug	agagcuuagcugauuggugaacagugacugguuuccgcuuuguucacaguggcuaaguucug	agagcuuagcugauuggugaacagugacugguuuccgcuuuguucacaguggcuaaguucug	agagcuuagcugauuggugaacagugacugguuuccgcuuuguucacaguggcuaaguucu	agagcuuagcugauuggugaacagugacugguuuccgcuuuguucacaguggcuaaguucug	agagcuuagcugauuggugaacagugacugguuuccgcuuuguucacaguggcuaaguucug	uucacaguggcuaaguucug	uucacaguggcuaaguucugc	uucacaguggcuaaguucugc	uucacaguggcuaaguucug	uucacaguggcuaaguucug	uucacaguggcuaaguucug	uucacaguggcuaaguucu	uucacaguggcuaaguucug	uucacaguggcuaaguucug	6127	5613	3249	8111	4557	4512	5789	6548	15420	515.834	393.597	259.691	779.255	405.629	351.461	524.094	493.758	1169.33
303	allmam-miR-1-3p	acauacuucuuuauguacccauaugaacauacaaugcuauggaauguaaagaaguauguau	acauacuucuuuauguacccauaugaacauacaaugcuauggaauguaaagaaguauguau	acauacuucuuuauaugcccauauggacgugcggagcuauggaauguaaagaaguauguau	acauacuucuuuauaugcccauauggacgugcggagcuauggaauguaaagaaguauguau	acauacuucuuuauguacccauaugaacauacaaugcuauggaauguaaagaaguauguau	acauacuucuuuauguacccauaugaacauacaaugcuauggaauguaaagaaguauguau	acauacuucuuuauaugcccauauggacgugcggagcuauggaauguaaagaaguauguau	acauacuucuuuauaugcccauauggacgugcggagcuauggaauguaaagaaguauguau	acauacuucuuuauguacccauaugaacauacaaugcuauggaauguaaagaaguauguau	uggaauguaaagaaguauguau	uggaauguaaagaaguauguau	uggaauguaaagaaguauguau	uggaauguaaagaaguauguau	uggaauguaaagaaguauguau	uggaauguaaagaaguauguau	uggaauguaaagaaguauguau	uggaauguaaagaaguauguau	uggaauguaaagaaguauguau	2646	3019	2870	2235	3143	2408	2870	3068	2872	222.767	211.7	229.398	214.725	279.765	187.571	229.398	231.345	217.79
304	allmam-miR-7-5p	uggaagacuagugauuuuguuguuuuuagauaacuaaaucgacaacaaaucacagucugccaua	uggaagacuagugauuuuguuguuuuuagauaacuaaaucgacaacaaaucacagucugccaua	uggaagacuagugauuuuguuguuuuuagauaacuaaaucgacaacaaaucacagucugccaua	uggaagacuagugauuuuguuguuuuuagauaacuaaaucgacaacaaaucacagucugccaua	uggaagacuagugauuuuguuguuuuuagauaacuaaaucgacaacaaaucacagucugccaua	uggaagacuagugauuuuguuguuuuuagauaacuaaaucgacaacaaaucacagucugccaua	uggaagacuagugauuuuguuguuuuuagauaacuaaaucgacaacaaaucacagucugccaua	uggaagacuagugauuuuguuguuuuuagauaacuaaaucgacaacaaaucacagucugccaua	uggaagacuagugauuuuguuguuuuuagauaacuaaaucgacaacaaaucacagucugccaua	uggaagacuagugauuuuguuguu	uggaagacuagugauuuuguuguu	uggaagacuagugauuuuguuguu	uggaagacuagugauuuuguuguu	uggaagacuagugauuuuguuguu	uggaagacuagugauuuuguuguu	uggaagacuagugauuuuguuguu	uggaagacuagugauuuuguuguu	uggaagacuagugauuuuguuguu	10393	7760	18647	21763	10319	9760	18647	7760	11423	874.989	544.15	1490.45	2090.86	918.517	760.253	1490.45	544.15	866.231
305	allmam-miR-7-3p	uggaagacuagugauuuuguuguuuuuagauaacuaaaucgacaacaaaucacagucugccaua	uggaagacuagugauuuuguuguuuuuagauaacuaaaucgacaacaaaucacagucugccaua	uggaagacuagugauuuuguuguuuuuagauaacuaaaucgacaacaaaucacagucugccaua	uggaagacuagugauuuuguuguuuuuagauaacuaaaucgacaacaaaucacagucugccaua	uggaagacuagugauuuuguuguuuuuagauaacuaaaucgacaacaaaucacagucugccaua	uggaagacuagugauuuuguuguuuuuagauaacuaaaucgacaacaaaucacagucugccaua	uggaagacuagugauuuuguuguuuuuagauaacuaaaucgacaacaaaucacagucugccaua	uggaagacuagugauuuuguuguuuuuagauaacuaaaucgacaacaaaucacagucugccaua	uggaagacuagugauuuuguuguuuuuagauaacuaaaucgacaacaaaucacagucugccaua	caacaaaucacagucugccaua	caacaaaucacagucugccaua	caacaaaucacagucugccaua	caacaaaucacagucugccaua	caacaaaucacagucugccaua	caacaaaucacagucugccaua	caacaaaucacagucugccaua	caacaaaucacagucugccaua	caacaaaucacagucugccaua	30	15	24	42	11	13	24	15	54	2.52571	1.05184	1.91831	4.0351	0.979134	1.01263	1.91831	1.05184	4.09494
306	allmam-miR-9-5p	ucuuugguuaucuagcuguaugagugccacagagccgucauaaagcuagauaaccgaa	agcggcgguggcgaagggaggcccguuucucucuuugguuaucuagcuguaug	ucuuugguuaucuagcuguaugagugguguggagucuucauaaagcuagauaaccgaaagu	ucuuugguuaucuagcuguaugagugccacagagccgucauaaagcuagauaaccgaa	agcagccaggaggcgggguugguuguuaucuuugguuaucuagcuguaug	ucuuugguuaucuagcuguaugaguguauuggucuucauaaagcuagauaaccgaaagua	ucuuugguuaucuagcuguaugagugccacagagccgucauaaagcuagauaaccgaaagu	ucuuugguuaucuagcuguaugagugguguggagucuucauaaagcuagauaaccgaaagu	ucuuugguuaucuagcuguaugagugccacagagccgucauaaagcuagauaaccgaaagu	ucuuugguuaucuagcuguaug	agcggcgguggcgaaggga	ucuuugguuaucuagcuguaug	ucuuugguuaucuagcuguaug	agcagccaggaggcgggguug	ucuuugguuaucuagcuguaug	ucuuugguuaucuagcuguauga	ucuuugguuaucuagcuguauga	ucuuugguuaucuagcuguaug	50	0	56	80	0	68	55	51	57	4.20951	0	4.47606	7.68591	0	5.29685	4.9793	3.8457	4.32243
307	allmam-miR-9-3p	ucuuugguuaucuagcuguaugagugccacagagccgucauaaagcuagauaaccgaa	agcggcgguggcgaagggaggcccguuucucucuuugguuaucuagcuguaug	ucuuugguuaucuagcuguaugagugguguggagucuucauaaagcuagauaaccgaaagu	ucuuugguuaucuagcuguaugagugccacagagccgucauaaagcuagauaaccgaa	agcagccaggaggcgggguugguuguuaucuuugguuaucuagcuguaug	ucuuugguuaucuagcuguaugaguguauuggucuucauaaagcuagauaaccgaaagua	ucuuugguuaucuagcuguaugagugccacagagccgucauaaagcuagauaaccgaaagu	ucuuugguuaucuagcuguaugagugguguggagucuucauaaagcuagauaaccgaaagu	ucuuugguuaucuagcuguaugagugccacagagccgucauaaagcuagauaaccgaaagu	auaaagcuagauaaccgaa	ucuuugguuaucuagcuguaug	auaaagcuagauaaccgaaagu	auaaagcuagauaaccgaa	ucuuugguuaucuagcuguaug	uaaagcuagauaaccgaaagua	auaaagcuagauaaccgaaagu	auaaagcuagauaaccgaaagu	auaaagcuagauaaccgaaagu	2	50	1	2	75	2	3	2	3	0.16838	3.50612	0.0799296	0.192148	6.67592	0.15579	0.271598	0.150812	0.227497
308	allmam-miR-103a-3p	uuggcuucuuuacagugcugccuuguugcauauggaucaagcagcauuguacagggcuauga	uuggcuucuuuacagugcugccuuguugcauauggaucaagcagcauuguacagggcuauga	uuggcuucuuuacagugcugccuuguugcauauggaucaagcagcauuguacagggcuauga	uuggcuucuuuacagugcugccuuguugcauauggaucaagcagcauuguacagggcuauga	uuggcuucuuuacagugcugccuuguugcauauggaucaagcagcauuguacagggcuauga	uuggcuucuuuacagugcugccuuguugcauauggaucaagcagcauuguacagggcuauga	uuggcuucuuuacagugcugccuuguugcauauggaucaagcagcauuguacagggcuauga	uuggcuucuuuacagugcugccuuguugcauauggaucaagcagcauuguacagggcuauga	uuggcuucuuuacagugcugccuuguugcauauggaucaagcagcauuguacagggcuauga	agcagcauuguacagggcuauga	agcagcauuguacagggcuauga	agcagcauuguacagggcuauga	agcagcauuguacagggcuauga	agcagcauuguacagggcuauga	agcagcauuguacagggcuauga	agcagcauuguacagggcuauga	agcagcauuguacagggcuauga	agcagcauuguacagggcuauga	9481	3526	7258	15447	2931	4207	7258	3686	9481	798.208	247.252	580.129	1484.05	260.895	327.703	580.129	277.946	798.208
309	allmam-miR-599-5p	uuugauaagcugacaugggacagggacucuuuucacuguugugucaguuuaucaaacc	uuugauaagcugacaugggacagggacucuuuucacuguugugucaguuuaucaaacc	uuugauaagcugacaugggacagggacucuuuucacuguugugucaguuuaucaaacc	uuugauaagcugacaugggacagggacucuuuucacuguugugucaguuuaucaaacc	uuugauaagcugacaugggacagggacucuuuucacuguugugucaguuuaucaaacc	uuugauaagcugacaugggacagggacucuuuucacuguugugucaguuuaucaaacc	uuugauaagcugacaugggacagggacucuuuucacuguugugucaguuuaucaaacc	uuugauaagcugacaugggacagggacucuuuucacuguugugucaguuuaucaaacc	uuugauaagcugacaugggacagggacucuuuucacuguugugucaguuuaucaaacc	uuugauaagcugacaugggac	uuugauaagcugacaugggaca	uuugauaagcugacaugggaca	uuugauaagcugacaugggaca	uuugauaagcugacaugggaca	uuugauaagcugacaugggacag	uuugauaagcugacaugggaca	uuugauaagcugacaugggaca	uuugauaagcugacaugggaca	7	9	18	20	9	4	18	9	8	0.589332	0.631102	1.43873	1.92148	0.80111	0.311579	1.43873	0.631102	0.606657
310	allmam-miR-590-5p	gagcuuauucauaaaaguacaguaugauccaguaaaccuguaauuuuauguauaagcuagu	gagcuuauucauaaaaguacaguaugauccaguaaaccuguaauuuuauguauaagcuagu	gagcuuauucauaaaaguacaguaugauccaguaaaccuguaauuuuauguauaagcuagu	gagcuuauucauaaaaguacaguaugauccaguaaaccuguaauuuuauguauaagcuagu	gagcuuauucauaaaaguacaguaugauccaguaaaccuguaauuuuauguauaagcuagu	gagcuuauucauaaaaguacaguaugauccaguaaaccuguaauuuuauguauaagcuagu	gagcuuauucauaaaaguacaguaugauccaguaaaccuguaauuuuauguauaagcuagu	gagcuuauucauaaaaguacaguaugauccaguaaaccuguaauuuuauguauaagcuagu	gagcuuauucauaaaaguacaguaugauccaguaaaccuguaauuuuauguauaagcuagu	gagcuuauucauaaaaguacag	gagcuuauucauaaaaguaca	gagcuuauucauaaaaguaca	gagcuuauucauaaaaguaca	gagcuuauucauaaaaguacag	gagcuuauucauaaaaguaca	gagcuuauucauaaaaguaca	gagcuuauucauaaaaguaca	gagcuuauucauaaaaguacag	3	1	3	0	1	0	3	1	4	0.252571	0.0701224	0.239789	0	0.0890122	0	0.239789	0.0701224	0.303329
311	allmam-miR-590-3p	gagcuuauucauaaaaguacaguaugauccaguaaaccuguaauuuuauguauaagcuagu	gagcuuauucauaaaaguacaguaugauccaguaaaccuguaauuuuauguauaagcuagu	gagcuuauucauaaaaguacaguaugauccaguaaaccuguaauuuuauguauaagcuagu	gagcuuauucauaaaaguacaguaugauccaguaaaccuguaauuuuauguauaagcuagu	gagcuuauucauaaaaguacaguaugauccaguaaaccuguaauuuuauguauaagcuagu	gagcuuauucauaaaaguacaguaugauccaguaaaccuguaauuuuauguauaagcuagu	gagcuuauucauaaaaguacaguaugauccaguaaaccuguaauuuuauguauaagcuagu	gagcuuauucauaaaaguacaguaugauccaguaaaccuguaauuuuauguauaagcuagu	gagcuuauucauaaaaguacaguaugauccaguaaaccuguaauuuuauguauaagcuagu	uaauuuuauguauaagcuagu	uaauuuuauguauaagcuagu	uaauuuuauguauaagcuagu	uaauuuuauguauaagcuagu	uaauuuuauguauaagcuagu	uaauuuuauguauaagcuagu	uaauuuuauguauaagcuagu	uaauuuuauguauaagcuagu	uaauuuuauguauaagcuagu	45	43	40	42	108	30	40	43	63	3.78856	3.01526	3.19718	4.0351	9.61332	2.33684	3.19718	3.01526	4.77743
312	allmam-miR-222-3p	uggcucaguagccaguguagauccugucuuuuguaaucaguagcuacaucuggcuacugggucucu	uggcucaguagccaguguagauccugucuuuuguaaucaguagcuacaucuggcuacugggucucu	uggcucaguagccaguguagauccugucuuuuguaaucaguagcuacaucuggcuacugggucucu	uggcucaguagccaguguagauccugucuuuuguaaucaguagcuacaucuggcuacugggucucu	uggcucaguagccaguguagauccugucuuuuguaaucaguagcuacaucuggcuacugggucucu	uggcucaguagccaguguagauccugucuuuuguaaucaguagcuacaucuggcuacugggucucu	uggcucaguagccaguguagauccugucuuuuguaaucaguagcuacaucuggcuacugggucucu	uggcucaguagccaguguagauccugucuuuuguaaucaguagcuacaucuggcuacugggucucu	uggcucaguagccaguguagauccugucuuuuguaaucaguagcuacaucuggcuacugggucucu	agcuacaucuggcuacugggucucu	agcuacaucuggcuacugggucucu	agcuacaucuggcuacugggucucu	agcuacaucuggcuacugggucucu	agcuacaucuggcuacugggucucu	agcuacaucuggcuacugggucucu	agcuacaucuggcuacugggucucu	agcuacaucuggcuacugggucucu	agcuacaucuggcuacugggucucu	131	158	287	447	155	167	287	158	208	11.0289	11.0793	22.9398	42.945	13.7969	13.0084	22.9398	11.0793	15.7731
313	allmam-miR-8859a-3p	null	cggagcugggguccggaguccgccucgugguccugcgucguggauuugagucguggaucggagccgggguccgga	gucggagcugggguccggaguccgccucgugguccugcgucguggauuugagucguggaucggagccgggguccggagu	cggagcugggguccggaguccgccucgugguccugcgucguggauuugagucguggaucggagccgggguccgga	null	cggagcugggguccggaguccgccucgugguccugcgucguggauuugagucguggaucggagccgggguccgga	cggagcugggguccggaguccgccucgugguccugcgucguggauuugagucguggaucggagccgggguccgga	cggagcugggguccggaguccgccucgugguccugcgucguggauuugagucguggaucggagccgggguccgga	cggagcugggguccggaguccgccucgugguccugcgucguggauuugagucguggaucggagccgggguccgga	null	uggaucggagccgggguccgga	uggaucggagccgggguccggagu	uggaucggagccgggguccgga	null	uggaucggagccgggguccgga	uggaucggagccgggguccgga	uggaucggagccgggguccgga	uggaucggagccgggguccgga	0	5	3	7	0	9	4	5	10	0	0.350612	0.239789	0.672517	0	0.701053	0.362131	0.350612	0.758322
314	allmam-miR-128b-5p	null	null	gggggccgauacacuguacgagagugaguagcaggucucacagugaaccggucucuuu	null	null	null	gggggccgauacacuguacgagagugaguagcaggucucacagugaaccggucucuuu	null	null	null	null	gggggccgauacacuguacgaga	null	null	null	gggggccgauacacuguacgaga	null	null	0	0	5	0	0	0	5	0	0	0	0	0.399648	0	0	0	0.399648	0	0
315	allmam-miR-128b-3p	null	null	gggggccgauacacuguacgagagugaguagcaggucucacagugaaccggucucuuu	null	null	null	gggggccgauacacuguacgagagugaguagcaggucucacagugaaccggucucuuu	null	null	null	null	ucacagugaaccggucucuuu	null	null	null	ucacagugaaccggucucuuu	null	null	0	0	4293	0	0	0	4293	0	0	0	0	343.138	0	0	0	343.138	0	0
316	allmam-miR-191-5p	caacggaaucccaaaagcagcuguugucuccagagcauuccagcugcgcuuggauuucguucccu	caacggaaucccaaaagcagcuguugucuccagagcauuccagcugcgcuuggauuucguucccu	caacggaaucccaaaagcagcuguugucuccagagcauuccagcugcgcuuggauuucguucccu	caacggaaucccaaaagcagcuguugucuccagagcauuccagcugcgcuuggauuucguuccc	caacggaaucccaaaagcagcuguugucuccagagcauuccagcugcgcuuggauuucguuccc	caacggaaucccaaaagcagcuguugucuccagagcauuccagcugcgcuuggauuucguucccu	caacggaaucccaaaagcagcuguugucuccagagcauuccagcugcgcuuggauuucguucccu	caacggaaucccaaaagcagcuguugucuccagagcauuccagcugcgcuuggauuucguucccu	caacggaaucccaaaagcagcuguugucuccagagcauuccagcugcgcuuggauuucguucccu	caacggaaucccaaaagcagcug	caacggaaucccaaaagcagcug	caacggaaucccaaaagcagcug	caacggaaucccaaaagcagcug	caacggaaucccaaaagcagcug	caacggaaucccaaaagcagcug	caacggaaucccaaaagcagcug	caacggaaucccaaaagcagcug	caacggaaucccaaaagcagcug	200281	261757	185736	283233	173022	236683	213600	261757	270033	16861.7	18355	14845.8	27211.3	15401.1	18436.4	19337.8	18355	20477.2
317	allmam-miR-191-3p	caacggaaucccaaaagcagcuguugucuccagagcauuccagcugcgcuuggauuucguucccu	caacggaaucccaaaagcagcuguugucuccagagcauuccagcugcgcuuggauuucguucccu	caacggaaucccaaaagcagcuguugucuccagagcauuccagcugcgcuuggauuucguucccu	caacggaaucccaaaagcagcuguugucuccagagcauuccagcugcgcuuggauuucguuccc	caacggaaucccaaaagcagcuguugucuccagagcauuccagcugcgcuuggauuucguuccc	caacggaaucccaaaagcagcuguugucuccagagcauuccagcugcgcuuggauuucguucccu	caacggaaucccaaaagcagcuguugucuccagagcauuccagcugcgcuuggauuucguucccu	caacggaaucccaaaagcagcuguugucuccagagcauuccagcugcgcuuggauuucguucccu	caacggaaucccaaaagcagcuguugucuccagagcauuccagcugcgcuuggauuucguucccu	cugcgcuuggauuucguucccu	cugcgcuuggauuucguucccu	cugcgcuuggauuucguucccu	cugcgcuuggauuucguuccc	cugcgcuuggauuucguuccc	cugcgcuuggauuucguucccu	cugcgcuuggauuucguucccu	cugcgcuuggauuucguucccu	cugcgcuuggauuucguucccu	232	267	186	451	351	300	526	267	363	19.5321	18.7227	14.8669	43.3293	31.2433	23.3684	47.6202	18.7227	27.5271
318	allmam-miR-219-3p	ugauuguccaaacgcaauucucgagucuauggcucuggccgagaguugagucuggacgucccg	ugauuguccaaacgcaauucucgagucuauggcucuggccgagaguugagucuggacgucccg	ugauuguccaaacgcaauucucgagucuauggcucuggccgagaguugagucuggacgucccg	ugauuguccaaacgcaauucucgagucuauggcucuggccgagaguugagucuggacgucccg	ugauuguccaaacgcaauucucgagucuauggcucuggccgagaguugagucuggacgucccg	ugauuguccaaacgcaauucucgagucuauggcucuggccgagaguugagucuggacgucccg	ugauuguccaaacgcaauucucgagucuauggcucuggccgagaguugagucuggacgucccg	ugauuguccaaacgcaauucucgagucuauggcucuggccgagaguugagucuggacgucccg	ugauuguccaaacgcaauucucgagucuauggcucuggccgagaguugagucuggacgucccg	agaguugagucuggacgucccg	agaguugagucuggacgucccg	agaguugagucuggacgucccg	agaguugagucuggacgucccg	agaguugagucuggacgucccg	agaguugagucuggacgucccg	agaguugagucuggacgucccg	agaguugagucuggacgucccg	agaguugagucuggacgucccg	16	27	39	59	59	26	40	32	49	1.34704	1.89331	3.11725	5.66836	5.25172	2.02526	3.62131	2.41299	3.71578
319	allmam-miR-1842-5p	uuggcucugcgaggucggcucaaggugggucuggauauugagcaggccugucagggcgu	uggcucugcgaggucggcucaaggugggucuggauauugagcaggccugucagggcguugu	uggcucugcgaggucggcucaaggugggucuggauauugagcaggccugucagggcguu	uuggcucugcgaggucggcucaaggugggucuggauauugagcaggccugucagggcguugu	uggcucugcgaggucggcucaaggugggucuggauauugagcaggccugucagggcguu	uuggcucugcgaggucggcucaaggugggucuggauauugagcaggccugucagggcguug	uuggcucugcgaggucggcucaaggugggucuggauauugagcaggccugucagggcguugu	uggcucugcgaggucggcucaaggugggucuggauauugagcaggccugucagggcguugu	uggcucugcgaggucggcucaaggugggucuggauauugagcaggccugucagggcguu	uuggcucugcgaggucggcuca	uggcucugcgaggucggcuca	uggcucugcgaggucggcuc	uuggcucugcgaggucggcuc	uggcucugcgaggucggcuca	uuggcucugcgaggucggcuca	uuggcucugcgaggucggcuca	uggcucugcgaggucggcuca	uggcucugcgaggucggcuca	281	397	218	423	222	298	248	397	661	23.6575	27.8386	17.4247	40.6392	19.7607	23.2126	22.4521	27.8386	50.1251
320	allmam-miR-1842-3p	uuggcucugcgaggucggcucaaggugggucuggauauugagcaggccugucagggcgu	uggcucugcgaggucggcucaaggugggucuggauauugagcaggccugucagggcguugu	uggcucugcgaggucggcucaaggugggucuggauauugagcaggccugucagggcguu	uuggcucugcgaggucggcucaaggugggucuggauauugagcaggccugucagggcguugu	uggcucugcgaggucggcucaaggugggucuggauauugagcaggccugucagggcguu	uuggcucugcgaggucggcucaaggugggucuggauauugagcaggccugucagggcguug	uuggcucugcgaggucggcucaaggugggucuggauauugagcaggccugucagggcguugu	uggcucugcgaggucggcucaaggugggucuggauauugagcaggccugucagggcguugu	uggcucugcgaggucggcucaaggugggucuggauauugagcaggccugucagggcguu	ugagcaggccugucagggcgu	gagcaggccugucagggcguugu	agcaggccugucagggcguu	gcaggccugucagggcguugu	ugagcaggccugucagggcguu	agcaggccugucagggcguug	agcaggccugucagggcguugu	gagcaggccugucagggcguugu	gagcaggccugucagggcguu	2	4	2	0	7	1	0	4	2	0.16838	0.28049	0.159859	0	0.623086	0.0778948	0	0.28049	0.151664
321	allmam-miR-497b-5p	null	null	accacagugugguuuggacguggccacagagccguacaaaccacagugugcugc	caccacagugugguuuggacguggccacagagccguacaaaccacagugugcugcu	ccacagugugguuuggacguggccacagagccguacaaaccacagugugcug	null	accacagugugguuuggacguggccacagagccguacaaaccacagugugcugc	accacagugugguuuggacguggccacagagccguacaaaccacagugugcugc	null	null	null	accacagugugguuuggacgugg	caccacagugugguuuggacgugg	ccacagugugguuuggacguggc	null	accacagugugguuuggacgugg	accacagugugguuuggacgugg	null	0	0	3	1	6	0	3	1	0	0	0	0.239789	0.0960739	0.534073	0	0.239789	0.0754059	0
322	allmam-miR-150-5p	ucucccaacccuuguaccagugcugugccucagucccugguacaggcauggggggca	ucucccaacccuuguaccagugcugugccucagucccugguacaggcauggggggc	ucucccaacccuuguaccagugcugugccucagucccugguacaggcauggggggca	ucucccaacccuuguaccagugcugugccucagucccugguacaggcauggggggca	cggguaaaaaggagccgcggaggcgguccagaggcagcagcuccucucuccucuuggcccugucucccaacccuuguaccagug	ucucccaacccuuguaccagugcugugccucagucccugguacaggcauggggggca	ucucccaacccuuguaccagugcugugccucagucccugguacaggcauggggggca	ucucccaacccuuguaccagugcugugccucagucccugguacaggcauggggggc	ucucccaacccuuguaccagugcugugccucagucccugguacaggcauggggggca	ucucccaacccuuguaccagug	ucucccaacccuuguaccagug	ucucccaacccuuguaccagug	ucucccaacccuuguaccagug	cggguaaaaaggagccgcggaggcg	ucucccaacccuuguaccagug	ucucccaacccuuguaccagug	ucucccaacccuuguaccagug	ucucccaacccuuguaccagug	7008	6169	3886	5161	0	4484	3886	6169	8699	590.005	432.585	310.606	495.837	0	349.28	310.606	432.585	659.664
323	allmam-miR-150-3p	ucucccaacccuuguaccagugcugugccucagucccugguacaggcauggggggca	ucucccaacccuuguaccagugcugugccucagucccugguacaggcauggggggc	ucucccaacccuuguaccagugcugugccucagucccugguacaggcauggggggca	ucucccaacccuuguaccagugcugugccucagucccugguacaggcauggggggca	cggguaaaaaggagccgcggaggcgguccagaggcagcagcuccucucuccucuuggcccugucucccaacccuuguaccagug	ucucccaacccuuguaccagugcugugccucagucccugguacaggcauggggggca	ucucccaacccuuguaccagugcugugccucagucccugguacaggcauggggggca	ucucccaacccuuguaccagugcugugccucagucccugguacaggcauggggggc	ucucccaacccuuguaccagugcugugccucagucccugguacaggcauggggggca	cugguacaggcauggggggca	cugguacaggcauggggggc	cugguacaggcauggggggca	cugguacaggcauggggggca	ucucccaacccuuguaccagug	cugguacaggcauggggggca	cugguacaggcauggggggca	cugguacaggcauggggggc	cugguacaggcauggggggca	1	1	0	1	4580	1	0	1	1	0.0841902	0.0701224	0	0.0960739	407.676	0.0778948	0	0.0701224	0.0758322
324	allmam-miR-152-3p	cagguucugugauacacuccgacucgggcucuggagcagucagugcaugacagaacuuggg	cagguucugugauacacuccgacucgggcucuggagcagucagugcaugacagaacuuggg	agguucugugauacacuccgacucgggcucuggagcagucagugcaugacagaacuugg	cagguucugugauacacuccgacucgggcucuggagcagucagugcaugacagaacuuggg	cagguucugugauacacuccgacucgggcucuggagcagucagugcaugacagaacuuggg	agguucugugauacacuccgacucgggcucuggagcagucagugcaugacagaacuugg	agguucugugauacacuccgacucgggcucuggagcagucagugcaugacagaacuugg	cagguucugugauacacuccgacucgggcucuggagcagucagugcaugacagaacuuggg	cagguucugugauacacuccgacucgggcucuggagcagucagugcaugacagaacuuggg	ucagugcaugacagaacuuggg	ucagugcaugacagaacuuggg	ucagugcaugacagaacuugg	ucagugcaugacagaacuuggg	ucagugcaugacagaacuuggg	ucagugcaugacagaacuugg	ucagugcaugacagaacuugg	ucagugcaugacagaacuuggg	ucagugcaugacagaacuuggg	32	21	23	32	38	26	459	21	36	2.69409	1.47257	1.83838	3.07436	3.38246	2.02526	41.5545	1.47257	2.72996
325	allmam-miR-155-5p	uuaaugcuaaucgugauagggguuuuuaccuccgacugacuccuacauguuagcauuaaca	uuaaugcuaaucgugauagggguuuuuaccuccgacugacuccuacauguuagcauuaaca	uuaaugcuaaucgugauagggguuuuuaccuccgacugacuccuacauguuagcauuaaca	uuaaugcuaaucgugauagggguuuuuaccuccgacugacuccuacauguuagcauuaaca	uuaaugcuaaucgugauagggguuuuuaccuccgacugacuccuacauguuagcauuaaca	uuaaugcuaaucgugauagggguuuuuaccuccgacugacuccuacauguuagcauuaaca	uuaaugcuaaucgugauagggguuuuuaccuccgacugacuccuacauguuagcauuaaca	uuaaugcuaaucgugauagggguuuuuaccuccgacugacuccuacauguuagcauuaaca	uuaaugcuaaucgugauagggguuuuuaccuccgacugacuccuacauguuagcauuaaca	uuaaugcuaaucgugauaggggu	uuaaugcuaaucgugauaggggu	uuaaugcuaaucgugauaggggu	uuaaugcuaaucgugauaggggu	uuaaugcuaaucgugauaggggu	uuaaugcuaaucgugauaggggu	uuaaugcuaaucgugauaggggu	uuaaugcuaaucgugauaggggu	uuaaugcuaaucgugauaggggu	447	547	427	565	426	163	427	547	447	37.633	38.357	34.1299	54.2817	37.9192	12.6968	34.1299	38.357	37.633
326	allmam-miR-6516-5p	null	null	null	null	uuugcaguaacaggugugaacauucuagcagcaguuugaugaucauguaugauacugcaaaca	null	null	null	auuugcaguaacaggugugaacauucuagcagcaguuugaugaucauguaugauacugcaaacag	null	null	null	null	uuugcaguaacaggugugaacauu	null	null	null	auuugcaguaacaggugugaac	0	0	0	0	1	0	0	0	3	0	0	0	0	0.0890122	0	0	0	0.227497
327	allmam-miR-196a-5p	null	null	null	null	null	uagguaguuucauguuguugggauugaguuuggacucggcaacaagaaacugccugag	null	uagguaguuucauguuguugggauugaguuuggacucggcaacaagaaacugccugag	uagguaguuucauguuguugggauugaguuuggacucggcaacaagaaacugccugag	null	null	null	null	null	uagguaguuucauguuguug	null	uagguaguuucauguuguuggga	uagguaguuucauguuguuggg	0	0	0	0	0	2	0	2	3	0	0	0	0	0	0.15579	0	0.150812	0.227497
328	allmam-miR-199-5p	cccaguguucagacuaccuguucagggggcucugaauguguacaguagucugcacauugguu	cccaguguucagacuaccuguucaggacaaugccguuguacaguagucugcacauugguu	null	cccaguguucagacuaccuguucaggacaaugccguuguacaguagucugcacauugguua	null	cccaguguucagacuaccuguucagggggcucugaauguguacaguagucugcacauugguu	cccaguguucagacuaccuguucagggggcucugaauguguacaguagucugcacauugguu	cccaguguucagacuaccuguucaggacaaugccguuguacaguagucugcacauugguu	cccaguguucagacuaccuguucagggggcucugaauguguacaguagucugcacauugguu	cccaguguucagacuaccuguuc	cccaguguucagacuaccuguuc	null	cccaguguucagacuaccuguuc	null	cccaguguucagacuaccuguuc	cccaguguucagacuaccuguuc	cccaguguucagacuaccuguuc	cccaguguucagacuaccuguuc	10	12	0	10	0	6	11	12	14	0.841902	0.841469	0	0.960739	0	0.467369	0.99586	0.841469	1.06165
329	allmam-miR-199-3p	cccaguguucagacuaccuguucagggggcucugaauguguacaguagucugcacauugguu	cccaguguucagacuaccuguucaggacaaugccguuguacaguagucugcacauugguu	null	cccaguguucagacuaccuguucaggacaaugccguuguacaguagucugcacauugguua	null	cccaguguucagacuaccuguucagggggcucugaauguguacaguagucugcacauugguu	cccaguguucagacuaccuguucagggggcucugaauguguacaguagucugcacauugguu	cccaguguucagacuaccuguucaggacaaugccguuguacaguagucugcacauugguu	cccaguguucagacuaccuguucagggggcucugaauguguacaguagucugcacauugguu	acaguagucugcacauugguu	acaguagucugcacauugguu	null	acaguagucugcacauugguua	null	acaguagucugcacauugguu	acaguagucugcacauugguu	acaguagucugcacauugguu	acaguagucugcacauugguu	31	50	0	51	0	43	33	50	41	2.6099	3.50612	0	4.89977	0	3.34948	2.98758	3.50612	3.10912
330	allmam-miR-4701-5p	uuggccgccgcaccaccccuugugaagguugggcaaugggugaugggugugguguccacagg	uuggccgccgcaccaccccuugugaagguugggcaaugggugaugggugugguguccacagg	uuggccgccgcaccaccccuugugaagguugggcaaugggugaugggugugguguccacagg	null	uuggccgccgcaccaccccuugugaagguugggcaaugggugaugggugugguguccacagg	uuggccgccgcaccaccccuugugaagguugggcaaugggugaugggugugguguccacagg	uuggccgccgcaccaccccuugugaagguugggcaaugggugaugggugugguguccacagg	uuggccgccgcaccaccccuugugaagguugggcaaugggugaugggugugguguccacagg	uuggccgccgcaccaccccuugugaagguugggcaaugggugaugggugugguguccacagg	uuggccgccgcaccaccccuu	uuggccgccgcaccaccccuug	uuggccgccgcaccaccccuugu	null	uuggccgccgcaccaccccuug	uuggccgccgcaccaccccuugug	uuggccgccgcaccaccccuug	uuggccgccgcaccaccccuug	uuggccgccgcaccaccccuu	2	9	3	0	1	5	3	9	2	0.16838	0.631102	0.239789	0	0.0890122	0.389474	0.271598	0.631102	0.16838
331	allmam-miR-208a-3p	gagcuuuuggcucggguuauaccugacguucacguauaagacgagcaaaaagcuugu	gagcuuuuggcucggguuauaccugacguucacguauaagacgagcaaaaagcuugu	gagcuuuuggcucggguuauaccugacguucacguauaagacgagcaaaaagcuugu	gagcuuuuggcucggguuauaccugacguucacguauaagacgagcaaaaagcuugu	gagcuuuuggcucggguuauaccugacguucacguauaagacgagcaaaaagcuugu	gagcuuuuggcucggguuauaccugacguucacguauaagacgagcaaaaagcuugu	cuuuuggcucggguuauaccugacguucacguauaagacgagcaaaaagcu	gagcuuuuggcucggguuauaccugacguucacguauaagacgagcaaaaagcuugu	gagcuuuuggcucggguuauaccugacguucacguauaagacgagcaaaaagcuugu	auaagacgagcaaaaagcuugu	auaagacgagcaaaaagcuugu	auaagacgagcaaaaagcuugu	auaagacgagcaaaaagcuugu	auaagacgagcaaaaagcuugu	auaagacgagcaaaaagcuugu	auaagacgagcaaaaagcu	auaagacgagcaaaaagcuugu	auaagacgagcaaaaagcuugu	7	4	2	5	7	6	5	7	7	0.589332	0.28049	0.159859	0.480369	0.623086	0.467369	0.452664	0.527841	0.589332
332	allmam-miR-15a-5p	uagcagcacauaaugguuuguggauuuugaaaaggugcaggccauauugugcugccucaa	uagcagcacauaaugguuuguggauuuugaaaaggugcaggccauauugugcugccuca	uagcagcacauaaugguuuguggauuuugaaaaggugcaggccauauugugcugccuca	uagcagcacauaaugguuuguggauuuugaaaaggugcaggccauauugugcugccuca	uagcagcacauaaugguuuguggauuuugaaaaggugcaggccauauugugcugccuca	uagcagcacauaaugguuuguggauuuugaaaaggugcaggccauauugugcugccuca	uagcagcacauaaugguuuguggauuuugaaaaggugcaggccauauugugcugccuca	uagcagcacauaaugguuuguggauuuugaaaaggugcaggccauauugugcugccuca	uagcagcacauaaugguuuguggauuuugaaaaggugcaggccauauugugcugccuca	uagcagcacauaaugguuugu	uagcagcacauaaugguuugugga	uagcagcacauaaugguuugugga	uagcagcacauaaugguuugugga	uagcagcacauaaugguuugugga	uagcagcacauaaugguuugugga	uagcagcacauaaugguuugugga	uagcagcacauaaugguuugugga	uagcagcacauaaugguu	189	172	84	218	141	95	84	172	372	15.912	12.0611	6.71409	20.9441	12.5507	7.4	6.71409	12.0611	28.2096
333	allmam-miR-15b-5p	uagcagcacaucaugguuuacauacuacagucaagaugcgaaucauuauuugcugcucu	uagcagcacaucaugguuuacauacuacagucaagaugcgaaucauuauuugcugcucu	uagcagcacaucaugguuuacauacuacagucaagaugcgaaucauuauuugcugcucu	uagcagcacaucaugguuuacauacuacagucaagaugcgaaucauuauuugcugcucu	uagcagcacaucaugguuuacauacuacagucaagaugcgaaucauuauuugcugcucu	uagcagcacaucaugguuuacauacuacagucaagaugcgaaucauuauuugcugcucu	uagcagcacaucaugguuuacauacuacagucaagaugcgaaucauuauuugcugcucu	uagcagcacaucaugguuuacauacuacagucaagaugcgaaucauuauuugcugcucu	uagcagcacaucaugguuuacauacuacagucaagaugcgaaucauuauuugcugcucu	uagcagcacaucaugguuuaca	uagcagcacaucaugguuuaca	uagcagcacaucaugguuuaca	uagcagcacaucaugguuuaca	uagcagcacaucaugguuuaca	uagcagcacaucaugguuuaca	uagcagcacaucaugguuuaca	uagcagcacaucaugguuuaca	uagcagcacaucaugguuuaca	12456	12533	10687	10026	8796	5717	10687	12533	19541	1048.67	878.844	854.208	963.237	782.952	445.324	854.208	878.844	1481.84
334	allmam-miR-15b-3p	uagcagcacaucaugguuuacauacuacagucaagaugcgaaucauuauuugcugcucu	uagcagcacaucaugguuuacauacuacagucaagaugcgaaucauuauuugcugcucu	uagcagcacaucaugguuuacauacuacagucaagaugcgaaucauuauuugcugcucu	uagcagcacaucaugguuuacauacuacagucaagaugcgaaucauuauuugcugcucu	uagcagcacaucaugguuuacauacuacagucaagaugcgaaucauuauuugcugcucu	uagcagcacaucaugguuuacauacuacagucaagaugcgaaucauuauuugcugcucu	uagcagcacaucaugguuuacauacuacagucaagaugcgaaucauuauuugcugcucu	uagcagcacaucaugguuuacauacuacagucaagaugcgaaucauuauuugcugcucu	uagcagcacaucaugguuuacauacuacagucaagaugcgaaucauuauuugcugcucu	cgaaucauuauuugcugcucu	cgaaucauuauuugcugcucu	cgaaucauuauuugcugcucu	cgaaucauuauuugcugcucu	cgaaucauuauuugcugcucu	cgaaucauuauuugcugcucu	cgaaucauuauuugcugcucu	cgaaucauuauuugcugcucu	cgaaucauuauuugcugcucu	996	381	486	1057	626	548	486	381	532	83.8535	26.7166	38.8458	101.55	55.7217	42.6863	38.8458	26.7166	40.3427
335	allmam-miR-335-5p	ucaagagcaauaacgaaaaauguuugucauaaaccguuuuucauuauugcuccugacc	ucaagagcaauaacgaaaaauguuugucauaaaccguuuuucauuauugcuccugacc	ucaagagcaauaacgaaaaauguuugucauaaaccguuuuucauuauugcuccugacc	ucaagagcaauaacgaaaaauguuugucauaaaccguuuuucauuauugcuccugacc	ucaagagcaauaacgaaaaauguuugucauaaaccguuuuucauuauugcuccugacc	ucaagagcaauaacgaaaaauguuugucauaaaccguuuuucauuauugcuccugacc	ucaagagcaauaacgaaaaauguuugucauaaaccguuuuucauuauugcuccugacc	ucaagagcaauaacgaaaaauguuugucauaaaccguuuuucauuauugcuccugacc	ucaagagcaauaacgaaaaauguuugucauaaaccguuuuucauuauugcuccugacc	ucaagagcaauaacgaaaaaug	ucaagagcaauaacgaaaaaug	ucaagagcaauaacgaaaaaug	ucaagagcaauaacgaaaaaug	ucaagagcaauaacgaaaaaug	ucaagagcaauaacgaaaaaug	ucaagagcaauaacgaaaaaug	ucaagagcaauaacgaaaaaug	ucaagagcaauaacgaaaaaug	14	14	28	25	28	9	28	22	19	1.17866	0.981714	2.23803	2.40185	2.49234	0.701053	2.23803	1.65893	1.44081
336	allmam-miR-335-3p	ucaagagcaauaacgaaaaauguuugucauaaaccguuuuucauuauugcuccugacc	ucaagagcaauaacgaaaaauguuugucauaaaccguuuuucauuauugcuccugacc	ucaagagcaauaacgaaaaauguuugucauaaaccguuuuucauuauugcuccugacc	ucaagagcaauaacgaaaaauguuugucauaaaccguuuuucauuauugcuccugacc	ucaagagcaauaacgaaaaauguuugucauaaaccguuuuucauuauugcuccugacc	ucaagagcaauaacgaaaaauguuugucauaaaccguuuuucauuauugcuccugacc	ucaagagcaauaacgaaaaauguuugucauaaaccguuuuucauuauugcuccugacc	ucaagagcaauaacgaaaaauguuugucauaaaccguuuuucauuauugcuccugacc	ucaagagcaauaacgaaaaauguuugucauaaaccguuuuucauuauugcuccugacc	uuuuucauuauugcuccugacc	uuuuucauuauugcuccugacc	uuuuucauuauugcuccugacc	uuuuucauuauugcuccugacc	uuuuucauuauugcuccugacc	uuuuucauuauugcuccugacc	uuuuucauuauugcuccugacc	uuuuucauuauugcuccugacc	uuuuucauuauugcuccugacc	42	34	94	118	154	33	94	35	118	3.53599	2.38416	7.51338	11.3367	13.7079	2.57053	7.51338	2.63921	8.9482
337	allmam-miR-20b-5p	caaagugcucauagugcagguaguuuuggcuuuacucuacuguagugugggcacuuccag	caaagugcucauagugcagguaguuuuggcuuuacucuacuguagugugggcacuuccag	caaagugcucauagugcagguaguuuuggcuuuacucuacuguagugugggcacuucca	caaagugcucauagugcagguaguuuuggcuuuacucuacuguagugugggcacuuccag	caaagugcucauagugcagguaguuuuggcuuuacucuacuguagugugggcacuucca	caaagugcucauagugcagguaguuuuggcuuuacucuacuguagugugggcacuuccag	caaagugcucauagugcagguaguuuuggcuuuacucuacuguagugugggcacuucca	caaagugcucauagugcagguaguuuuggcuuuacucuacuguagugugggcacuuccag	caaagugcucauagugcagguaguuuuggcuuuacucuacuguagugugggcacuuccag	caaagugcucauagugcaggua	caaagugcucauagugcagguag	caaagugcucauagugcagguag	caaagugcucauagugcagguagu	caaagugcucauagugcagguagu	caaagugcucauagugcagguag	caaagugcucauagugcagguag	caaagugcucauagugcagguag	caaagugcucauagugcagguag	5	6	1	7	1	1	1	6	8	0.420951	0.420735	0.0799296	0.672517	0.0890122	0.0778948	0.0799296	0.420735	0.606657
338	allmam-miR-330-5p	ucucugggccugugucuuaggcucugcaagaucaaccgagcaaagcacacggccugcagaga	ucucugggccugugucuuaggcucugcaagaucaaccgagcaaagcacacggccugcagaga	ucucugggccugugucuuaggcucugcaagaucaaccgagcaaagcacacggccugcagagagg	ucucugggccugugucuuaggcucugcaagaucaaccgagcaaagcacacggccugcagagagg	ucucugggccugugucuuaggcucugcaagaucaaccgagcaaagcacacggccugcagagagg	ucucugggccugugucuuaggcucugcaagaucaaccgagcaaagcacacggccugcagagagg	ucucugggccugugucuuaggcucugcaagaucaaccgagcaaagcacacggccugcagagagg	ucucugggccugugucuuaggcucugcaagaucaaccgagcaaagcacacggccugcagaga	ucucugggccugugucuuaggcucugcaagaucaaccgagcaaagcacacggccugcagaga	ucucugggccugugucuuagg	ucucugggccugugucuuagg	ucucugggccugugucuuagg	ucucugggccugugucuuag	ucucugggccugugucuuagg	ucucugggccugugucuuagg	ucucugggccugugucuuagg	ucucugggccugugucuuagg	ucucugggccugugucuuagg	66	91	90	85	135	80	90	91	384	5.55656	6.38114	7.19366	8.16628	12.0167	6.23158	7.19366	6.38114	29.1196
339	allmam-miR-330-3p	ucucugggccugugucuuaggcucugcaagaucaaccgagcaaagcacacggccugcagaga	ucucugggccugugucuuaggcucugcaagaucaaccgagcaaagcacacggccugcagaga	ucucugggccugugucuuaggcucugcaagaucaaccgagcaaagcacacggccugcagagagg	ucucugggccugugucuuaggcucugcaagaucaaccgagcaaagcacacggccugcagagagg	ucucugggccugugucuuaggcucugcaagaucaaccgagcaaagcacacggccugcagagagg	ucucugggccugugucuuaggcucugcaagaucaaccgagcaaagcacacggccugcagagagg	ucucugggccugugucuuaggcucugcaagaucaaccgagcaaagcacacggccugcagagagg	ucucugggccugugucuuaggcucugcaagaucaaccgagcaaagcacacggccugcagaga	ucucugggccugugucuuaggcucugcaagaucaaccgagcaaagcacacggccugcagaga	gcaaagcacacggccugcagaga	gcaaagcacacggccugcagaga	gcaaagcacacggccugcagagagg	gcaaagcacacggccugcagagagg	gcaaagcacacggccugcagagagg	caaagcacacggccugcagagagg	gcaaagcacacggccugcagagagg	gcaaagcacacggccugcagaga	gcaaagcacacggccugcagaga	263	322	291	446	252	359	291	322	595	22.142	22.5794	23.2595	42.8489	22.4311	27.9642	23.2595	22.5794	45.1201
340	allmam-miR-338-5p	aacaauauccuggugcugaguggugacacaugcaacuccagcaucagugauuuugu	aacaauauccuggugcugaguggugacacaugcaacuccagcaucagugauuuuguuga	aacaauauccuggugcugaguggugacacaugcaacuccagcaucagugauuuuguuga	aacaauauccuggugcugaguggugacacaugcaacuccagcaucagugauuuuguuga	aacaauauccuggugcugaguggugacacaugcaacuccagcaucagugauuuuguuga	aacaauauccuggugcugaguggugacacaugcaacuccagcaucagugauuuuguuga	aacaauauccuggugcugaguggugacacaugcaacuccagcaucagugauuuuguuga	aacaauauccuggugcugaguggugacacaugcaacuccagcaucagugauuuuguuga	aacaauauccuggugcugaguggugacacaugcaacuccagcaucagugauuuuguuga	aacaauauccuggugcugagu	aacaauauccuggugcugagu	aacaauauccuggugcugagu	aacaauauccuggugcugagu	aacaauauccuggugcugagu	aacaauauccuggugcugagu	aacaauauccuggugcugagu	aacaauauccuggugcugagu	aacaauauccuggugcugagu	19	16	19	30	14	18	32	16	26	1.59961	1.12196	1.51866	2.88222	1.24617	1.40211	2.89705	1.12196	1.97164
341	allmam-miR-339-5p	ucccuguccuccaggagcucacuuacauccggccgugagcuccucgaggccagagc	null	caggguccuggggacacugugcgagaugggggagguacugguuuuuuauuuuuuguagagguggucccuguccuccaggagcuuaca	ucccuguccuccaggagcucacuuacauccggccgugagcuccucgaggccagagc	null	caggguccuggggacacugugcgagaugggggagguacugguuuuuuauuuuuuguagagguggucccuguccuccaggagcuuaca	caggguccuggggacacugugcgagaugggggagguacugguuuuuuauuuuuuguagagguggucccuguccuccaggagcuuaca	ucccuguccuccaggagcucacuuacauccggccgugagcuccucgaggccagagc	ucccuguccuccaggagcucacuuacauccggccgugagcuccucgaggccagagc	ucccuguccuccaggagcuca	null	caggguccuggggacacugugc	ucccuguccuccaggagcuca	null	caggguccuggggacacugugc	caggguccuggggacacugugc	ucccuguccuccaggagcuca	ucccuguccuccaggagcuca	3490	0	0	3109	0	0	0	4347	3490	293.824	0	0	298.694	0	0	0	327.789	293.824
342	allmam-miR-339-3p	ucccuguccuccaggagcucacuuacauccggccgugagcuccucgaggccagagc	null	caggguccuggggacacugugcgagaugggggagguacugguuuuuuauuuuuuguagagguggucccuguccuccaggagcuuaca	ucccuguccuccaggagcucacuuacauccggccgugagcuccucgaggccagagc	null	caggguccuggggacacugugcgagaugggggagguacugguuuuuuauuuuuuguagagguggucccuguccuccaggagcuuaca	caggguccuggggacacugugcgagaugggggagguacugguuuuuuauuuuuuguagagguggucccuguccuccaggagcuuaca	ucccuguccuccaggagcucacuuacauccggccgugagcuccucgaggccagagc	ucccuguccuccaggagcucacuuacauccggccgugagcuccucgaggccagagc	ugagcuccucgaggccagagc	null	ucccuguccuccaggagcuuaca	ugagcuccucgaggccagagc	null	ucccuguccuccaggagcuuaca	ucccuguccuccaggagcuuaca	ugagcuccucgaggccagagc	ugagcuccucgaggccagagc	152	0	211	134	0	216	211	166	152	12.7969	0	16.8651	12.8739	0	16.8253	16.8651	12.5174	12.7969
343	allmam-miR-106b-5p	uaaagugcugacagugcagauagcgguccugcgugcuaccgcacuguggguacuugcug	uaaagugcugacagugcagauagcgguccugcgugcuaccgcacuguggguacuugcug	uaaagugcugacagugcagauagcgguccugcgugcuaccgcacuguggguacuugcug	uaaagugcugacagugcagauagcgguccugcgugcuaccgcacuguggguacuugcug	uaaagugcugacagugcagauagcgguccugcgugcuaccgcacuguggguacuugcug	uaaagugcugacagugcagauagcgguccugcgugcuaccgcacuguggguacuugcug	uaaagugcugacagugcagauagcgguccugcgugcuaccgcacuguggguacuugcug	uaaagugcugacagugcagauagcgguccugcgugcuaccgcacuguggguacuugcug	uaaagugcugacagugcagauagcgguccugcgugcuaccgcacuguggguacuugcug	uaaagugcugacagugcaga	uaaagugcugacagugcaga	uaaagugcugacagugcaga	uaaagugcugacagugcaga	uaaagugcugacagugcaga	uaaagugcugacagugcaga	uaaagugcugacagugcaga	uaaagugcugacagugcaga	uaaagugcugacagugcaga	801	569	303	1001	536	493	303	569	1673	67.4364	39.8997	24.2187	96.1699	47.7106	38.4021	24.2187	39.8997	126.867
344	allmam-miR-106b-3p	uaaagugcugacagugcagauagcgguccugcgugcuaccgcacuguggguacuugcug	uaaagugcugacagugcagauagcgguccugcgugcuaccgcacuguggguacuugcug	uaaagugcugacagugcagauagcgguccugcgugcuaccgcacuguggguacuugcug	uaaagugcugacagugcagauagcgguccugcgugcuaccgcacuguggguacuugcug	uaaagugcugacagugcagauagcgguccugcgugcuaccgcacuguggguacuugcug	uaaagugcugacagugcagauagcgguccugcgugcuaccgcacuguggguacuugcug	uaaagugcugacagugcagauagcgguccugcgugcuaccgcacuguggguacuugcug	uaaagugcugacagugcagauagcgguccugcgugcuaccgcacuguggguacuugcug	uaaagugcugacagugcagauagcgguccugcgugcuaccgcacuguggguacuugcug	ccgcacuguggguacuugcug	ccgcacuguggguacuugcug	ccgcacuguggguacuugcug	ccgcacuguggguacuugcug	ccgcacuguggguacuugcug	ccgcacuguggguacuugcug	ccgcacuguggguacuugcug	ccgcacuguggguacuugcug	ccgcacuguggguacuugcug	26299	24788	25743	36585	20518	28730	25743	24788	81461	2214.12	1738.19	2057.63	3514.86	1826.35	2237.92	2057.63	1738.19	6177.36
345	allmam-miR-205-5p	uccuucauuccaccggagucugucucguacccaaccagauuucaguggagugaagcuca	uccuucauuccaccggagucugucucguacccaaccagauuucaguggagugaagcuca	uccuucauuccaccggagucugucucguacccaaccagauuucaguggagugaagcuca	uccuucauuccaccggagucugucucguacccaaccagauuucaguggagugaagcuca	uccuucauuccaccggagucugucucguacccaaccagauuucaguggagugaagcuca	uccuucauuccaccggagucugucucguacccaaccagauuucaguggagugaagcuca	uccuucauuccaccggagucugucucguacccaaccagauuucaguggagugaagcuca	uccuucauuccaccggagucugucucguacccaaccagauuucaguggagugaagcuca	uccuucauuccaccggagucugucucguacccaaccagauuucaguggagugaagcuca	uccuucauuccaccggagucugu	uccuucauuccaccggagucugu	uccuucauuccaccggagucugu	uccuucauuccaccggagucugu	uccuucauuccaccggagucugu	uccuucauuccaccggagucugu	uccuucauuccaccggagucugu	uccuucauuccaccggagucugu	uccuucauuccaccggagucugu	63	57	74	51	60	59	74	73	85	5.30398	3.99698	5.91479	4.89977	5.34073	4.59579	5.91479	5.50463	6.44573
346	allmam-miR-206-3p	null	null	caugcuucuuuauaucccaauacggauuacguggcuauggaauguaaggaagugugug	augcuucuuuauaucccaauacggauuacguggcuauggaauguaaggaagugugu	acaugcuucuuuauaucccaauacggauuacguggcuauggaauguaaggaagugugugg	null	caugcuucuuuauaucccaauacggauuacguggcuauggaauguaaggaagugugug	null	acaugcuucuuuauaucccaauacggauuacguggcuauggaauguaaggaagugugugg	null	null	uggaauguaaggaagugugug	uggaauguaaggaagugugu	uggaauguaaggaagugugugg	null	uggaauguaaggaagugugug	null	uggaauguaaggaagugugugg	0	0	1	1	3	0	1	0	1	0	0	0.0799296	0.0960739	0.267037	0	0.0799296	0	0.0758322
347	allmam-miR-106a-5p	ucacucauggaagacccuuuugcuccaggaauaggccuuggccauguaaaagugcuuacagugcagguagc	aaaagugcuuacagugcagguagcuuuuugagaccuacugcaaugcaagcacuucuuac	aaaagugcuuacagugcagguagcuuuuugagaccuacugcaaugcaagcacuucuuac	aaaagugcuuacagugcagguagcuuuuugagaccuacugcaaugcaagcacuucuuac	uaaaagugcuuacagugcagguagcuuuuugagaccuacugcaaugcaagcacuucuuaca	acucauggaagacccuuuugcuccaggaauaggccuuggccauguaaaagugcuuacagugcaggua	aaaagugcuuacagugcagguagcuuuuugagaccuacugcaaugcaagcacuucuuac	cacucauggaagacccuuuugcuccaggaauaggccuuggccauguaaaagugcuuacagugcagguag	aaagugcuuacagugcagguagcuuuuugagaccuacugcaaugcaagcacuucuua	ucacucauggaagacccuuuugc	aaaagugcuuacagugcagguagc	aaaagugcuuacagugcagguagc	aaaagugcuuacagugcagguagc	uaaaagugcuuacagugcagguag	acucauggaagacccuuuug	aaaagugcuuacagugcagguagc	cacucauggaagacccuuuugc	aaagugcuuacagugcaggua	0	16	8	19	5	0	10	0	33	0	1.12196	0.639437	1.8254	0.445061	0	0.905327	0	2.50246
348	allmam-miR-106a-3p	ucacucauggaagacccuuuugcuccaggaauaggccuuggccauguaaaagugcuuacagugcagguagc	aaaagugcuuacagugcagguagcuuuuugagaccuacugcaaugcaagcacuucuuac	aaaagugcuuacagugcagguagcuuuuugagaccuacugcaaugcaagcacuucuuac	aaaagugcuuacagugcagguagcuuuuugagaccuacugcaaugcaagcacuucuuac	uaaaagugcuuacagugcagguagcuuuuugagaccuacugcaaugcaagcacuucuuaca	acucauggaagacccuuuugcuccaggaauaggccuuggccauguaaaagugcuuacagugcaggua	aaaagugcuuacagugcagguagcuuuuugagaccuacugcaaugcaagcacuucuuac	cacucauggaagacccuuuugcuccaggaauaggccuuggccauguaaaagugcuuacagugcagguag	aaagugcuuacagugcagguagcuuuuugagaccuacugcaaugcaagcacuucuua	aaaagugcuuacagugcagguagc	uacugcaaugcaagcacuucuuac	uacugcaaugcaagcacuucuuac	uacugcaaugcaagcacuucuuac	acugcaaugcaagcacuucuuaca	aaagugcuuacagugcaggua	uacugcaaugcaagcacuucuuac	aaaagugcuuacagugcagguag	acugcaaugcaagcacuucuua	22	0	0	0	0	12	0	20	0	1.85219	0	0	0	0	0.934737	0	1.50812	0
349	allmam-miR-412-5p	null	null	null	null	null	uggucgaccaguuggaaaguaauuguuucgaauguacuucaccugguccacuagc	null	null	null	null	null	null	null	null	uggucgaccaguuggaaa	null	null	null	0	0	0	0	0	4	0	0	0	0	0	0	0	0	0.311579	0	0	0
350	allmam-miR-20a-5p	uaaagugcuuauagugcagguaguguuuaguuaucuacugcauuaugagcacuuaaagu	uaaagugcuuauagugcagguaguguuuaguuaucuacugcauuaugagcacuuaaagu	uaaagugcuuauagugcagguaguguuuaguuaucuacugcauuaugagcacuuaaa	uaaagugcuuauagugcagguaguguuuaguuaucuacugcauuaugagcacuuaaagu	uaaagugcuuauagugcagguaguguuuaguuaucuacugcauuaugagcacuuaaag	uaaagugcuuauagugcagguaguguuuaguuaucuacugcauuaugagcacuuaaagu	uaaagugcuuauagugcagguaguguuuaguuaucuacugcauuaugagcacuuaaa	uaaagugcuuauagugcagguaguguuuaguuaucuacugcauuaugagcacuuaaagu	uaaagugcuuauagugcagguaguguuuaguuaucuacugcauuaugagcacuuaaagu	uaaagugcuuauagugcagguag	uaaagugcuuauagugcagguag	uaaagugcuuauagugcagguag	uaaagugcuuauagugcagguag	uaaagugcuuauagugcagguag	uaaagugcuuauagugcagguag	uaaagugcuuauagugcagguag	uaaagugcuuauagugcagguag	uaaagugcuuauagugcagguag	2966	2442	1870	2539	2918	1721	1870	2442	2966	249.708	171.239	149.468	243.932	259.738	134.057	149.468	171.239	249.708
351	allmam-miR-20a-3p	uaaagugcuuauagugcagguaguguuuaguuaucuacugcauuaugagcacuuaaagu	uaaagugcuuauagugcagguaguguuuaguuaucuacugcauuaugagcacuuaaagu	uaaagugcuuauagugcagguaguguuuaguuaucuacugcauuaugagcacuuaaa	uaaagugcuuauagugcagguaguguuuaguuaucuacugcauuaugagcacuuaaagu	uaaagugcuuauagugcagguaguguuuaguuaucuacugcauuaugagcacuuaaag	uaaagugcuuauagugcagguaguguuuaguuaucuacugcauuaugagcacuuaaagu	uaaagugcuuauagugcagguaguguuuaguuaucuacugcauuaugagcacuuaaa	uaaagugcuuauagugcagguaguguuuaguuaucuacugcauuaugagcacuuaaagu	uaaagugcuuauagugcagguaguguuuaguuaucuacugcauuaugagcacuuaaagu	cugcauuaugagcacuuaaagu	cugcauuaugagcacuuaaagu	acugcauuaugagcacuuaaa	cugcauuaugagcacuuaaagu	acugcauuaugagcacuuaaag	acugcauuaugagcacuuaaagu	acugcauuaugagcacuuaaa	cugcauuaugagcacuuaaagu	cugcauuaugagcacuuaaagu	2	1	1	1	4	0	1	1	2	0.16838	0.0701224	0.0799296	0.0960739	0.356049	0	0.0799296	0.0701224	0.16838
352	allmam-miR-296-3p	null	null	null	gagggccccccccaauccuguugugcucgauucagaggguuggguggaggcuuuccu	null	agggccccccccaauccuguugugcucgauucagaggguuggguggaggcuuucc	null	null	gagggccccccccaauccuguugugcucgauucagaggguuggguggaggcuuuccu	null	null	null	aggguuggguggaggcuuuccu	null	aggguuggguggaggcuuucc	null	null	aggguuggguggaggcuuuccu	0	0	0	2	0	3	0	0	0	0	0	0	0.192148	0	0.233684	0	0	0
353	allmam-miR-218a-5p	null	null	null	null	null	uugugcuugaucuaaccaugugguugccagguaugaguaaaacaugguuccgucaagcaccaug	uugugcuugaucuaaccaugugguugccagguaugaguaaaacaugguuccgucaagcaccaug	uugugcuugaucuaaccaugugguugccagguaugaguaaaacaugguuccgucaagcaccaug	null	null	null	null	null	null	uugugcuugaucuaaccaugugg	uugugcuugaucuaaccaugu	uugugcuugaucuaaccaugu	null	0	0	0	0	0	11	7	7	0	0	0	0	0	0	0.856843	0.633729	0.527841	0
354	allmam-miR-193b-5p	cgggguuuugagggcgagaugaguuuauguuuuauccaacuggcccacaaagucccgcu	cgggguuuugagggcgagaugaguuuauguuuuauccaacuggcccacaaagucccgcu	null	null	cgggguuuugagggcgagaugaguuuauguuuuauccaacuggcccacaaagucccgcu	cgggguuuugagggcgagaugaguuuauguuuuauccaacuggcccacaaagucccgcu	cgggguuuugagggcgagaugaguuuauguuuuauccaacuggcccacaaagucccgcu	cgggguuuugagggcgagaugaguuuauguuuuauccaacuggcccacaaagucccgcu	cgggguuuugagggcgagaugaguuuauguuuuauccaacuggcccacaaagucccgcu	cgggguuuugagggcgagauga	cgggguuuugagggcgagauga	null	null	cgggguuuugagggcgagaug	cgggguuuugagggcgagauga	cgggguuuugagggcgagaug	cgggguuuugagggcgagauga	cgggguuuugagggcgagauga	0	6	0	0	1	3	6	6	0	0	0.420735	0	0	0.0890122	0.233684	0.543196	0.420735	0
355	allmam-miR-193b-3p	cgggguuuugagggcgagaugaguuuauguuuuauccaacuggcccacaaagucccgcu	cgggguuuugagggcgagaugaguuuauguuuuauccaacuggcccacaaagucccgcu	null	null	cgggguuuugagggcgagaugaguuuauguuuuauccaacuggcccacaaagucccgcu	cgggguuuugagggcgagaugaguuuauguuuuauccaacuggcccacaaagucccgcu	cgggguuuugagggcgagaugaguuuauguuuuauccaacuggcccacaaagucccgcu	cgggguuuugagggcgagaugaguuuauguuuuauccaacuggcccacaaagucccgcu	cgggguuuugagggcgagaugaguuuauguuuuauccaacuggcccacaaagucccgcu	aacuggcccacaaagucccgcu	aacuggcccacaaagucccgcu	null	null	aacuggcccacaaagucccgcu	aacuggcccacaaagucccgcu	aacuggcccacaaagucccgcu	aacuggcccacaaagucccgcu	aacuggcccacaaagucccgcu	41	67	0	0	9	12	8	67	41	3.4518	4.6982	0	0	0.80111	0.934737	0.724262	4.6982	3.4518
356	allmam-miR-3064-5p	uggcuguuguggugugcaaaacucuguacauugcuauuuugccacacugcaacaccuua	ucuggcuguuguggugugcaaaacucuguacauugcuauuuugccacacugcaacaccuuaca	ucuggcuguuguggugugcaaaacucuguacauugcuauuuugccacacugcaacaccuu	ucuggcuguuguggugugcaaaacucuguacauugcuauuuugccacacugcaacaccuuaca	ucuggcuguuguggugugcaaaauuuuguacauugcuuuugcugcacugcaacacuuuacagaug	ucuggcuguuguggugugcaaaacucuguacauugcuauuuugccacacugcaacaccuuaca	ucuggcuguuguggugugcaaaauuuuguacauugcuuuugcugcacugcaacacuuuacagaug	ucuggcuguuguggugugcaaaauuuuguacauugcuuuugcugcacugcaacacuuuacagaug	ucuggcuguuguggugugcaaaacucuguacauugcuauuuugccacacugcaacaccuuaca	uggcuguuguggugugcaaaac	ucuggcuguuguggugugca	ucuggcuguuguggugugcaaa	ucuggcuguuguggugugcaaa	ucuggcuguuguggugugc	ucuggcuguuguggugugca	ucuggcuguuguggugugc	ucuggcuguuguggugugc	ucuggcuguuguggugugc	16	5	12	18	14	15	13	13	35	1.34704	0.350612	0.959155	1.72933	1.24617	1.16842	1.17693	0.980277	2.65413
357	allmam-miR-16-5p	uagcagcacguaaauauuggcguuaagauucuaaaauuaucuccaguauuaacugugcugcuga	uagcagcacguaaauauuggcguuaagauucuaaaauuaucuccaguauuaacugugcugcuga	cucauuuuauguuuggauggacugacauacuuguuccgcucuagcagcacguaaauauuggcg	uagcagcacguaaauauuggcguuaagauucuaaaauuaucuccaguauuaacugugcugcugaa	uagcagcacguaaauauuggcguuaagauucuaaaauuaucuccaguauuaacugugcugcugaa	uagcagcacguaaauauuggcguuaagauucuaaaauuaucuccaguauuaacugugcugcuga	cucauuuuauguuuggauggacugacauacuuguuccgcucuagcagcacguaaauauuggcg	uagcagcacguaaauauuggcguuaagauucuaaaauuaucuccaguauuaacugugcugcuga	cucauuuuauguuuggauggacugacauacuuguuccgcucuagcagcacguaaauauuggcg	uagcagcacguaaauauuggcg	uagcagcacguaaauauuggcg	cucauuuuauguuugga	uagcagcacguaaauauuggcg	uagcagcacguaaauauuggcg	uagcagcacguaaauauuggcg	cucauuuuauguuugga	uagcagcacguaaauauuggcg	cucauuuuauguuugga	43702	32213	0	28512	30407	15229	0	32213	0	3679.28	2258.85	0	2739.26	2706.59	1186.26	0	2258.85	0
358	allmam-miR-16-3p	uagcagcacguaaauauuggcguuaagauucuaaaauuaucuccaguauuaacugugcugcuga	uagcagcacguaaauauuggcguuaagauucuaaaauuaucuccaguauuaacugugcugcuga	cucauuuuauguuuggauggacugacauacuuguuccgcucuagcagcacguaaauauuggcg	uagcagcacguaaauauuggcguuaagauucuaaaauuaucuccaguauuaacugugcugcugaa	uagcagcacguaaauauuggcguuaagauucuaaaauuaucuccaguauuaacugugcugcugaa	uagcagcacguaaauauuggcguuaagauucuaaaauuaucuccaguauuaacugugcugcuga	cucauuuuauguuuggauggacugacauacuuguuccgcucuagcagcacguaaauauuggcg	uagcagcacguaaauauuggcguuaagauucuaaaauuaucuccaguauuaacugugcugcuga	cucauuuuauguuuggauggacugacauacuuguuccgcucuagcagcacguaaauauuggcg	ccaguauuaacugugcugcuga	ccaguauuaacugugcugcuga	uagcagcacguaaauauuggcg	ccaguauuaacugugcugcugaa	ccaguauuaacugugcugcugaa	uccaguauuaacugugcugcuga	uagcagcacguaaauauuggcg	ccaguauuaacugugcugcuga	uagcagcacguaaauauuggcg	5	1	18068	0	0	1	18068	1	84522	0.420951	0.0701224	1444.17	0	0	0.0778948	1444.17	0.0701224	6409.49
359	allmam-miR-17-5p	caaagugcuuacagugcagguagugauaugugcaucuacugcagugaaggcacuugua	caaagugcuuacagugcagguagugauaugugcaucuacugcagugaaggcacuuguagca	caaagugcuuacagugcagguagugauaugugcaucuacugcagugaaggcacuuguagc	caaagugcuuacagugcagguagugauaugugcaucuacugcagugaaggcacuugua	caaagugcuuacagugcagguagugauaugugcaucuacugcagugaaggcacuugua	caaagugcuuacagugcagguagugauaugugcaucuacugcagugaaggcacuugua	caaagugcuuacagugcagguagugauaugugcaucuacugcagugaaggcacuuguagc	caaagugcuuacagugcagguagugauaugugcaucuacugcagugaaggcacuuguagca	caaagugcuuacagugcagguagugauaugugcaucuacugcagugaaggcacuugua	caaagugcuuacagugcagguagu	caaagugcuuacagugcagguagu	caaagugcuuacagugcagguagu	caaagugcuuacagugcagguagu	caaagugcuuacagugcagguagu	caaagugcuuacagugcagguagu	caaagugcuuacagugcagguagu	caaagugcuuacagugcagguagu	caaagugcuuacagugcaggua	3113	2841	1733	2131	1568	1849	1733	2841	4073	262.084	199.218	138.518	204.733	139.571	144.027	138.518	199.218	308.864
360	allmam-miR-17-3p	caaagugcuuacagugcagguagugauaugugcaucuacugcagugaaggcacuugua	caaagugcuuacagugcagguagugauaugugcaucuacugcagugaaggcacuuguagca	caaagugcuuacagugcagguagugauaugugcaucuacugcagugaaggcacuuguagc	caaagugcuuacagugcagguagugauaugugcaucuacugcagugaaggcacuugua	caaagugcuuacagugcagguagugauaugugcaucuacugcagugaaggcacuugua	caaagugcuuacagugcagguagugauaugugcaucuacugcagugaaggcacuugua	caaagugcuuacagugcagguagugauaugugcaucuacugcagugaaggcacuuguagc	caaagugcuuacagugcagguagugauaugugcaucuacugcagugaaggcacuuguagca	caaagugcuuacagugcagguagugauaugugcaucuacugcagugaaggcacuugua	acugcagugaaggcacuugua	cugcagugaaggcacuuguagca	cugcagugaaggcacuuguagc	acugcagugaaggcacuugua	acugcagugaaggcacuugua	acugcagugaaggcacuugua	cugcagugaaggcacuuguagc	cugcagugaaggcacuuguagca	acugcagugaaggcacuugua	21	12	12	24	16	16	12	12	25	1.76799	0.841469	0.959155	2.30577	1.4242	1.24632	0.959155	0.841469	1.8958
361	allmam-miR-204b-5p	null	uucccuuugucauccuaugccugagaauauaugaaggaggcugggaaggcaaagggacgu	null	null	null	null	null	uucccuuugucauccuaugccugagaauauaugaaggaggcugggaaggcaaagggacgu	null	null	uucccuuugucauccuaugccu	null	null	null	null	null	uucccuuugucauccuaugccu	null	0	9	0	0	0	0	0	9	0	0	0.631102	0	0	0	0	0	0.631102	0
362	allmam-miR-744-5p	ugcggggcuagggcuaacagcagucucacugaagguuuccuggaaaccacgcacaugcuguugccacuaaccucaac	ugcggggcuagggcuaacagcagucucacugaagguuuccuggaaaccacgcacaugcuguugccacuaaccucaacc	ugcggggcuagggcuaacagcagucucacugaagguuuccuggaaaccacgcacaugcuguugccacuaaccucaacc	ugcggggcuagggcuaacagcagucucacugaagguuuccuggaaaccacgcacaugcuguugccacuaaccucaacc	ugcggggcuagggcuaacagcagucucacugaagguuuccuggaaaccacgcacaugcuguugccacuaaccucaac	ugcggggcuagggcuaacagcagucucacugaagguuuccuggaaaccacgcacaugcuguugccacuaaccucaacc	ugcggggcuagggcuaacagcagucucacugaagguuuccuggaaaccacgcacaugcuguugccacuaaccucaacc	ugcggggcuagggcuaacagcagucucacugaagguuuccuggaaaccacgcacaugcuguugccacuaaccucaaccu	ugcggggcuagggcuaacagcagucucacugaagguuuccuggaaaccacgcacaugcuguugccacuaaccucaac	ugcggggcuagggcuaacagc	ugcggggcuagggcuaacagc	ugcggggcuagggcuaacagc	ugcggggcuagggcuaacagc	ugcggggcuagggcuaacagc	ugcggggcuagggcuaacagc	ugcggggcuagggcuaacagc	ugcggggcuagggcuaacagc	ugcggggcuagggcuaacagc	4898	5567	3078	7615	3456	5724	10937	7672	8616	412.364	390.372	246.023	731.603	307.626	445.87	990.157	578.514	653.37
363	allmam-miR-744-3p	ugcggggcuagggcuaacagcagucucacugaagguuuccuggaaaccacgcacaugcuguugccacuaaccucaac	ugcggggcuagggcuaacagcagucucacugaagguuuccuggaaaccacgcacaugcuguugccacuaaccucaacc	ugcggggcuagggcuaacagcagucucacugaagguuuccuggaaaccacgcacaugcuguugccacuaaccucaacc	ugcggggcuagggcuaacagcagucucacugaagguuuccuggaaaccacgcacaugcuguugccacuaaccucaacc	ugcggggcuagggcuaacagcagucucacugaagguuuccuggaaaccacgcacaugcuguugccacuaaccucaac	ugcggggcuagggcuaacagcagucucacugaagguuuccuggaaaccacgcacaugcuguugccacuaaccucaacc	ugcggggcuagggcuaacagcagucucacugaagguuuccuggaaaccacgcacaugcuguugccacuaaccucaacc	ugcggggcuagggcuaacagcagucucacugaagguuuccuggaaaccacgcacaugcuguugccacuaaccucaaccu	ugcggggcuagggcuaacagcagucucacugaagguuuccuggaaaccacgcacaugcuguugccacuaaccucaac	cuguugccacuaaccucaac	cuguugccacuaaccucaacc	cuguugccacuaaccucaacc	cuguugccacuaaccucaacc	cuguugccacuaaccucaac	cuguugccacuaaccucaacc	cuguugccacuaaccucaacc	cuguugccacuaaccucaaccu	cuguugccacuaaccucaac	3	1	6	2	5	7	3	2	7	0.252571	0.0701224	0.479578	0.192148	0.445061	0.545263	0.271598	0.150812	0.530825
364	allmam-miR-29d-5p	ugaccgauuucuccugguguucagagucuguuuuugucuagcaccauuugaaaucgguuaug	accgauuucuccugguguucagagucuguuuuugucuagcaccauuugaaaucgguuau	accgauuucuccugguguucagagucuguuuuugucuagcaccauuugaaaucgguu	accgauuucuccugguguucagagucuguuuuugucuagcaccauuugaaaucgg	accgauuucuccugguguucagagucuguuuuugucuagcaccauuugaaaucgg	accgauuucuccugguguucagagucuguuuuugucuagcaccauuugaaaucgguua	accgauuucuccugguguucagagucuguuuuugucuagcaccauuugaaaucgguu	accgauuucuccugguguucagagucuguuuuugucuagcaccauuugaaaucgguuau	accgauuucuccugguguucagagucuguuuuugucuagcaccauuugaaaucg	ugaccgauuucuccugguguu	accgauuucuccugguguucaga	accgauuucuccugguguucaga	accgauuucuccugguguucaga	accgauuucuccugguguucaga	accgauuucuccugguguucaga	accgauuucuccugguguucaga	accgauuucuccugguguucaga	accgauuucuccugguguucaga	21	29	43	32	42	15	43	29	32	1.76799	2.03355	3.43697	3.07436	3.73851	1.16842	3.43697	2.03355	2.42663
365	allmam-miR-29d-3p	ugaccgauuucuccugguguucagagucuguuuuugucuagcaccauuugaaaucgguuaug	accgauuucuccugguguucagagucuguuuuugucuagcaccauuugaaaucgguuau	accgauuucuccugguguucagagucuguuuuugucuagcaccauuugaaaucgguu	accgauuucuccugguguucagagucuguuuuugucuagcaccauuugaaaucgg	accgauuucuccugguguucagagucuguuuuugucuagcaccauuugaaaucgg	accgauuucuccugguguucagagucuguuuuugucuagcaccauuugaaaucgguua	accgauuucuccugguguucagagucuguuuuugucuagcaccauuugaaaucgguu	accgauuucuccugguguucagagucuguuuuugucuagcaccauuugaaaucgguuau	accgauuucuccugguguucagagucuguuuuugucuagcaccauuugaaaucg	caccauuugaaaucgguuaug	uagcaccauuugaaaucgguuau	uagcaccauuugaaaucgguu	uagcaccauuugaaaucgg	uagcaccauuugaaaucgg	cuagcaccauuugaaaucgguua	uagcaccauuugaaaucgguu	uagcaccauuugaaaucgguuau	uagcaccauuugaaaucg	0	1	1	5	10	3	1	1	5	0	0.0701224	0.0799296	0.480369	0.890122	0.233684	0.0799296	0.0701224	0.379161
366	allmam-miR-29b-5p	cugguuucacaugguggcuuagauuuuuccaucuuuguaucuagcaccauuugaaaucagug	gcugguuucauauggugguuuagauuuaaauagugauugucuagcaccauuugaaaucaguguu	cugguuucacaugguggcuuagauuuuuccaucuuuguaucuagcaccauuugaaaucagu	cugguuucacaugguggcuuagauuuuuccaucuuuguaucuagcaccauuugaaaucagug	cugguuucacaugguggcuuagauuuuuccaucuuuguaucuagcaccauuugaaaucagug	gcugguuucacaugguggcuuagauuuuuccaucuuuguaucuagcaccauuugaaaucagu	cugguuucacaugguggcuuagauuuuuccaucuuuguaucuagcaccauuugaaaucagu	cugguuucacaugguggcuuagauuuuuccaucuuuguaucuagcaccauuugaaaucagug	cugguuucacaugguggcuuagauuuuuccaucuuuguaucuagcaccauuugaaaucagug	cugguuucacaugguggcuuagau	gcugguuucauauggugguuuaga	cugguuucacaugguggcuuaga	cugguuucacaugguggcuuaga	cugguuucacaugguggcuuaga	gcugguuucacaugguggcuuagauuu	cugguuucacaugguggcuuaga	cugguuucacaugguggcuuaga	cugguuucacaugguggcuuaga	4	1	3	10	5	5	3	5	1	0.336761	0.0701224	0.239789	0.960739	0.445061	0.389474	0.239789	0.37703	0.0758322
367	allmam-miR-29b-3p	cugguuucacaugguggcuuagauuuuuccaucuuuguaucuagcaccauuugaaaucagug	gcugguuucauauggugguuuagauuuaaauagugauugucuagcaccauuugaaaucaguguu	cugguuucacaugguggcuuagauuuuuccaucuuuguaucuagcaccauuugaaaucagu	cugguuucacaugguggcuuagauuuuuccaucuuuguaucuagcaccauuugaaaucagug	cugguuucacaugguggcuuagauuuuuccaucuuuguaucuagcaccauuugaaaucagug	gcugguuucacaugguggcuuagauuuuuccaucuuuguaucuagcaccauuugaaaucagu	cugguuucacaugguggcuuagauuuuuccaucuuuguaucuagcaccauuugaaaucagu	cugguuucacaugguggcuuagauuuuuccaucuuuguaucuagcaccauuugaaaucagug	cugguuucacaugguggcuuagauuuuuccaucuuuguaucuagcaccauuugaaaucagug	uagcaccauuugaaaucagug	uagcaccauuugaaaucaguguu	uagcaccauuugaaaucagu	uagcaccauuugaaaucagug	cuagcaccauuugaaaucagug	uagcaccauuugaaaucagu	uagcaccauuugaaaucagu	cuagcaccauuugaaaucagug	cuagcaccauuugaaaucagug	4	6	10	9	3	8	10	6	8	0.336761	0.420735	0.799296	0.864665	0.267037	0.623158	0.799296	0.452435	0.606657
368	allmam-miR-29a-3p	cugauuucuuuugguguucagagucaauauaauuuucuagcaccaucugaaaucgguu	ugauuucuuuugguguucagagucaauauaauuuucuagcaccaucugaaaucgguu	cugauuucuuuugguguucagagucaauauaauuuucuagcaccaucugaaaucgguu	cugauuucuuuugguguucagagucaauauaauuuucuagcaccaucugaaaucgguu	cugauuucuuuugguguucagagucaauauaauuuucuagcaccaucugaaaucgguu	cugauuucuuuugguguucagagucaauauaauuuucuagcaccaucugaaaucgguu	cugauuucuuuugguguucagagucaauauaauuuucuagcaccaucugaaaucgguu	ugauuucuuuugguguucagagucaauauaauuuucuagcaccaucugaaaucgguu	acugauuucuuuugguguucagagucaauauaauuuucuagcaccaucugaaaucgguu	uagcaccaucugaaaucgguu	cuagcaccaucugaaaucgguu	uagcaccaucugaaaucgguu	cuagcaccaucugaaaucgguu	cuagcaccaucugaaaucgguu	cuagcaccaucugaaaucgguu	uagcaccaucugaaaucgguu	cuagcaccaucugaaaucgguu	cuagcaccaucugaaaucgguu	161	164	112	311	133	149	112	164	257	13.5546	11.5001	8.95211	29.879	11.8386	11.6063	8.95211	11.5001	19.4889
369	allmam-miR-3613-5p	uguuguacuuuuuuuuuuguucguugcauuuuuaggaacaaaaaaaaaagcccaacccu	uguuguacuuuuuuuuuuguucguugcauuuuuaggaacaaaaaaaaaagcccaacccu	uguuguacuuuuuuuuuuguucguugcauuuuuaggaacaaaaaaaaaagcccaacccu	uguuguacuuuuuuuuuuguucguugcauuuuuaggaacaaaaaaaaaagcccaacccu	uguuguacuuuuuuuuuuguucguugcauuuuuaggaacaaaaaaaaaagcccaacccu	uguuguacuuuuuuuuuuguucguugcauuuuuaggaacaaaaaaaaaagcccaacccu	uguuguacuuuuuuuuuuguucguugcauuuuuaggaacaaaaaaaaaagcccaacccu	uguuguacuuuuuuuuuuguucguugcauuuuuaggaacaaaaaaaaaagcccaacccu	uguuguacuuuuuuuuuuguucguugcauuuuuaggaacaaaaaaaaaagcccaacccu	uguuguacuuuuuuuuuuguuc	uguuguacuuuuuuuuuuguuc	uguuguacuuuuuuuuuuguuc	uguuguacuuuuuuuuuuguuc	uguuguacuuuuuuuuuuguuc	uguuguacuuuuuuuuuuguuc	uguuguacuuuuuuuuuuguuc	uguuguacuuuuuuuuuuguuc	uguuguacuuuuuuuuuuguuc	145	84	115	188	296	87	115	84	174	12.2076	5.89028	9.1919	18.0619	26.3476	6.77685	9.1919	5.89028	13.1948
370	allmam-miR-3613-3p	uguuguacuuuuuuuuuuguucguugcauuuuuaggaacaaaaaaaaaagcccaacccu	uguuguacuuuuuuuuuuguucguugcauuuuuaggaacaaaaaaaaaagcccaacccu	uguuguacuuuuuuuuuuguucguugcauuuuuaggaacaaaaaaaaaagcccaacccu	uguuguacuuuuuuuuuuguucguugcauuuuuaggaacaaaaaaaaaagcccaacccu	uguuguacuuuuuuuuuuguucguugcauuuuuaggaacaaaaaaaaaagcccaacccu	uguuguacuuuuuuuuuuguucguugcauuuuuaggaacaaaaaaaaaagcccaacccu	uguuguacuuuuuuuuuuguucguugcauuuuuaggaacaaaaaaaaaagcccaacccu	uguuguacuuuuuuuuuuguucguugcauuuuuaggaacaaaaaaaaaagcccaacccu	uguuguacuuuuuuuuuuguucguugcauuuuuaggaacaaaaaaaaaagcccaacccu	acaaaaaaaaaagcccaacccu	acaaaaaaaaaagcccaacccu	acaaaaaaaaaagcccaacccu	acaaaaaaaaaagcccaacccu	acaaaaaaaaaagcccaacccu	acaaaaaaaaaagcccaacccu	acaaaaaaaaaagcccaacccu	acaaaaaaaaaagcccaacccu	acaaaaaaaaaagcccaacccu	133	194	140	87	72	52	140	194	147	11.1973	13.6037	11.1901	8.35843	6.40888	4.05053	11.1901	13.6037	11.1473
371	allmam-miR-9277-5p	null	null	null	null	ucgaauccugccgacuacgcaugcuuuuucuucuccgacgucguguccagggucggac	ucgaauccugccgacuacgcaugcuuuuucuucuccgacgucguguccagggucggac	null	null	null	null	null	null	null	ucgaauccugccgacuacgc	ucgaauccugccgacuacgc	null	null	null	0	0	0	0	4	1	0	0	0	0	0	0	0	0.356049	0.0778948	0	0	0
372	allmam-miR-1327-5p	null	null	null	null	uaaaaggcuguuaaauggugauacuauauuuuuuaacaucaacaucauuuagaaaccuuuuaga	null	null	null	uaaaaggcuguuaaauggugauacuauauuuuuuaacaucaacaucauuuagaaaccuuuuaga	null	null	null	null	uaaaaggcuguuaaauggugau	null	null	null	uaaaaggcuguuaaaugguga	0	0	0	0	5	0	0	0	1	0	0	0	0	0.445061	0	0	0	0.0758322
373	allmam-miR-1249-5p	aggagggaggagaugggccaaguucccucugccuggaacgcccuucccccccuucuuca	aggagggaggagaugggccaaguucccucugccuggaacgcccuucccccccuucuuca	gaggagggaggagaugggccaaguucccucugccuggaacgcccuucccccccuucuuca	ggaggagggaggagaugggccaaguucccucugccuggaacgcccuucccccccuucuuca	aggagggaggagaugggccaaguucccucugccuggaacgcccuucccccccuucuuca	gaggagggaggagaugggccaaguucccucugccuggaacgcccuucccccccuucuuca	aggagggaggagaugggccaaguucccucugccuggaacgcccuucccccccuucuuca	aggagggaggagaugggccaaguucccucugccuggaacgcccuucccccccuucuuca	gaggagggaggagaugggccaaguucccucugccuggaacgcccuucccccccuucuuca	aggagggaggagaugggccaaguucc	aggagggaggagaugggccaagu	gaggagggaggagaugggccaaguuc	ggaggagggaggagaug	aggagggaggagaugggccaagu	gaggagggaggagaugggccaaguuc	aggagggaggagaugggccaaguu	aggagggaggagaugggccaagu	gaggagggaggagaugggccaaguuc	3	3	0	1	2	0	1	3	0	0.252571	0.210367	0	0.0960739	0.178024	0	0.0905327	0.210367	0
374	allmam-miR-1249-3p	aggagggaggagaugggccaaguucccucugccuggaacgcccuucccccccuucuuca	aggagggaggagaugggccaaguucccucugccuggaacgcccuucccccccuucuuca	gaggagggaggagaugggccaaguucccucugccuggaacgcccuucccccccuucuuca	ggaggagggaggagaugggccaaguucccucugccuggaacgcccuucccccccuucuuca	aggagggaggagaugggccaaguucccucugccuggaacgcccuucccccccuucuuca	gaggagggaggagaugggccaaguucccucugccuggaacgcccuucccccccuucuuca	aggagggaggagaugggccaaguucccucugccuggaacgcccuucccccccuucuuca	aggagggaggagaugggccaaguucccucugccuggaacgcccuucccccccuucuuca	gaggagggaggagaugggccaaguucccucugccuggaacgcccuucccccccuucuuca	acgcccuucccccccuucuuca	acgcccuucccccccuucuuca	acgcccuucccccccuucuuca	acgcccuucccccccuucuuca	acgcccuucccccccuucuuca	acgcccuucccccccuucuuca	acgcccuucccccccuucuuca	acgcccuucccccccuucuuca	acgcccuucccccccuucuuca	469	821	162	93	208	234	771	821	512	39.4852	57.5705	12.9486	8.93487	18.5145	18.2274	69.8007	57.5705	38.8261
375	allmam-miR-92a-5p	agguugggaucgguugcaaugcuguguuucuguaugguauugcacuugucccggccuguu	agguugggaucgguugcaaugcuguguuucuguaugguauugcacuugucccggccuguu	agguugggaucgguugcaaugcuguguuucuguaugguauugcacuugucccggccuguu	agguugggaucgguugcaaugcuguguuucuguaugguauugcacuugucccggccuguu	agguugggaucgguugcaaugcuguguuucuguaugguauugcacuugucccggccuguu	agguugggaucgguugcaaugcuguguuucuguaugguauugcacuugucccggccuguu	agguugggaucgguugcaaugcuguguuucuguaugguauugcacuugucccggccuguu	agguugggaucgguugcaaugcuguguuucuguaugguauugcacuugucccggccuguu	agguugggaucgguugcaaugcuguguuucuguaugguauugcacuugucccggccugu	agguugggaucgguugcaaugcu	agguugggaucgguugcaaugcu	agguugggaucgguugcaaugcu	agguugggaucgguugcaaugcu	agguugggaucgguugcaaugcu	agguugggaucgguugcaaugcu	agguugggaucgguugcaaugcu	agguugggaucgguugcaaugcu	agguugggaucgguugcaaugcu	12	14	17	18	15	15	43	20	2	1.01028	0.981714	1.3588	1.72933	1.33518	1.16842	3.89291	1.50812	0.151664
376	allmam-miR-92a-3p	agguugggaucgguugcaaugcuguguuucuguaugguauugcacuugucccggccuguu	agguugggaucgguugcaaugcuguguuucuguaugguauugcacuugucccggccuguu	agguugggaucgguugcaaugcuguguuucuguaugguauugcacuugucccggccuguu	agguugggaucgguugcaaugcuguguuucuguaugguauugcacuugucccggccuguu	agguugggaucgguugcaaugcuguguuucuguaugguauugcacuugucccggccuguu	agguugggaucgguugcaaugcuguguuucuguaugguauugcacuugucccggccuguu	agguugggaucgguugcaaugcuguguuucuguaugguauugcacuugucccggccuguu	agguugggaucgguugcaaugcuguguuucuguaugguauugcacuugucccggccuguu	agguugggaucgguugcaaugcuguguuucuguaugguauugcacuugucccggccugu	uauugcacuugucccggccuguu	uauugcacuugucccggccuguu	uauugcacuugucccggccuguu	uauugcacuugucccggccuguu	uauugcacuugucccggccuguu	uauugcacuugucccggccuguu	uauugcacuugucccggccuguu	uauugcacuugucccggccuguu	uauugcacuugucccggccugu	409799	504449	301225	313569	257271	404965	452192	521889	743011	34501.1	35373.2	24076.8	30125.8	22900.3	31544.7	40938.2	39353.5	56344.1
377	allmam-miR-365-5p	gagggacuuucaggggcagcuguguuuucugacucagucauaaugccccuaaaaauccuuauu	agggacuuuugggggcagauguguuuccauuccacuaucauaaugccccuaaaaauccuuau	agggacuuuugggggcagauguguuuccauuccacuaucauaaugccccuaaaaauccuuauu	agggacuuuugggggcagauguguuuccauuccacuaucauaaugccccuaaaaauccuuau	agggacuuuugggggcagauguguuuccauuccacuaucauaaugccccuaaaaauccuuau	agggacuuucaggggcagcuguguuuucugacucagucauaaugccccuaaaaauccuua	agggacuuuugggggcagauguguuuccauuccacuaucauaaugccccuaaaaauccuuauu	agggacuuuugggggcagauguguuuccauuccacuaucauaaugccccuaaaaauccuuau	agggacuuucaggggcagcuguguuuucugacucagucauaaugccccuaaaaauccuua	gagggacuuucaggggcagcugug	agggacuuuugggggcagaugug	agggacuuuugggggcagaugugu	agggacuuuugggggcagaugug	agggacuuuugggggcagaugug	agggacuuucaggggcagcugug	agggacuuuugggggcagaugugu	agggacuuuugggggcagaugug	agggacuuucaggggcagcugug	4	10	9	7	13	11	9	10	9	0.336761	0.701224	0.719366	0.672517	1.15716	0.856843	0.719366	0.701224	0.68249
378	allmam-miR-365-3p	gagggacuuucaggggcagcuguguuuucugacucagucauaaugccccuaaaaauccuuauu	agggacuuuugggggcagauguguuuccauuccacuaucauaaugccccuaaaaauccuuau	agggacuuuugggggcagauguguuuccauuccacuaucauaaugccccuaaaaauccuuauu	agggacuuuugggggcagauguguuuccauuccacuaucauaaugccccuaaaaauccuuau	agggacuuuugggggcagauguguuuccauuccacuaucauaaugccccuaaaaauccuuau	agggacuuucaggggcagcuguguuuucugacucagucauaaugccccuaaaaauccuua	agggacuuuugggggcagauguguuuccauuccacuaucauaaugccccuaaaaauccuuauu	agggacuuuugggggcagauguguuuccauuccacuaucauaaugccccuaaaaauccuuau	agggacuuucaggggcagcuguguuuucugacucagucauaaugccccuaaaaauccuua	uaaugccccuaaaaauccuuauu	uaaugccccuaaaaauccuuau	uaaugccccuaaaaauccuuauu	uaaugccccuaaaaauccuuau	uaaugccccuaaaaauccuuau	uaaugccccuaaaaauccuua	uaaugccccuaaaaauccuuauu	uaaugccccuaaaaauccuuau	uaaugccccuaaaaauccuua	83	220	87	129	81	82	87	220	114	6.98779	15.4269	6.95388	12.3935	7.20999	6.38737	6.95388	15.4269	8.64487
379	allmam-miR-363-5p	cggguggaucacgaugcaauuuugauuaguauaauaggagaaaaauugcacgguauccaucugua	cggguggaucacgaugcaauuuugauuaguauaauaggagaaaaauugcacgguauccaucugua	cggguggaucacgaugcaauuuugauuaguauaauaggagaaaaauugcacgguauccaucugua	cggguggaucacgaugcaauuuugauuaguauaauaggagaaaaauugcacgguauccaucugua	cggguggaucacgaugcaauuuugauuaguauaauaggagaaaaauugcacgguauccaucugua	cggguggaucacgaugcaauuuugauuaguauaauaggagaaaaauugcacgguauccaucugua	cggguggaucacgaugcaauuuugauuaguauaauaggagaaaaauugcacgguauccaucugua	cggguggaucacgaugcaauuuugauuaguauaauaggagaaaaauugcacgguauccaucugua	cggguggaucacgaugcaauuuugauuaguauaauaggagaaaaauugcacgguauccaucugua	cggguggaucacgaugcaauuuu	cggguggaucacgaugcaauuuu	cggguggaucacgaugcaauuu	cggguggaucacgaugcaauuu	cggguggaucacgaugcaauu	cggguggaucacgaugcaauuuu	cggguggaucacgaugcaauuu	cggguggaucacgaugcaauuuu	cggguggaucacgaugcaauuuu	0	0	1	4	1	0	1	0	0	0	0	0.0799296	0.384295	0.0890122	0	0.0799296	0	0
380	allmam-miR-363-3p	cggguggaucacgaugcaauuuugauuaguauaauaggagaaaaauugcacgguauccaucugua	cggguggaucacgaugcaauuuugauuaguauaauaggagaaaaauugcacgguauccaucugua	cggguggaucacgaugcaauuuugauuaguauaauaggagaaaaauugcacgguauccaucugua	cggguggaucacgaugcaauuuugauuaguauaauaggagaaaaauugcacgguauccaucugua	cggguggaucacgaugcaauuuugauuaguauaauaggagaaaaauugcacgguauccaucugua	cggguggaucacgaugcaauuuugauuaguauaauaggagaaaaauugcacgguauccaucugua	cggguggaucacgaugcaauuuugauuaguauaauaggagaaaaauugcacgguauccaucugua	cggguggaucacgaugcaauuuugauuaguauaauaggagaaaaauugcacgguauccaucugua	cggguggaucacgaugcaauuuugauuaguauaauaggagaaaaauugcacgguauccaucugua	aauugcacgguauccaucugua	aauugcacgguauccaucugua	aauugcacgguauccaucugua	aauugcacgguauccaucugua	aauugcacgguauccaucugua	aauugcacgguauccaucugua	aauugcacgguauccaucugua	aauugcacgguauccaucugua	aauugcacgguauccaucugua	46	18	15	107	19	22	15	29	46	3.87275	1.2622	1.19894	10.2799	1.69123	1.71369	1.19894	2.18677	3.87275
381	allmam-miR-362-5p	aauccuuggaaccuaggugugagugccauuucagugcaacacaccuauucaaggauuca	aauccuuggaaccuaggugugagugccauuucagugcaacacaccuauucaaggauuca	aaacggcagggucugagccuucuuaccugcucccccucucgaauccuuggaaccuaggugugagu	aauccuuggaaccuaggugugagugccauuucagugcaacacaccuauucaaggauuca	aauccuuggaaccuaggugugagugccauuucagugcaacacaccuauucaaggauuca	aauccuuggaaccuaggugugagugccauuucagugcaacacaccuauucaaggauuca	aaacggcagggucugagccuucuuaccugcucccccucucgaauccuuggaaccuaggugugagu	aauccuuggaaccuaggugugagugccauuucagugcaacacaccuauucaaggauuca	aauccuuggaaccuaggugugagugccauuucagugcaacacaccuauucaaggauuca	aauccuuggaaccuaggugugagu	aauccuuggaaccuaggugugagu	aaacggcagggucugagccuucu	aauccuuggaaccuaggugugagu	aauccuuggaaccuaggugugagu	aauccuuggaaccuaggugugagu	aaacggcagggucugagccuucu	aauccuuggaaccuaggugugagu	aauccuuggaaccuaggugugagu	59	71	0	75	62	44	0	71	59	4.96722	4.97869	0	7.20554	5.51876	3.42737	0	4.97869	4.96722
382	allmam-miR-362-3p	aauccuuggaaccuaggugugagugccauuucagugcaacacaccuauucaaggauuca	aauccuuggaaccuaggugugagugccauuucagugcaacacaccuauucaaggauuca	aaacggcagggucugagccuucuuaccugcucccccucucgaauccuuggaaccuaggugugagu	aauccuuggaaccuaggugugagugccauuucagugcaacacaccuauucaaggauuca	aauccuuggaaccuaggugugagugccauuucagugcaacacaccuauucaaggauuca	aauccuuggaaccuaggugugagugccauuucagugcaacacaccuauucaaggauuca	aaacggcagggucugagccuucuuaccugcucccccucucgaauccuuggaaccuaggugugagu	aauccuuggaaccuaggugugagugccauuucagugcaacacaccuauucaaggauuca	aauccuuggaaccuaggugugagugccauuucagugcaacacaccuauucaaggauuca	aacacaccuauucaaggauuca	acacaccuauucaaggauuca	aauccuuggaaccuaggugugagu	aacacaccuauucaaggauuca	acacaccuauucaaggauuca	acacaccuauucaaggauuca	aauccuuggaaccuaggugugagu	acacaccuauucaaggauuca	aacacaccuauucaaggauuca	1	0	71	1	0	0	71	0	1	0.0841902	0	5.675	0.0960739	0	0	5.675	0	0.0841902
383	allmam-miR-361-5p	uuaucagaaucuccagggguacuuauaauuugaaaaagucccccaggugugauucugauuugc	uuaucagaaucuccagggguacuuauaauuugaaaaagucccccaggugugauucugauuugc	uuaucagaaucuccagggguacuuauaauuugaaaaagucccccaggugugauucugauuugc	uuaucagaaucuccagggguacuuauaauuugaaaaagucccccaggugugauucugauuugc	uuaucagaaucuccagggguacuuauaauuugaaaaagucccccaggugugauucugauuugc	uuaucagaaucuccagggguacuuauaauuugaaaaagucccccaggugugauucugauuugc	uuaucagaaucuccagggguacuuauaauuugaaaaagucccccaggugugauucugauuugc	uuaucagaaucuccagggguacuuauaauuugaaaaagucccccaggugugauucugauuugc	uuaucagaaucuccagggguacuuauaauuugaaaaagucccccaggugugauucugauuugc	uuaucagaaucuccaggggua	uuaucagaaucuccagggguac	uuaucagaaucuccaggggua	uuaucagaaucuccaggggua	uuaucagaaucuccaggggua	uuaucagaaucuccaggggua	uuaucagaaucuccaggggua	uuaucagaaucuccagggguac	uuaucagaaucuccaggggua	1218	1029	1091	715	1083	523	1091	1029	3662	102.544	72.156	87.2032	68.6928	96.4002	40.739	87.2032	72.156	277.697
384	allmam-miR-361-3p	uuaucagaaucuccagggguacuuauaauuugaaaaagucccccaggugugauucugauuugc	uuaucagaaucuccagggguacuuauaauuugaaaaagucccccaggugugauucugauuugc	uuaucagaaucuccagggguacuuauaauuugaaaaagucccccaggugugauucugauuugc	uuaucagaaucuccagggguacuuauaauuugaaaaagucccccaggugugauucugauuugc	uuaucagaaucuccagggguacuuauaauuugaaaaagucccccaggugugauucugauuugc	uuaucagaaucuccagggguacuuauaauuugaaaaagucccccaggugugauucugauuugc	uuaucagaaucuccagggguacuuauaauuugaaaaagucccccaggugugauucugauuugc	uuaucagaaucuccagggguacuuauaauuugaaaaagucccccaggugugauucugauuugc	uuaucagaaucuccagggguacuuauaauuugaaaaagucccccaggugugauucugauuugc	cccccaggugugauucugauuugc	cccccaggugugauucugauuugc	cccccaggugugauucugauuugc	cccccaggugugauucugauuugc	cccccaggugugauucugauuugc	cccccaggugugauucugauuugc	cccccaggugugauucugauuugc	cccccaggugugauucugauuugc	cccccaggugugauucugauuugc	1766	2016	2146	2622	1302	1834	2146	2016	1878	148.68	141.367	171.529	251.906	115.894	142.859	171.529	141.367	142.413
385	allmam-miR-452-5p	aacuguuugcagaggaagcugagacuuuguaacacaucucagucucaucugcaaagaaguaa	aacuguuugcagaggaagcugagacuuuguaacacaucucagucucaucugcaaagaaguaa	aacuguuugcagaggaagcugagacuuuguaacacaucucagucucaucugcaaagaaguaa	aacuguuugcagaggaagcugagacuuuguaacacaucucagucucaucugcaaagaaguaa	aacuguuugcagaggaagcugagacuuuguaacacaucucagucucaucugcaaagaaguaa	aacuguuugcagaggaagcugagacuuuguaacacaucucagucucaucugcaaagaagu	aacuguuugcagaggaagcugagacuuuguaacacaucucagucucaucugcaaagaaguaa	aacuguuugcagaggaagcugagacuuuguaacacaucucagucucaucugcaaagaaguaa	aacuguuugcagaggaagcugagacuuuguaacacaucucagucucaucugcaaagaaguaa	aacuguuugcagaggaagcugag	aacuguuugcagaggaagcugaga	aacuguuugcagaggaagcugag	aacuguuugcagaggaagcugaga	aacuguuugcagaggaagcugag	aacuguuugcagaggaagcugag	aacuguuugcagaggaagcugag	aacuguuugcagaggaagcugaga	aacuguuugcagaggaagcugaga	4	5	9	54	5	3	9	5	35	0.336761	0.350612	0.719366	5.18799	0.445061	0.233684	0.719366	0.37703	2.65413
386	allmam-miR-455-5p	null	null	uaugugccuuuggacuacaucguggaagccagcaccaugcaguccaugggcauauacacu	ugugccuuuggacuacaucguggaagccagcaccaugcaguccaugggcauauacacu	uaugugccuuuggacuacaucguggaagccagcaccaugcaguccaugggcauauacacu	null	uaugugccuuuggacuacaucguggaagccagcaccaugcaguccaugggcauauacacu	null	null	null	null	uaugugccuuuggacuacaucgug	ugugccuuuggacuacaucgug	uaugugccuuuggacuacaucgug	null	uaugugccuuuggacuacaucgug	null	null	0	0	81	123	124	0	81	0	0	0	0	6.4743	11.8171	11.0375	0	6.4743	0	0
387	allmam-miR-455-3p	null	null	uaugugccuuuggacuacaucguggaagccagcaccaugcaguccaugggcauauacacu	ugugccuuuggacuacaucguggaagccagcaccaugcaguccaugggcauauacacu	uaugugccuuuggacuacaucguggaagccagcaccaugcaguccaugggcauauacacu	null	uaugugccuuuggacuacaucguggaagccagcaccaugcaguccaugggcauauacacu	null	null	null	null	gcaguccaugggcauauacacu	gcaguccaugggcauauacacu	gcaguccaugggcauauacacu	null	gcaguccaugggcauauacacu	null	null	0	0	53	51	81	0	53	0	0	0	0	4.23627	4.89977	7.20999	0	4.23627	0	0
388	allmam-miR-454-5p	acccuaucgauauugucucugcuguguaaauagcucugaguagugcaauauugcuuauagggu	acccuaucgauauugucucugcuguguaaauagcucugaguagugcaauauugcuuauagggu	acccuaucgauauugucucugcuguguaaauagcucugaguagugcaauauugcuuauagggu	acccuaucgauauugucucugcuguguaaauagcucugaguagugcaauauugcuuauagggu	acccuaucgauauugucucugcuguguaaauagcucugaguagugcaauauugcuuauagggu	acccuaucgauauugucucugcuguguaaauagcucugaguagugcaauauugcuuauagggu	acccuaucgauauugucucugcuguguaaauagcucugaguagugcaauauugcuuauagggu	acccuaucgauauugucucugcuguguaaauagcucugaguagugcaauauugcuuauagggu	acccuaucgauauugucucugcuguguaaauagcucugaguagugcaauauugcuuauagggu	acccuaucgauauugucucugcu	acccuaucgauauugucucugcu	acccuaucgauauugucucugcu	acccuaucgauauugucucugcu	acccuaucgauauugucucugcu	acccuaucgauauugucucugcu	acccuaucgauauugucucugcu	acccuaucgauauugucucugcu	acccuaucgauauugucucugc	8	5	10	44	10	12	10	5	13	0.673522	0.350612	0.799296	4.22725	0.890122	0.934737	0.799296	0.350612	0.985818
389	allmam-miR-454-3p	acccuaucgauauugucucugcuguguaaauagcucugaguagugcaauauugcuuauagggu	acccuaucgauauugucucugcuguguaaauagcucugaguagugcaauauugcuuauagggu	acccuaucgauauugucucugcuguguaaauagcucugaguagugcaauauugcuuauagggu	acccuaucgauauugucucugcuguguaaauagcucugaguagugcaauauugcuuauagggu	acccuaucgauauugucucugcuguguaaauagcucugaguagugcaauauugcuuauagggu	acccuaucgauauugucucugcuguguaaauagcucugaguagugcaauauugcuuauagggu	acccuaucgauauugucucugcuguguaaauagcucugaguagugcaauauugcuuauagggu	acccuaucgauauugucucugcuguguaaauagcucugaguagugcaauauugcuuauagggu	acccuaucgauauugucucugcuguguaaauagcucugaguagugcaauauugcuuauagggu	uagugcaauauugcuuauagggu	uagugcaauauugcuuauagggu	uagugcaauauugcuuauagggu	uagugcaauauugcuuauagggu	uagugcaauauugcuuauagggu	uagugcaauauugcuuauagggu	uagugcaauauugcuuauagggu	uagugcaauauugcuuauagggu	uagugcaauauugcuuauagggu	212	194	213	228	295	122	213	194	475	17.8483	13.6037	17.025	21.9048	26.2586	9.50316	17.025	13.6037	36.0203
390	allmam-miR-193-5p	null	null	null	cgggguuuugagggcgagaugaguuuauguuuuauccaacuggcccacaaagucccgcu	null	null	null	cgggguuuugagggcgagaugaguuuauguuuuauccaacuggcccacaaagucccgcu	null	null	null	null	cgggguuuugagggcgagaug	null	null	null	cgggguuuugagggcgagaug	null	0	0	0	3	0	0	0	4	0	0	0	0	0.288222	0	0	0	0.301624	0
391	allmam-miR-193-3p	null	null	null	cgggguuuugagggcgagaugaguuuauguuuuauccaacuggcccacaaagucccgcu	null	null	null	cgggguuuugagggcgagaugaguuuauguuuuauccaacuggcccacaaagucccgcu	null	null	null	null	aacuggcccacaaagucccgcu	null	null	null	aacuggcccacaaagucccgcu	null	0	0	0	10	0	0	0	40	0	0	0	0	0.960739	0	0	0	3.01624	0
392	allmam-miR-124b-5p	gcauucaccgcgugccuuaauuguaugacauuaaaucaagguccgcugugaacacgg	cauucaccgcgugccuuaauuguaugacauuaaaucaagguccgcugugaacacg	ucaagguccgcugugaacacggagggcagagucugaucuugauc	gcauucaccgcgugccuuaauuguaugacauuaaaucaagguccgcugugaacacgg	gcauucaccgcgugccuuaauuguaugacauuaaaucaagguccgcugugaacacgg	gcauucaccgcgugccuuaauuguaugacauuaaaucaagguccgcugugaacacgg	ucaagguccgcugugaacacggagggcagagucugaucuugauc	cauucaccgcgugccuuaauuguaugacauuaaaucaagguccgcugugaacacg	gcauucaccgcgugccuuaauuguaugacauuaaaucaagguccgcugugaacacgg	gcauucaccgcgugccuuaauu	cauucaccgcgugccuuaauu	ucaagguccgcugugaacacg	gcauucaccgcgugccuuaauu	gcauucaccgcgugccuuaauu	gcauucaccgcgugccuuaauu	ucaagguccgcugugaacacg	cauucaccgcgugccuuaauu	gcauucaccgcgugccuuaau	0	0	4	0	0	0	4	0	0	0	0	0.319718	0	0	0	0.319718	0	0
393	allmam-miR-124b-3p	gcauucaccgcgugccuuaauuguaugacauuaaaucaagguccgcugugaacacgg	cauucaccgcgugccuuaauuguaugacauuaaaucaagguccgcugugaacacg	ucaagguccgcugugaacacggagggcagagucugaucuugauc	gcauucaccgcgugccuuaauuguaugacauuaaaucaagguccgcugugaacacgg	gcauucaccgcgugccuuaauuguaugacauuaaaucaagguccgcugugaacacgg	gcauucaccgcgugccuuaauuguaugacauuaaaucaagguccgcugugaacacgg	ucaagguccgcugugaacacggagggcagagucugaucuugauc	cauucaccgcgugccuuaauuguaugacauuaaaucaagguccgcugugaacacg	gcauucaccgcgugccuuaauuguaugacauuaaaucaagguccgcugugaacacgg	ucaagguccgcugugaacacgg	ucaagguccgcugugaacacg	agggcagagucugaucuugauc	ucaagguccgcugugaacacgg	ucaagguccgcugugaacacgg	ucaagguccgcugugaacacgg	agggcagagucugaucuugauc	ucaagguccgcugugaacacg	caagguccgcugugaacacgg	8	7	0	11	3	4	0	7	11	0.673522	0.490857	0	1.05681	0.267037	0.311579	0	0.490857	0.834154
