# Supplementary material for: MicroRNA Expression Profile Analysis in Blood During Giant Panda (Ailuropoda melanoleuca) Growth and Development
Source: Genes (Basel). 2025 Feb 20;16(3):243. doi: 10.3390/genes16030243 (PMC11942061; doi:10.3390/genes16030243)
Supplement: Supplementary file 1 [file genes-16-00243-s001.zip › Tabls_S2_Conserved_miRNA.xlsx]

## Sheet: Sheet1
Table S3. Conserved miRNA group identified in this study.
ID	miR Name	Pre-miRNA sequence									Sequence of mature miRNAs									Expression of mature miRNAs (Read Counts)									Expression of mature miRNAs (CPM)
	miR Name	Adult_A	Adult_B	Adult_C	Subadult(2.5Y-3Y)_A	Subadult(2.5Y-3Y)_B	Subadult(2.5Y-3Y)_C	Subadult(1.5Y-2Y)_A	Subadult(1.5Y-2Y)_B	Subadult(1.5Y-2Y)_C	Adult_A	Adult_B	Adult_C	Subadult(2.5Y-3Y)_A	Subadult(2.5Y-3Y)_B	Subadult(2.5Y-3Y)_C	Subadult(1.5Y-2Y)_A	Subadult(1.5Y-2Y)_B	Subadult(1.5Y-2Y)_C	Adult_A	Adult_B	Adult_C	Subadult(2.5Y-3Y)_A	Subadult(2.5Y-3Y)_B	Subadult(2.5Y-3Y)_C	Subadult(1.5Y-2Y)_A	Subadult(1.5Y-2Y)_B	Subadult(1.5Y-2Y)_C	Adult_A	Adult_B	Adult_C	Subadult(2.5Y-3Y)_A	Subadult(2.5Y-3Y)_B	Subadult(2.5Y-3Y)_C	Subadult(1.5Y-2Y)_A	Subadult(1.5Y-2Y)_B	Subadult(1.5Y-2Y)_C
1	conserve-GPD-miR-7-3p	uuccuuuguugauuuguuagcagcguaacaaaauggcuaacaaaugaauaaagggacu	uuccuuuguugauuuguuagcagcguaacaaaauggcuaacaaaugaauaaagggacu	uuccuuuguugauuuguuagcagcguaacaaaauggcuaacaaaugaauaaagggacu	uuccuuuguugauuuguuagcagcguaacaaaauggcuaacaaaugaauaaagggacu	uuccuuuguugauuuguuagcagcguaacaaaauggcuaacaaaugaauaaagggacu	uuccuuuguugauuuguuagcagcguaacaaaauggcuaacaaaugaauaaagggacu	uuccuuuguugauuuguuagcagcguaacaaaauggcuaacaaaugaauaaagggacu	uuccuuuguugauuuguuagcagcguaacaaaauggcuaacaaaugaauaaagggacu	uuccuuuguugauuuguuagcagcguaacaaaauggcuaacaaaugaauaaagggacu	uaacaaaugaauaaagggacu	uaacaaaugaauaaagggacu	uaacaaaugaauaaagggacu	uaacaaaugaauaaagggacu	uaacaaaugaauaaagggacu	uaacaaaugaauaaagggacu	uaacaaaugaauaaagggacu	uaacaaaugaauaaagggacu	uaacaaaugaauaaagggacu	0	0	0	0	0	0	0	0	4	0	0	0	0	0	0	0	0	0.303329
2	conserve-GPD-miR-792-3p	acguccugauggaguguccacucuggguccagcacggaccgugccgggauugacacuaccugucaggacgaga	acguccugauggaguguccacucuggguccagcacggaccgugccgggauugacacuaccugucaggacgaga	acguccugauggaguguccacucuggguccagcacggaccgugccgggauugacacuaccugucaggacgaga	acguccugauggaguguccacucuggguccagcacggaccgugccgggauugacacuaccugucaggacgaga	acguccugauggaguguccacucuggguccagcacggaccgugccgggauugacacuaccugucaggacgaga	acguccugauggaguguccacucuggguccagcacggaccgugccgggauugacacuaccugucaggacgaga	acguccugauggaguguccacucuggguccagcacggaccgugccgggauugacacuaccugucaggacgaga	acguccugauggaguguccacucuggguccagcacggaccgugccgggauugacacuaccugucaggacgaga	acguccugauggaguguccacucuggguccagcacggaccgugccgggauugacacuaccugucaggacgaga	uugacacuaccugucaggacgaga	uugacacuaccugucaggacgaga	uugacacuaccugucaggacgaga	uugacacuaccugucaggacgaga	uugacacuaccugucaggacgaga	uugacacuaccugucaggacgaga	uugacacuaccugucaggacgaga	uugacacuaccugucaggacgaga	uugacacuaccugucaggacgaga	13	13	13	13	13	13	13	13	13	1.15716	1.15716	1.15716	1.15716	1.15716	1.15716	1.15716	1.15716	1.15716
3	conserve-GPD-miR-30b-3p	cgcggcggcgcgggggcucccaggaccugcgcgccgccuccccugcugugcccccgcgccgccgccgcc	cgcggcggcgcgggggcucccaggaccugcgcgccgccuccccugcugugcccccgcgccgccgccgcc	cgcggcggcgcgggggcucccaggaccugcgcgccgccuccccugcugugcccccgcgccgccgccgcc	cgcggcggcgcgggggcucccaggaccugcgcgccgccuccccugcugugcccccgcgccgccgccgcc	cgcggcggcgcgggggcucccaggaccugcgcgccgccuccccugcugugcccccgcgccgccgccgcc	cgcggcggcgcgggggcucccaggaccugcgcgccgccuccccugcugugcccccgcgccgccgccgcc	cgcggcggcgcgggggcucccaggaccugcgcgccgccuccccugcugugcccccgcgccgccgccgcc	cgcggcggcgcgggggcucccaggaccugcgcgccgccuccccugcugugcccccgcgccgccgccgcc	cgcggcggcgcgggggcucccaggaccugcgcgccgccuccccugcugugcccccgcgccgccgccgcc	ugugcccccgcgccgccgccgcc	ugugcccccgcgccgccgccgcc	ugugcccccgcgccgccgccgcc	ugugcccccgcgccgccgccgcc	ugugcccccgcgccgccgccgcc	ugugcccccgcgccgccgccgcc	ugugcccccgcgccgccgccgcc	ugugcccccgcgccgccgccgcc	ugugcccccgcgccgccgccgcc	5	0	5	5	0	0	5	0	5	0.379161	0	0.379161	0.379161	0	0	0.379161	0	0.379161
4	conserve-GPD-let-7-5p	aagagugagucugggcagggcaaccccccagggagcccugcccggugcugacucucgagc	aagagugagucugggcagggcaaccccccagggagcccugcccggugcugacucucgagc	aagagugagucugggcagggcaaccccccagggagcccugcccggugcugacucucgagc	aagagugagucugggcagggcaaccccccagggagcccugcccggugcugacucucgagc	aagagugagucugggcagggcaaccccccagggagcccugcccggugcugacucucgagc	aagagugagucugggcagggcaaccccccagggagcccugcccggugcugacucucgagc	aagagugagucugggcagggcaaccccccagggagcccugcccggugcugacucucgagc	aagagugagucugggcagggcaaccccccagggagcccugcccggugcugacucucgagc	aagagugagucugggcagggcaaccccccagggagcccugcccggugcugacucucgagc	aagagugagucugggcagggca	aagagugagucugggcagggca	aagagugagucugggcagggca	aagagugagucugggcagggca	aagagugagucugggcagggca	aagagugagucugggcagggca	aagagugagucugggcagggca	aagagugagucugggcagggca	aagagugagucugggcagggca	0	0	25	0	25	0	25	0	0	0	0	2.22531	0	2.22531	0	2.22531	0	0
5	conserve-GPD-let-7-3p	aagagugagucugggcagggcaaccccccagggagcccugcccggugcugacucucgagc	aagagugagucugggcagggcaaccccccagggagcccugcccggugcugacucucgagc	aagagugagucugggcagggcaaccccccagggagcccugcccggugcugacucucgagc	aagagugagucugggcagggcaaccccccagggagcccugcccggugcugacucucgagc	aagagugagucugggcagggcaaccccccagggagcccugcccggugcugacucucgagc	aagagugagucugggcagggcaaccccccagggagcccugcccggugcugacucucgagc	aagagugagucugggcagggcaaccccccagggagcccugcccggugcugacucucgagc	aagagugagucugggcagggcaaccccccagggagcccugcccggugcugacucucgagc	aagagugagucugggcagggcaaccccccagggagcccugcccggugcugacucucgagc	ccugcccggugcugacucucgagc	ccugcccggugcugacucucgagc	ccugcccggugcugacucucgagc	ccugcccggugcugacucucgagc	ccugcccggugcugacucucgagc	ccugcccggugcugacucucgagc	ccugcccggugcugacucucgagc	ccugcccggugcugacucucgagc	ccugcccggugcugacucucgagc	0	0	15	0	15	0	15	0	0	0	0	1.33518	0	1.33518	0	1.33518	0	0
6	conserve-GPD-miR-10049-3p	ccucgggcuccuucaagcucaacaagaaggcggccuccggggaa	ccucgggcuccuucaagcucaacaagaaggcggccuccggggaa	ccucgggcuccuucaagcucaacaagaaggcggccuccggggaa	ccucgggcuccuucaagcucaacaagaaggcggccuccggggaa	ccucgggcuccuucaagcucaacaagaaggcggccuccggggaa	ccucgggcuccuucaagcucaacaagaaggcggccuccggggaa	ccucgggcuccuucaagcucaacaagaaggcggccuccggggaa	ccucgggcuccuucaagcucaacaagaaggcggccuccggggaa	ccucgggcuccuucaagcucaacaagaaggcggccuccggggaa	aagaaggcggccuccggggaa	aagaaggcggccuccggggaa	aagaaggcggccuccggggaa	aagaaggcggccuccggggaa	aagaaggcggccuccggggaa	aagaaggcggccuccggggaa	aagaaggcggccuccggggaa	aagaaggcggccuccggggaa	aagaaggcggccuccggggaa	0	0	0	3	0	3	3	0	0	0	0	0	0.271598	0	0.271598	0.271598	0	0
7	conserve-GPD-miR-2580-5p	ugugucuggaaagggaguggggccucuggcaccagccccacacucucccaggccccgu	ugugucuggaaagggaguggggccucuggcaccagccccacacucucccaggccccgu	ugugucuggaaagggaguggggccucuggcaccagccccacacucucccaggccccgu	ugugucuggaaagggaguggggccucuggcaccagccccacacucucccaggccccgu	ugugucuggaaagggaguggggccucuggcaccagccccacacucucccaggccccgu	ugugucuggaaagggaguggggccucuggcaccagccccacacucucccaggccccgu	ugugucuggaaagggaguggggccucuggcaccagccccacacucucccaggccccgu	ugugucuggaaagggaguggggccucuggcaccagccccacacucucccaggccccgu	ugugucuggaaagggaguggggccucuggcaccagccccacacucucccaggccccgu	ugugucuggaaagggaguggggc	ugugucuggaaagggaguggggc	ugugucuggaaagggaguggggc	ugugucuggaaagggaguggggc	ugugucuggaaagggaguggggc	ugugucuggaaagggaguggggc	ugugucuggaaagggaguggggc	ugugucuggaaagggaguggggc	ugugucuggaaagggaguggggc	5	0	0	5	5	0	5	5	5	0.480369	0	0	0.480369	0.480369	0	0.480369	0.480369	0.480369
8	conserve-GPD-miR-4203-3p	gccugugaugguuaguuaucccugucugaacaucucagcugaggggaaacaaucuauucugaggcgu	gccugugaugguuaguuaucccugucugaacaucucagcugaggggaaacaaucuauucugaggcgu	gccugugaugguuaguuaucccugucugaacaucucagcugaggggaaacaaucuauucugaggcgu	gccugugaugguuaguuaucccugucugaacaucucagcugaggggaaacaaucuauucugaggcgu	gccugugaugguuaguuaucccugucugaacaucucagcugaggggaaacaaucuauucugaggcgu	gccugugaugguuaguuaucccugucugaacaucucagcugaggggaaacaaucuauucugaggcgu	gccugugaugguuaguuaucccugucugaacaucucagcugaggggaaacaaucuauucugaggcgu	gccugugaugguuaguuaucccugucugaacaucucagcugaggggaaacaaucuauucugaggcgu	gccugugaugguuaguuaucccugucugaacaucucagcugaggggaaacaaucuauucugaggcgu	gaaacaaucuauucugaggcgu	gaaacaaucuauucugaggcgu	gaaacaaucuauucugaggcgu	gaaacaaucuauucugaggcgu	gaaacaaucuauucugaggcgu	gaaacaaucuauucugaggcgu	gaaacaaucuauucugaggcgu	gaaacaaucuauucugaggcgu	gaaacaaucuauucugaggcgu	0	0	0	0	0	0	0	0	7	0	0	0	0	0	0	0	0	0.530825
9	conserve-GPD-miR-360-3p	acaacuccaggggacaguacugccgggugguuuauguaaagugugaccccuggaauugugc	acaacuccaggggacaguacugccgggugguuuauguaaagugugaccccuggaauugugc	acaacuccaggggacaguacugccgggugguuuauguaaagugugaccccuggaauugugc	acaacuccaggggacaguacugccgggugguuuauguaaagugugaccccuggaauugugc	acaacuccaggggacaguacugccgggugguuuauguaaagugugaccccuggaauugugc	acaacuccaggggacaguacugccgggugguuuauguaaagugugaccccuggaauugugc	acaacuccaggggacaguacugccgggugguuuauguaaagugugaccccuggaauugugc	acaacuccaggggacaguacugccgggugguuuauguaaagugugaccccuggaauugugc	acaacuccaggggacaguacugccgggugguuuauguaaagugugaccccuggaauugugc	gugugaccccuggaauugugc	gugugaccccuggaauugugc	gugugaccccuggaauugugc	gugugaccccuggaauugugc	gugugaccccuggaauugugc	gugugaccccuggaauugugc	gugugaccccuggaauugugc	gugugaccccuggaauugugc	gugugaccccuggaauugugc	0	0	0	0	0	0	4	0	0	0	0	0	0	0	0	0.362131	0	0
10	conserve-GPD-miR-23b-3p	gagccaaccaagaguuauuuucucccaggugauagcucacauacaaggaaaugagauucacauuggcuaaguucca	gagccaaccaagaguuauuuucucccaggugauagcucacauacaaggaaaugagauucacauuggcuaaguucca	gagccaaccaagaguuauuuucucccaggugauagcucacauacaaggaaaugagauucacauuggcuaaguucca	gagccaaccaagaguuauuuucucccaggugauagcucacauacaaggaaaugagauucacauuggcuaaguucca	gagccaaccaagaguuauuuucucccaggugauagcucacauacaaggaaaugagauucacauuggcuaaguucca	gagccaaccaagaguuauuuucucccaggugauagcucacauacaaggaaaugagauucacauuggcuaaguucca	gagccaaccaagaguuauuuucucccaggugauagcucacauacaaggaaaugagauucacauuggcuaaguucca	gagccaaccaagaguuauuuucucccaggugauagcucacauacaaggaaaugagauucacauuggcuaaguucca	gagccaaccaagaguuauuuucucccaggugauagcucacauacaaggaaaugagauucacauuggcuaaguucca	uucacauuggcuaaguucca	uucacauuggcuaaguucca	uucacauuggcuaaguucca	uucacauuggcuaaguucca	uucacauuggcuaaguucca	uucacauuggcuaaguucca	uucacauuggcuaaguucca	uucacauuggcuaaguucca	uucacauuggcuaaguucca	0	62	0	0	0	62	0	62	0	0	4.67517	0	0	0	4.67517	0	4.67517	0
11	conserve-GPD-miR-4605-3p	cuuccucagauuugucuaggccugccauacuagggaauagacagauuggaggaagga	cuuccucagauuugucuaggccugccauacuagggaauagacagauuggaggaagga	cuuccucagauuugucuaggccugccauacuagggaauagacagauuggaggaagga	cuuccucagauuugucuaggccugccauacuagggaauagacagauuggaggaagga	cuuccucagauuugucuaggccugccauacuagggaauagacagauuggaggaagga	cuuccucagauuugucuaggccugccauacuagggaauagacagauuggaggaagga	cuuccucagauuugucuaggccugccauacuagggaauagacagauuggaggaagga	cuuccucagauuugucuaggccugccauacuagggaauagacagauuggaggaagga	cuuccucagauuugucuaggccugccauacuagggaauagacagauuggaggaagga	aauagacagauuggaggaagga	aauagacagauuggaggaagga	aauagacagauuggaggaagga	aauagacagauuggaggaagga	aauagacagauuggaggaagga	aauagacagauuggaggaagga	aauagacagauuggaggaagga	aauagacagauuggaggaagga	aauagacagauuggaggaagga	0	0	0	0	0	0	0	3	0	0	0	0	0	0	0	0	0.226218	0
12	conserve-GPD-miR-30b-1-5p	augggacucuuuuaggcucugguccugaucucaggguugugggacugagccccagggagccccaccc	augggacucuuuuaggcucugguccugaucucaggguugugggacugagccccagggagccccaccc	augggacucuuuuaggcucugguccugaucucaggguugugggacugagccccagggagccccaccc	augggacucuuuuaggcucugguccugaucucaggguugugggacugagccccagggagccccaccc	augggacucuuuuaggcucugguccugaucucaggguugugggacugagccccagggagccccaccc	augggacucuuuuaggcucugguccugaucucaggguugugggacugagccccagggagccccaccc	augggacucuuuuaggcucugguccugaucucaggguugugggacugagccccagggagccccaccc	augggacucuuuuaggcucugguccugaucucaggguugugggacugagccccagggagccccaccc	augggacucuuuuaggcucugguccugaucucaggguugugggacugagccccagggagccccaccc	augggacucuuuuaggcucuggucc	augggacucuuuuaggcucuggucc	augggacucuuuuaggcucuggucc	augggacucuuuuaggcucuggucc	augggacucuuuuaggcucuggucc	augggacucuuuuaggcucuggucc	augggacucuuuuaggcucuggucc	augggacucuuuuaggcucuggucc	augggacucuuuuaggcucuggucc	0	0	10	0	0	0	10	0	0	0	0	0.799296	0	0	0	0.799296	0	0
13	conserve-GPD-miR-2981-3p	ggggugaggguguuggaagaggcugugaaauaauccccucacuccugaucuucgacucugccccca	ggggugaggguguuggaagaggcugugaaauaauccccucacuccugaucuucgacucugccccca	ggggugaggguguuggaagaggcugugaaauaauccccucacuccugaucuucgacucugccccca	ggggugaggguguuggaagaggcugugaaauaauccccucacuccugaucuucgacucugccccca	ggggugaggguguuggaagaggcugugaaauaauccccucacuccugaucuucgacucugccccca	ggggugaggguguuggaagaggcugugaaauaauccccucacuccugaucuucgacucugccccca	ggggugaggguguuggaagaggcugugaaauaauccccucacuccugaucuucgacucugccccca	ggggugaggguguuggaagaggcugugaaauaauccccucacuccugaucuucgacucugccccca	ggggugaggguguuggaagaggcugugaaauaauccccucacuccugaucuucgacucugccccca	ugaucuucgacucugccccca	ugaucuucgacucugccccca	ugaucuucgacucugccccca	ugaucuucgacucugccccca	ugaucuucgacucugccccca	ugaucuucgacucugccccca	ugaucuucgacucugccccca	ugaucuucgacucugccccca	ugaucuucgacucugccccca	0	0	0	0	3	0	0	3	0	0	0	0	0	0.267037	0	0	0.267037	0
14	conserve-GPD-miR-3211-5p	accuugguuuagaacuuggacagauccaggaaaaguaaccaaauagagugucacuguccagccccgagcuuccccaaggucu	accuugguuuagaacuuggacagauccaggaaaaguaaccaaauagagugucacuguccagccccgagcuuccccaaggucu	accuugguuuagaacuuggacagauccaggaaaaguaaccaaauagagugucacuguccagccccgagcuuccccaaggucu	accuugguuuagaacuuggacagauccaggaaaaguaaccaaauagagugucacuguccagccccgagcuuccccaaggucu	accuugguuuagaacuuggacagauccaggaaaaguaaccaaauagagugucacuguccagccccgagcuuccccaaggucu	accuugguuuagaacuuggacagauccaggaaaaguaaccaaauagagugucacuguccagccccgagcuuccccaaggucu	accuugguuuagaacuuggacagauccaggaaaaguaaccaaauagagugucacuguccagccccgagcuuccccaaggucu	accuugguuuagaacuuggacagauccaggaaaaguaaccaaauagagugucacuguccagccccgagcuuccccaaggucu	accuugguuuagaacuuggacagauccaggaaaaguaaccaaauagagugucacuguccagccccgagcuuccccaaggucu	accuugguuuagaacuuggac	accuugguuuagaacuuggac	accuugguuuagaacuuggac	accuugguuuagaacuuggac	accuugguuuagaacuuggac	accuugguuuagaacuuggac	accuugguuuagaacuuggac	accuugguuuagaacuuggac	accuugguuuagaacuuggac	0	0	0	0	4	0	0	0	0	0	0	0	0	0.356049	0	0	0	0
15	conserve-GPD-miR-9593-5p	aaggaggaggagcgacuuccgauaaacggaagucacuccucucccuucu	aaggaggaggagcgacuuccgauaaacggaagucacuccucucccuucu	aaggaggaggagcgacuuccgauaaacggaagucacuccucucccuucu	aaggaggaggagcgacuuccgauaaacggaagucacuccucucccuucu	aaggaggaggagcgacuuccgauaaacggaagucacuccucucccuucu	aaggaggaggagcgacuuccgauaaacggaagucacuccucucccuucu	aaggaggaggagcgacuuccgauaaacggaagucacuccucucccuucu	aaggaggaggagcgacuuccgauaaacggaagucacuccucucccuucu	aaggaggaggagcgacuuccgauaaacggaagucacuccucucccuucu	aaggaggaggagcgacuuccga	aaggaggaggagcgacuuccga	aaggaggaggagcgacuuccga	aaggaggaggagcgacuuccga	aaggaggaggagcgacuuccga	aaggaggaggagcgacuuccga	aaggaggaggagcgacuuccga	aaggaggaggagcgacuuccga	aaggaggaggagcgacuuccga	0	0	3	0	0	0	3	0	0	0	0	0.239789	0	0	0	0.239789	0	0
16	conserve-GPD-miR-H9-5p	aucccaccauguguauuuuuugaaggguggcauuucaaaaaauacacauggugugguca	aucccaccauguguauuuuuugaaggguggcauuucaaaaaauacacauggugugguca	aucccaccauguguauuuuuugaaggguggcauuucaaaaaauacacauggugugguca	aucccaccauguguauuuuuugaaggguggcauuucaaaaaauacacauggugugguca	aucccaccauguguauuuuuugaaggguggcauuucaaaaaauacacauggugugguca	aucccaccauguguauuuuuugaaggguggcauuucaaaaaauacacauggugugguca	aucccaccauguguauuuuuugaaggguggcauuucaaaaaauacacauggugugguca	aucccaccauguguauuuuuugaaggguggcauuucaaaaaauacacauggugugguca	aucccaccauguguauuuuuugaaggguggcauuucaaaaaauacacauggugugguca	aucccaccauguguauuuuuug	aucccaccauguguauuuuuug	aucccaccauguguauuuuuug	aucccaccauguguauuuuuug	aucccaccauguguauuuuuug	aucccaccauguguauuuuuug	aucccaccauguguauuuuuug	aucccaccauguguauuuuuug	aucccaccauguguauuuuuug	5	0	5	0	0	0	0	0	5	0.420951	0	0.420951	0	0	0	0	0	0.420951
17	conserve-GPD-miR-317-5p	uggggggagucuagccuuggagggcaguguccagggcccugacgugcccuccca	uggggggagucuagccuuggagggcaguguccagggcccugacgugcccuccca	uggggggagucuagccuuggagggcaguguccagggcccugacgugcccuccca	uggggggagucuagccuuggagggcaguguccagggcccugacgugcccuccca	uggggggagucuagccuuggagggcaguguccagggcccugacgugcccuccca	uggggggagucuagccuuggagggcaguguccagggcccugacgugcccuccca	uggggggagucuagccuuggagggcaguguccagggcccugacgugcccuccca	uggggggagucuagccuuggagggcaguguccagggcccugacgugcccuccca	uggggggagucuagccuuggagggcaguguccagggcccugacgugcccuccca	uggggggagucuagccuugga	uggggggagucuagccuugga	uggggggagucuagccuugga	uggggggagucuagccuugga	uggggggagucuagccuugga	uggggggagucuagccuugga	uggggggagucuagccuugga	uggggggagucuagccuugga	uggggggagucuagccuugga	0	0	3	3	3	3	0	0	3	0	0	0.227497	0.227497	0.227497	0.227497	0	0	0.227497
18	conserve-GPD-miR-8338-5p	gcgguuagggccggggugugggugccgagagggaagggggaugggagcccugcggcugcuggcgguggcccucaccugcugcug	gcgguuagggccggggugugggugccgagagggaagggggaugggagcccugcggcugcuggcgguggcccucaccugcugcug	gcgguuagggccggggugugggugccgagagggaagggggaugggagcccugcggcugcuggcgguggcccucaccugcugcug	gcgguuagggccggggugugggugccgagagggaagggggaugggagcccugcggcugcuggcgguggcccucaccugcugcug	gcgguuagggccggggugugggugccgagagggaagggggaugggagcccugcggcugcuggcgguggcccucaccugcugcug	gcgguuagggccggggugugggugccgagagggaagggggaugggagcccugcggcugcuggcgguggcccucaccugcugcug	gcgguuagggccggggugugggugccgagagggaagggggaugggagcccugcggcugcuggcgguggcccucaccugcugcug	gcgguuagggccggggugugggugccgagagggaagggggaugggagcccugcggcugcuggcgguggcccucaccugcugcug	gcgguuagggccggggugugggugccgagagggaagggggaugggagcccugcggcugcuggcgguggcccucaccugcugcug	gcgguuagggccggggugugggug	gcgguuagggccggggugugggug	gcgguuagggccggggugugggug	gcgguuagggccggggugugggug	gcgguuagggccggggugugggug	gcgguuagggccggggugugggug	gcgguuagggccggggugugggug	gcgguuagggccggggugugggug	gcgguuagggccggggugugggug	0	0	0	0	0	0	0	5	0	0	0	0	0	0	0	0	0.37703	0
19	conserve-GPD-miR-4983-5p	uaaauucuucccuguuucuggagcaugaauuccagggauaugggaaaguugagu	uaaauucuucccuguuucuggagcaugaauuccagggauaugggaaaguugagu	uaaauucuucccuguuucuggagcaugaauuccagggauaugggaaaguugagu	uaaauucuucccuguuucuggagcaugaauuccagggauaugggaaaguugagu	uaaauucuucccuguuucuggagcaugaauuccagggauaugggaaaguugagu	uaaauucuucccuguuucuggagcaugaauuccagggauaugggaaaguugagu	uaaauucuucccuguuucuggagcaugaauuccagggauaugggaaaguugagu	uaaauucuucccuguuucuggagcaugaauuccagggauaugggaaaguugagu	uaaauucuucccuguuucuggagcaugaauuccagggauaugggaaaguugagu	uaaauucuucccuguuucugga	uaaauucuucccuguuucugga	uaaauucuucccuguuucugga	uaaauucuucccuguuucugga	uaaauucuucccuguuucugga	uaaauucuucccuguuucugga	uaaauucuucccuguuucugga	uaaauucuucccuguuucugga	uaaauucuucccuguuucugga	8	0	0	8	0	0	0	8	8	0.606657	0	0	0.606657	0	0	0	0.606657	0.606657
20	conserve-GPD-miR-M6-3p	ggcguacgggggggcccugcuggugggucacguggcagaucccccccagcguccu	ggcguacgggggggcccugcuggugggucacguggcagaucccccccagcguccu	ggcguacgggggggcccugcuggugggucacguggcagaucccccccagcguccu	ggcguacgggggggcccugcuggugggucacguggcagaucccccccagcguccu	ggcguacgggggggcccugcuggugggucacguggcagaucccccccagcguccu	ggcguacgggggggcccugcuggugggucacguggcagaucccccccagcguccu	ggcguacgggggggcccugcuggugggucacguggcagaucccccccagcguccu	ggcguacgggggggcccugcuggugggucacguggcagaucccccccagcguccu	ggcguacgggggggcccugcuggugggucacguggcagaucccccccagcguccu	cagaucccccccagcguccu	cagaucccccccagcguccu	cagaucccccccagcguccu	cagaucccccccagcguccu	cagaucccccccagcguccu	cagaucccccccagcguccu	cagaucccccccagcguccu	cagaucccccccagcguccu	cagaucccccccagcguccu	0	0	0	0	0	0	0	0	3	0	0	0	0	0	0	0	0	0.227497
21	conserve-GPD-miR-11935-5p	ucuccagagccuacacccgcgcuugacacaaaggcgauguguaaucucugcugagu	ucuccagagccuacacccgcgcuugacacaaaggcgauguguaaucucugcugagu	ucuccagagccuacacccgcgcuugacacaaaggcgauguguaaucucugcugagu	ucuccagagccuacacccgcgcuugacacaaaggcgauguguaaucucugcugagu	ucuccagagccuacacccgcgcuugacacaaaggcgauguguaaucucugcugagu	ucuccagagccuacacccgcgcuugacacaaaggcgauguguaaucucugcugagu	ucuccagagccuacacccgcgcuugacacaaaggcgauguguaaucucugcugagu	ucuccagagccuacacccgcgcuugacacaaaggcgauguguaaucucugcugagu	ucuccagagccuacacccgcgcuugacacaaaggcgauguguaaucucugcugagu	ucuccagagccuacacccgcgcu	ucuccagagccuacacccgcgcu	ucuccagagccuacacccgcgcu	ucuccagagccuacacccgcgcu	ucuccagagccuacacccgcgcu	ucuccagagccuacacccgcgcu	ucuccagagccuacacccgcgcu	ucuccagagccuacacccgcgcu	ucuccagagccuacacccgcgcu	5	0	5	0	0	0	5	0	0	0.420951	0	0.420951	0	0	0	0.420951	0	0
22	conserve-GPD-miR-4856b-5p	aggagcuccgggucgccgccuuccgcggcgaacgugcggcugc	aggagcuccgggucgccgccuuccgcggcgaacgugcggcugc	aggagcuccgggucgccgccuuccgcggcgaacgugcggcugc	aggagcuccgggucgccgccuuccgcggcgaacgugcggcugc	aggagcuccgggucgccgccuuccgcggcgaacgugcggcugc	aggagcuccgggucgccgccuuccgcggcgaacgugcggcugc	aggagcuccgggucgccgccuuccgcggcgaacgugcggcugc	aggagcuccgggucgccgccuuccgcggcgaacgugcggcugc	aggagcuccgggucgccgccuuccgcggcgaacgugcggcugc	aggagcuccgggucgccgcc	aggagcuccgggucgccgcc	aggagcuccgggucgccgcc	aggagcuccgggucgccgcc	aggagcuccgggucgccgcc	aggagcuccgggucgccgcc	aggagcuccgggucgccgcc	aggagcuccgggucgccgcc	aggagcuccgggucgccgcc	5	0	0	5	0	5	0	0	5	0.389474	0	0	0.389474	0	0.389474	0	0	0.389474
23	conserve-GPD-miR-4904-5p	ugcguagacguguuuguggguguucuuuaucuuaaucuuugucuacacccacgagcucuuccacgugca	ugcguagacguguuuguggguguucuuuaucuuaaucuuugucuacacccacgagcucuuccacgugca	ugcguagacguguuuguggguguucuuuaucuuaaucuuugucuacacccacgagcucuuccacgugca	ugcguagacguguuuguggguguucuuuaucuuaaucuuugucuacacccacgagcucuuccacgugca	ugcguagacguguuuguggguguucuuuaucuuaaucuuugucuacacccacgagcucuuccacgugca	ugcguagacguguuuguggguguucuuuaucuuaaucuuugucuacacccacgagcucuuccacgugca	ugcguagacguguuuguggguguucuuuaucuuaaucuuugucuacacccacgagcucuuccacgugca	ugcguagacguguuuguggguguucuuuaucuuaaucuuugucuacacccacgagcucuuccacgugca	ugcguagacguguuuguggguguucuuuaucuuaaucuuugucuacacccacgagcucuuccacgugca	ugcguagacguguuugugggugu	ugcguagacguguuugugggugu	ugcguagacguguuugugggugu	ugcguagacguguuugugggugu	ugcguagacguguuugugggugu	ugcguagacguguuugugggugu	ugcguagacguguuugugggugu	ugcguagacguguuugugggugu	ugcguagacguguuugugggugu	0	0	3	0	0	0	3	0	0	0	0	0.239789	0	0	0	0.239789	0	0
24	conserve-GPD-miR-3904-3p	ucucccucucucaaauaaauaaauaauuuuuuaaagguuuuauuuauuugagagugagcgagu	ucucccucucucaaauaaauaaauaauuuuuuaaagguuuuauuuauuugagagugagcgagu	ucucccucucucaaauaaauaaauaauuuuuuaaagguuuuauuuauuugagagugagcgagu	ucucccucucucaaauaaauaaauaauuuuuuaaagguuuuauuuauuugagagugagcgagu	ucucccucucucaaauaaauaaauaauuuuuuaaagguuuuauuuauuugagagugagcgagu	ucucccucucucaaauaaauaaauaauuuuuuaaagguuuuauuuauuugagagugagcgagu	ucucccucucucaaauaaauaaauaauuuuuuaaagguuuuauuuauuugagagugagcgagu	ucucccucucucaaauaaauaaauaauuuuuuaaagguuuuauuuauuugagagugagcgagu	ucucccucucucaaauaaauaaauaauuuuuuaaagguuuuauuuauuugagagugagcgagu	uauuuauuugagagugagcgagu	uauuuauuugagagugagcgagu	uauuuauuugagagugagcgagu	uauuuauuugagagugagcgagu	uauuuauuugagagugagcgagu	uauuuauuugagagugagcgagu	uauuuauuugagagugagcgagu	uauuuauuugagagugagcgagu	uauuuauuugagagugagcgagu	8	8	8	8	8	0	8	0	8	0.768591	0.768591	0.768591	0.768591	0.768591	0	0.768591	0	0.768591
25	conserve-GPD-miR-7567-5p	gugcccaguaggcucugcuccucuuggacucuuccccagaaggcaggcugccucugggcaggacca	gugcccaguaggcucugcuccucuuggacucuuccccagaaggcaggcugccucugggcaggacca	gugcccaguaggcucugcuccucuuggacucuuccccagaaggcaggcugccucugggcaggacca	gugcccaguaggcucugcuccucuuggacucuuccccagaaggcaggcugccucugggcaggacca	gugcccaguaggcucugcuccucuuggacucuuccccagaaggcaggcugccucugggcaggacca	gugcccaguaggcucugcuccucuuggacucuuccccagaaggcaggcugccucugggcaggacca	gugcccaguaggcucugcuccucuuggacucuuccccagaaggcaggcugccucugggcaggacca	gugcccaguaggcucugcuccucuuggacucuuccccagaaggcaggcugccucugggcaggacca	gugcccaguaggcucugcuccucuuggacucuuccccagaaggcaggcugccucugggcaggacca	gugcccaguaggcucugcuccucu	gugcccaguaggcucugcuccucu	gugcccaguaggcucugcuccucu	gugcccaguaggcucugcuccucu	gugcccaguaggcucugcuccucu	gugcccaguaggcucugcuccucu	gugcccaguaggcucugcuccucu	gugcccaguaggcucugcuccucu	gugcccaguaggcucugcuccucu	5	0	0	5	5	0	5	0	0	0.452664	0	0	0.452664	0.452664	0	0.452664	0	0
26	conserve-GPD-miR-2956-3p	ucacugaguauucucggcauucucuuguugacagcugugcgugggcagggggaagccagaggaaacucugguggagg	ucacugaguauucucggcauucucuuguugacagcugugcgugggcagggggaagccagaggaaacucugguggagg	ucacugaguauucucggcauucucuuguugacagcugugcgugggcagggggaagccagaggaaacucugguggagg	ucacugaguauucucggcauucucuuguugacagcugugcgugggcagggggaagccagaggaaacucugguggagg	ucacugaguauucucggcauucucuuguugacagcugugcgugggcagggggaagccagaggaaacucugguggagg	ucacugaguauucucggcauucucuuguugacagcugugcgugggcagggggaagccagaggaaacucugguggagg	ucacugaguauucucggcauucucuuguugacagcugugcgugggcagggggaagccagaggaaacucugguggagg	ucacugaguauucucggcauucucuuguugacagcugugcgugggcagggggaagccagaggaaacucugguggagg	ucacugaguauucucggcauucucuuguugacagcugugcgugggcagggggaagccagaggaaacucugguggagg	gaggaaacucugguggagg	gaggaaacucugguggagg	gaggaaacucugguggagg	gaggaaacucugguggagg	gaggaaacucugguggagg	gaggaaacucugguggagg	gaggaaacucugguggagg	gaggaaacucugguggagg	gaggaaacucugguggagg	0	0	0	0	3	0	0	0	0	0	0	0	0	0.267037	0	0	0	0
27	conserve-GPD-miR-975-3p	guucaggacuuuugguguacauucuacuuaucuggagguagaaacacugauguccugaaugc	guucaggacuuuugguguacauucuacuuaucuggagguagaaacacugauguccugaaugc	guucaggacuuuugguguacauucuacuuaucuggagguagaaacacugauguccugaaugc	guucaggacuuuugguguacauucuacuuaucuggagguagaaacacugauguccugaaugc	guucaggacuuuugguguacauucuacuuaucuggagguagaaacacugauguccugaaugc	guucaggacuuuugguguacauucuacuuaucuggagguagaaacacugauguccugaaugc	guucaggacuuuugguguacauucuacuuaucuggagguagaaacacugauguccugaaugc	guucaggacuuuugguguacauucuacuuaucuggagguagaaacacugauguccugaaugc	guucaggacuuuugguguacauucuacuuaucuggagguagaaacacugauguccugaaugc	gaaacacugauguccugaaugc	gaaacacugauguccugaaugc	gaaacacugauguccugaaugc	gaaacacugauguccugaaugc	gaaacacugauguccugaaugc	gaaacacugauguccugaaugc	gaaacacugauguccugaaugc	gaaacacugauguccugaaugc	gaaacacugauguccugaaugc	0	0	0	0	0	0	0	0	3	0	0	0	0	0	0	0	0	0.227497
28	conserve-GPD-miR-8380-3p	cgggaggcccugcgugaugaggagugggacugccuauucuugcacgacguggaccuccugcc	cgggaggcccugcgugaugaggagugggacugccuauucuugcacgacguggaccuccugcc	cgggaggcccugcgugaugaggagugggacugccuauucuugcacgacguggaccuccugcc	cgggaggcccugcgugaugaggagugggacugccuauucuugcacgacguggaccuccugcc	cgggaggcccugcgugaugaggagugggacugccuauucuugcacgacguggaccuccugcc	cgggaggcccugcgugaugaggagugggacugccuauucuugcacgacguggaccuccugcc	cgggaggcccugcgugaugaggagugggacugccuauucuugcacgacguggaccuccugcc	cgggaggcccugcgugaugaggagugggacugccuauucuugcacgacguggaccuccugcc	cgggaggcccugcgugaugaggagugggacugccuauucuugcacgacguggaccuccugcc	uugcacgacguggaccuccugcc	uugcacgacguggaccuccugcc	uugcacgacguggaccuccugcc	uugcacgacguggaccuccugcc	uugcacgacguggaccuccugcc	uugcacgacguggaccuccugcc	uugcacgacguggaccuccugcc	uugcacgacguggaccuccugcc	uugcacgacguggaccuccugcc	0	0	0	0	0	0	0	3	0	0	0	0	0	0	0	0	0.226218	0
29	conserve-GPD-miR-1706-5p	uguggagggucccagacgcuguaagaaggaauuugggcuuaauccuccacaua	uguggagggucccagacgcuguaagaaggaauuugggcuuaauccuccacaua	uguggagggucccagacgcuguaagaaggaauuugggcuuaauccuccacaua	uguggagggucccagacgcuguaagaaggaauuugggcuuaauccuccacaua	uguggagggucccagacgcuguaagaaggaauuugggcuuaauccuccacaua	uguggagggucccagacgcuguaagaaggaauuugggcuuaauccuccacaua	uguggagggucccagacgcuguaagaaggaauuugggcuuaauccuccacaua	uguggagggucccagacgcuguaagaaggaauuugggcuuaauccuccacaua	uguggagggucccagacgcuguaagaaggaauuugggcuuaauccuccacaua	uguggagggucccagacgcug	uguggagggucccagacgcug	uguggagggucccagacgcug	uguggagggucccagacgcug	uguggagggucccagacgcug	uguggagggucccagacgcug	uguggagggucccagacgcug	uguggagggucccagacgcug	uguggagggucccagacgcug	0	0	0	0	0	0	0	3	0	0	0	0	0	0	0	0	0.226218	0
30	conserve-GPD-miR-4963-3p	uguuuuauccaaagucuuacugcaagugauaguaaggauuugaauucagu	uguuuuauccaaagucuuacugcaagugauaguaaggauuugaauucagu	uguuuuauccaaagucuuacugcaagugauaguaaggauuugaauucagu	uguuuuauccaaagucuuacugcaagugauaguaaggauuugaauucagu	uguuuuauccaaagucuuacugcaagugauaguaaggauuugaauucagu	uguuuuauccaaagucuuacugcaagugauaguaaggauuugaauucagu	uguuuuauccaaagucuuacugcaagugauaguaaggauuugaauucagu	uguuuuauccaaagucuuacugcaagugauaguaaggauuugaauucagu	uguuuuauccaaagucuuacugcaagugauaguaaggauuugaauucagu	uaguaaggauuugaauucagu	uaguaaggauuugaauucagu	uaguaaggauuugaauucagu	uaguaaggauuugaauucagu	uaguaaggauuugaauucagu	uaguaaggauuugaauucagu	uaguaaggauuugaauucagu	uaguaaggauuugaauucagu	uaguaaggauuugaauucagu	0	0	0	13	13	0	0	0	0	0	0	0	1.15716	1.15716	0	0	0	0
31	conserve-GPD-miR-M32-3p	aagagugguggucuuggaacugaaagaucuguguuuuaauuccaucucugccacccugugc	aagagugguggucuuggaacugaaagaucuguguuuuaauuccaucucugccacccugugc	aagagugguggucuuggaacugaaagaucuguguuuuaauuccaucucugccacccugugc	aagagugguggucuuggaacugaaagaucuguguuuuaauuccaucucugccacccugugc	aagagugguggucuuggaacugaaagaucuguguuuuaauuccaucucugccacccugugc	aagagugguggucuuggaacugaaagaucuguguuuuaauuccaucucugccacccugugc	aagagugguggucuuggaacugaaagaucuguguuuuaauuccaucucugccacccugugc	aagagugguggucuuggaacugaaagaucuguguuuuaauuccaucucugccacccugugc	aagagugguggucuuggaacugaaagaucuguguuuuaauuccaucucugccacccugugc	auuccaucucugccacccugugc	auuccaucucugccacccugugc	auuccaucucugccacccugugc	auuccaucucugccacccugugc	auuccaucucugccacccugugc	auuccaucucugccacccugugc	auuccaucucugccacccugugc	auuccaucucugccacccugugc	auuccaucucugccacccugugc	0	5	0	0	0	0	5	5	0	0	0.350612	0	0	0	0	0.350612	0.350612	0
32	conserve-GPD-miR-989-3p	aggcaggaggcagaugccacaccuugcugugaggacagcugugaugucuggcucccuugucu	aggcaggaggcagaugccacaccuugcugugaggacagcugugaugucuggcucccuugucu	aggcaggaggcagaugccacaccuugcugugaggacagcugugaugucuggcucccuugucu	aggcaggaggcagaugccacaccuugcugugaggacagcugugaugucuggcucccuugucu	aggcaggaggcagaugccacaccuugcugugaggacagcugugaugucuggcucccuugucu	aggcaggaggcagaugccacaccuugcugugaggacagcugugaugucuggcucccuugucu	aggcaggaggcagaugccacaccuugcugugaggacagcugugaugucuggcucccuugucu	aggcaggaggcagaugccacaccuugcugugaggacagcugugaugucuggcucccuugucu	aggcaggaggcagaugccacaccuugcugugaggacagcugugaugucuggcucccuugucu	ugugaugucuggcucccuugucu	ugugaugucuggcucccuugucu	ugugaugucuggcucccuugucu	ugugaugucuggcucccuugucu	ugugaugucuggcucccuugucu	ugugaugucuggcucccuugucu	ugugaugucuggcucccuugucu	ugugaugucuggcucccuugucu	ugugaugucuggcucccuugucu	5	0	5	0	5	5	5	5	0	0.37703	0	0.37703	0	0.37703	0.37703	0.37703	0.37703	0
33	conserve-GPD-miR-729-5p	uucaccaccuucuccauccuggggagaggaggauaaggggaucaag	uucaccaccuucuccauccuggggagaggaggauaaggggaucaag	uucaccaccuucuccauccuggggagaggaggauaaggggaucaag	uucaccaccuucuccauccuggggagaggaggauaaggggaucaag	uucaccaccuucuccauccuggggagaggaggauaaggggaucaag	uucaccaccuucuccauccuggggagaggaggauaaggggaucaag	uucaccaccuucuccauccuggggagaggaggauaaggggaucaag	uucaccaccuucuccauccuggggagaggaggauaaggggaucaag	uucaccaccuucuccauccuggggagaggaggauaaggggaucaag	uucaccaccuucuccauccu	uucaccaccuucuccauccu	uucaccaccuucuccauccu	uucaccaccuucuccauccu	uucaccaccuucuccauccu	uucaccaccuucuccauccu	uucaccaccuucuccauccu	uucaccaccuucuccauccu	uucaccaccuucuccauccu	0	16	0	0	0	16	16	0	0	0	1.12196	0	0	0	1.12196	1.12196	0	0
34	conserve-GPD-miR-3397-3p	cuuguccuaauuccuggccaucuuuuaaaaauuagagauaggcugagaauuagagacauggu	cuuguccuaauuccuggccaucuuuuaaaaauuagagauaggcugagaauuagagacauggu	cuuguccuaauuccuggccaucuuuuaaaaauuagagauaggcugagaauuagagacauggu	cuuguccuaauuccuggccaucuuuuaaaaauuagagauaggcugagaauuagagacauggu	cuuguccuaauuccuggccaucuuuuaaaaauuagagauaggcugagaauuagagacauggu	cuuguccuaauuccuggccaucuuuuaaaaauuagagauaggcugagaauuagagacauggu	cuuguccuaauuccuggccaucuuuuaaaaauuagagauaggcugagaauuagagacauggu	cuuguccuaauuccuggccaucuuuuaaaaauuagagauaggcugagaauuagagacauggu	cuuguccuaauuccuggccaucuuuuaaaaauuagagauaggcugagaauuagagacauggu	uaggcugagaauuagagacauggu	uaggcugagaauuagagacauggu	uaggcugagaauuagagacauggu	uaggcugagaauuagagacauggu	uaggcugagaauuagagacauggu	uaggcugagaauuagagacauggu	uaggcugagaauuagagacauggu	uaggcugagaauuagagacauggu	uaggcugagaauuagagacauggu	0	0	0	0	4	0	0	0	4	0	0	0	0	0.303329	0	0	0	0.303329
35	conserve-GPD-miR-12220-5p	agcccgcguguaguucuuccguauguaggugaaaauggggaagaacaggcgcggugcuug	agcccgcguguaguucuuccguauguaggugaaaauggggaagaacaggcgcggugcuug	agcccgcguguaguucuuccguauguaggugaaaauggggaagaacaggcgcggugcuug	agcccgcguguaguucuuccguauguaggugaaaauggggaagaacaggcgcggugcuug	agcccgcguguaguucuuccguauguaggugaaaauggggaagaacaggcgcggugcuug	agcccgcguguaguucuuccguauguaggugaaaauggggaagaacaggcgcggugcuug	agcccgcguguaguucuuccguauguaggugaaaauggggaagaacaggcgcggugcuug	agcccgcguguaguucuuccguauguaggugaaaauggggaagaacaggcgcggugcuug	agcccgcguguaguucuuccguauguaggugaaaauggggaagaacaggcgcggugcuug	agcccgcguguaguucuuccgu	agcccgcguguaguucuuccgu	agcccgcguguaguucuuccgu	agcccgcguguaguucuuccgu	agcccgcguguaguucuuccgu	agcccgcguguaguucuuccgu	agcccgcguguaguucuuccgu	agcccgcguguaguucuuccgu	agcccgcguguaguucuuccgu	0	0	11	0	0	0	11	0	11	0	0	0.834154	0	0	0	0.834154	0	0.834154
36	conserve-GPD-miR-US33-3p	agcucuucgacuggguaagucacggucagaacuagagcaucu	agcucuucgacuggguaagucacggucagaacuagagcaucu	agcucuucgacuggguaagucacggucagaacuagagcaucu	agcucuucgacuggguaagucacggucagaacuagagcaucu	agcucuucgacuggguaagucacggucagaacuagagcaucu	agcucuucgacuggguaagucacggucagaacuagagcaucu	agcucuucgacuggguaagucacggucagaacuagagcaucu	agcucuucgacuggguaagucacggucagaacuagagcaucu	agcucuucgacuggguaagucacggucagaacuagagcaucu	ucacggucagaacuagagcaucu	ucacggucagaacuagagcaucu	ucacggucagaacuagagcaucu	ucacggucagaacuagagcaucu	ucacggucagaacuagagcaucu	ucacggucagaacuagagcaucu	ucacggucagaacuagagcaucu	ucacggucagaacuagagcaucu	ucacggucagaacuagagcaucu	0	0	0	0	3	0	0	0	0	0	0	0	0	0.267037	0	0	0	0
37	conserve-GPD-miR-7636-5p	gauacuuaggaguagaacugcaggguuuauaauaagcauuuccacuccuagauauuua	gauacuuaggaguagaacugcaggguuuauaauaagcauuuccacuccuagauauuua	gauacuuaggaguagaacugcaggguuuauaauaagcauuuccacuccuagauauuua	gauacuuaggaguagaacugcaggguuuauaauaagcauuuccacuccuagauauuua	gauacuuaggaguagaacugcaggguuuauaauaagcauuuccacuccuagauauuua	gauacuuaggaguagaacugcaggguuuauaauaagcauuuccacuccuagauauuua	gauacuuaggaguagaacugcaggguuuauaauaagcauuuccacuccuagauauuua	gauacuuaggaguagaacugcaggguuuauaauaagcauuuccacuccuagauauuua	gauacuuaggaguagaacugcaggguuuauaauaagcauuuccacuccuagauauuua	gauacuuaggaguagaacug	gauacuuaggaguagaacug	gauacuuaggaguagaacug	gauacuuaggaguagaacug	gauacuuaggaguagaacug	gauacuuaggaguagaacug	gauacuuaggaguagaacug	gauacuuaggaguagaacug	gauacuuaggaguagaacug	0	0	3	3	0	0	0	0	0	0	0	0.239789	0.239789	0	0	0	0	0
38	conserve-GPD-miR-2758-3p	cgcccaggcgugugcaucuaccuggaccccgaggagagcgagcgccugggcaca	cgcccaggcgugugcaucuaccuggaccccgaggagagcgagcgccugggcaca	cgcccaggcgugugcaucuaccuggaccccgaggagagcgagcgccugggcaca	cgcccaggcgugugcaucuaccuggaccccgaggagagcgagcgccugggcaca	cgcccaggcgugugcaucuaccuggaccccgaggagagcgagcgccugggcaca	cgcccaggcgugugcaucuaccuggaccccgaggagagcgagcgccugggcaca	cgcccaggcgugugcaucuaccuggaccccgaggagagcgagcgccugggcaca	cgcccaggcgugugcaucuaccuggaccccgaggagagcgagcgccugggcaca	cgcccaggcgugugcaucuaccuggaccccgaggagagcgagcgccugggcaca	agagcgagcgccugggcaca	agagcgagcgccugggcaca	agagcgagcgccugggcaca	agagcgagcgccugggcaca	agagcgagcgccugggcaca	agagcgagcgccugggcaca	agagcgagcgccugggcaca	agagcgagcgccugggcaca	agagcgagcgccugggcaca	0	0	8	0	8	0	8	8	8	0	0	0.724262	0	0.724262	0	0.724262	0.724262	0.724262
39	conserve-GPD-miR-729-1-3p	ucauuccugcccuaaagcuaaguaaaaucuggguucuuaggguuggggacaaggaugaga	ucauuccugcccuaaagcuaaguaaaaucuggguucuuaggguuggggacaaggaugaga	ucauuccugcccuaaagcuaaguaaaaucuggguucuuaggguuggggacaaggaugaga	ucauuccugcccuaaagcuaaguaaaaucuggguucuuaggguuggggacaaggaugaga	ucauuccugcccuaaagcuaaguaaaaucuggguucuuaggguuggggacaaggaugaga	ucauuccugcccuaaagcuaaguaaaaucuggguucuuaggguuggggacaaggaugaga	ucauuccugcccuaaagcuaaguaaaaucuggguucuuaggguuggggacaaggaugaga	ucauuccugcccuaaagcuaaguaaaaucuggguucuuaggguuggggacaaggaugaga	ucauuccugcccuaaagcuaaguaaaaucuggguucuuaggguuggggacaaggaugaga	uaggguuggggacaaggaugaga	uaggguuggggacaaggaugaga	uaggguuggggacaaggaugaga	uaggguuggggacaaggaugaga	uaggguuggggacaaggaugaga	uaggguuggggacaaggaugaga	uaggguuggggacaaggaugaga	uaggguuggggacaaggaugaga	uaggguuggggacaaggaugaga	0	0	3	0	0	0	3	0	0	0	0	0.239789	0	0	0	0.239789	0	0
40	conserve-GPD-miR-2996-3p	uuuucagagacgaaaugagucuuuauuugaugagaggagaccauucugccucugaggacu	uuuucagagacgaaaugagucuuuauuugaugagaggagaccauucugccucugaggacu	uuuucagagacgaaaugagucuuuauuugaugagaggagaccauucugccucugaggacu	uuuucagagacgaaaugagucuuuauuugaugagaggagaccauucugccucugaggacu	uuuucagagacgaaaugagucuuuauuugaugagaggagaccauucugccucugaggacu	uuuucagagacgaaaugagucuuuauuugaugagaggagaccauucugccucugaggacu	uuuucagagacgaaaugagucuuuauuugaugagaggagaccauucugccucugaggacu	uuuucagagacgaaaugagucuuuauuugaugagaggagaccauucugccucugaggacu	uuuucagagacgaaaugagucuuuauuugaugagaggagaccauucugccucugaggacu	accauucugccucugaggacu	accauucugccucugaggacu	accauucugccucugaggacu	accauucugccucugaggacu	accauucugccucugaggacu	accauucugccucugaggacu	accauucugccucugaggacu	accauucugccucugaggacu	accauucugccucugaggacu	0	0	5	5	0	0	0	5	5	0	0	0.480369	0.480369	0	0	0	0.480369	0.480369
41	conserve-GPD-miR-7636-1-5p	ccacuguggccauuuccgauugucacaccuuacuaucuugugaggugcagcuguuagggagccgaaaaagugaaggu	ccacuguggccauuuccgauugucacaccuuacuaucuugugaggugcagcuguuagggagccgaaaaagugaaggu	ccacuguggccauuuccgauugucacaccuuacuaucuugugaggugcagcuguuagggagccgaaaaagugaaggu	ccacuguggccauuuccgauugucacaccuuacuaucuugugaggugcagcuguuagggagccgaaaaagugaaggu	ccacuguggccauuuccgauugucacaccuuacuaucuugugaggugcagcuguuagggagccgaaaaagugaaggu	ccacuguggccauuuccgauugucacaccuuacuaucuugugaggugcagcuguuagggagccgaaaaagugaaggu	ccacuguggccauuuccgauugucacaccuuacuaucuugugaggugcagcuguuagggagccgaaaaagugaaggu	ccacuguggccauuuccgauugucacaccuuacuaucuugugaggugcagcuguuagggagccgaaaaagugaaggu	ccacuguggccauuuccgauugucacaccuuacuaucuugugaggugcagcuguuagggagccgaaaaagugaaggu	ccacuguggccauuuccgauuguca	ccacuguggccauuuccgauuguca	ccacuguggccauuuccgauuguca	ccacuguggccauuuccgauuguca	ccacuguggccauuuccgauuguca	ccacuguggccauuuccgauuguca	ccacuguggccauuuccgauuguca	ccacuguggccauuuccgauuguca	ccacuguggccauuuccgauuguca	0	0	0	0	0	0	0	0	5	0	0	0	0	0	0	0	0	0.379161
42	conserve-GPD-miR-2249-5p	uacgaagaggacguggcgugggcagaugggcccagccucccgcccucuccgugac	uacgaagaggacguggcgugggcagaugggcccagccucccgcccucuccgugac	uacgaagaggacguggcgugggcagaugggcccagccucccgcccucuccgugac	uacgaagaggacguggcgugggcagaugggcccagccucccgcccucuccgugac	uacgaagaggacguggcgugggcagaugggcccagccucccgcccucuccgugac	uacgaagaggacguggcgugggcagaugggcccagccucccgcccucuccgugac	uacgaagaggacguggcgugggcagaugggcccagccucccgcccucuccgugac	uacgaagaggacguggcgugggcagaugggcccagccucccgcccucuccgugac	uacgaagaggacguggcgugggcagaugggcccagccucccgcccucuccgugac	uacgaagaggacguggcguggg	uacgaagaggacguggcguggg	uacgaagaggacguggcguggg	uacgaagaggacguggcguggg	uacgaagaggacguggcguggg	uacgaagaggacguggcguggg	uacgaagaggacguggcguggg	uacgaagaggacguggcguggg	uacgaagaggacguggcguggg	0	12	0	0	0	12	12	12	0	0	1.08639	0	0	0	1.08639	1.08639	1.08639	0
43	conserve-GPD-miR-8190-5p	aucaggggcaccugggugguuaggucgguuaggcauccagcucuugauuu	aucaggggcaccugggugguuaggucgguuaggcauccagcucuugauuu	aucaggggcaccugggugguuaggucgguuaggcauccagcucuugauuu	aucaggggcaccugggugguuaggucgguuaggcauccagcucuugauuu	aucaggggcaccugggugguuaggucgguuaggcauccagcucuugauuu	aucaggggcaccugggugguuaggucgguuaggcauccagcucuugauuu	aucaggggcaccugggugguuaggucgguuaggcauccagcucuugauuu	aucaggggcaccugggugguuaggucgguuaggcauccagcucuugauuu	aucaggggcaccugggugguuaggucgguuaggcauccagcucuugauuu	aucaggggcaccugggugguu	aucaggggcaccugggugguu	aucaggggcaccugggugguu	aucaggggcaccugggugguu	aucaggggcaccugggugguu	aucaggggcaccugggugguu	aucaggggcaccugggugguu	aucaggggcaccugggugguu	aucaggggcaccugggugguu	109	109	109	109	109	109	109	109	109	10.4721	10.4721	10.4721	10.4721	10.4721	10.4721	10.4721	10.4721	10.4721
44	conserve-GPD-miR-33-5p	aagugucucuguggugcaauugguuagcacauucggcuauuaacugaaagguuggugguucaauuccacccagggaugcuugu	aagugucucuguggugcaauugguuagcacauucggcuauuaacugaaagguuggugguucaauuccacccagggaugcuugu	aagugucucuguggugcaauugguuagcacauucggcuauuaacugaaagguuggugguucaauuccacccagggaugcuugu	aagugucucuguggugcaauugguuagcacauucggcuauuaacugaaagguuggugguucaauuccacccagggaugcuugu	aagugucucuguggugcaauugguuagcacauucggcuauuaacugaaagguuggugguucaauuccacccagggaugcuugu	aagugucucuguggugcaauugguuagcacauucggcuauuaacugaaagguuggugguucaauuccacccagggaugcuugu	aagugucucuguggugcaauugguuagcacauucggcuauuaacugaaagguuggugguucaauuccacccagggaugcuugu	aagugucucuguggugcaauugguuagcacauucggcuauuaacugaaagguuggugguucaauuccacccagggaugcuugu	aagugucucuguggugcaauugguuagcacauucggcuauuaacugaaagguuggugguucaauuccacccagggaugcuugu	aagugucucuguggugcaauug	aagugucucuguggugcaauug	aagugucucuguggugcaauug	aagugucucuguggugcaauug	aagugucucuguggugcaauug	aagugucucuguggugcaauug	aagugucucuguggugcaauug	aagugucucuguggugcaauug	aagugucucuguggugcaauug	7	7	7	7	7	0	7	7	7	0.530825	0.530825	0.530825	0.530825	0.530825	0	0.530825	0.530825	0.530825
45	conserve-GPD-miR-2968-5p	gucugcuuucggcucaggucccaaaguccugggaucgagccuagcaucug	gucugcuuucggcucaggucccaaaguccugggaucgagccuagcaucug	gucugcuuucggcucaggucccaaaguccugggaucgagccuagcaucug	gucugcuuucggcucaggucccaaaguccugggaucgagccuagcaucug	gucugcuuucggcucaggucccaaaguccugggaucgagccuagcaucug	gucugcuuucggcucaggucccaaaguccugggaucgagccuagcaucug	gucugcuuucggcucaggucccaaaguccugggaucgagccuagcaucug	gucugcuuucggcucaggucccaaaguccugggaucgagccuagcaucug	gucugcuuucggcucaggucccaaaguccugggaucgagccuagcaucug	gucugcuuucggcucaggucc	gucugcuuucggcucaggucc	gucugcuuucggcucaggucc	gucugcuuucggcucaggucc	gucugcuuucggcucaggucc	gucugcuuucggcucaggucc	gucugcuuucggcucaggucc	gucugcuuucggcucaggucc	gucugcuuucggcucaggucc	9	9	9	0	9	9	9	9	9	0.678653	0.678653	0.678653	0	0.678653	0.678653	0.678653	0.678653	0.678653
46	conserve-GPD-miR-1716-5p	aaaaugcagauuccuggggccuccugagagaccgugagaggcccaagaaucugcauuuuaa	aaaaugcagauuccuggggccuccugagagaccgugagaggcccaagaaucugcauuuuaa	aaaaugcagauuccuggggccuccugagagaccgugagaggcccaagaaucugcauuuuaa	aaaaugcagauuccuggggccuccugagagaccgugagaggcccaagaaucugcauuuuaa	aaaaugcagauuccuggggccuccugagagaccgugagaggcccaagaaucugcauuuuaa	aaaaugcagauuccuggggccuccugagagaccgugagaggcccaagaaucugcauuuuaa	aaaaugcagauuccuggggccuccugagagaccgugagaggcccaagaaucugcauuuuaa	aaaaugcagauuccuggggccuccugagagaccgugagaggcccaagaaucugcauuuuaa	aaaaugcagauuccuggggccuccugagagaccgugagaggcccaagaaucugcauuuuaa	aaaaugcagauuccuggggccucc	aaaaugcagauuccuggggccucc	aaaaugcagauuccuggggccucc	aaaaugcagauuccuggggccucc	aaaaugcagauuccuggggccucc	aaaaugcagauuccuggggccucc	aaaaugcagauuccuggggccucc	aaaaugcagauuccuggggccucc	aaaaugcagauuccuggggccucc	57	57	0	57	57	57	57	57	57	5.16037	5.16037	0	5.16037	5.16037	5.16037	5.16037	5.16037	5.16037
47	conserve-GPD-miR-1306-5p	ccaccuccagcucuguugccagugucgcuccgagccuggcuacggagacggcgguguuu	ccaccuccagcucuguugccagugucgcuccgagccuggcuacggagacggcgguguuu	ccaccuccagcucuguugccagugucgcuccgagccuggcuacggagacggcgguguuu	ccaccuccagcucuguugccagugucgcuccgagccuggcuacggagacggcgguguuu	ccaccuccagcucuguugccagugucgcuccgagccuggcuacggagacggcgguguuu	ccaccuccagcucuguugccagugucgcuccgagccuggcuacggagacggcgguguuu	ccaccuccagcucuguugccagugucgcuccgagccuggcuacggagacggcgguguuu	ccaccuccagcucuguugccagugucgcuccgagccuggcuacggagacggcgguguuu	ccaccuccagcucuguugccagugucgcuccgagccuggcuacggagacggcgguguuu	ccaccuccagcucuguugccagu	ccaccuccagcucuguugccagu	ccaccuccagcucuguugccagu	ccaccuccagcucuguugccagu	ccaccuccagcucuguugccagu	ccaccuccagcucuguugccagu	ccaccuccagcucuguugccagu	ccaccuccagcucuguugccagu	ccaccuccagcucuguugccagu	9	0	0	0	9	9	0	0	9	0.701053	0	0	0	0.701053	0.701053	0	0	0.701053
48	conserve-GPD-miR-6671-5p	cggaccguggggggugcucguucucuggccccgggcacgggccucccuucccgguccagc	cggaccguggggggugcucguucucuggccccgggcacgggccucccuucccgguccagc	cggaccguggggggugcucguucucuggccccgggcacgggccucccuucccgguccagc	cggaccguggggggugcucguucucuggccccgggcacgggccucccuucccgguccagc	cggaccguggggggugcucguucucuggccccgggcacgggccucccuucccgguccagc	cggaccguggggggugcucguucucuggccccgggcacgggccucccuucccgguccagc	cggaccguggggggugcucguucucuggccccgggcacgggccucccuucccgguccagc	cggaccguggggggugcucguucucuggccccgggcacgggccucccuucccgguccagc	cggaccguggggggugcucguucucuggccccgggcacgggccucccuucccgguccagc	cggaccguggggggugcucgu	cggaccguggggggugcucgu	cggaccguggggggugcucgu	cggaccguggggggugcucgu	cggaccguggggggugcucgu	cggaccguggggggugcucgu	cggaccguggggggugcucgu	cggaccguggggggugcucgu	cggaccguggggggugcucgu	0	0	5	5	0	5	5	0	5	0	0	0.452664	0.452664	0	0.452664	0.452664	0	0.452664
49	conserve-GPD-miR-1574-5p	gcaggaggaggaggcgcgacgccgcagccagcaccgcgagcugcag	gcaggaggaggaggcgcgacgccgcagccagcaccgcgagcugcag	gcaggaggaggaggcgcgacgccgcagccagcaccgcgagcugcag	gcaggaggaggaggcgcgacgccgcagccagcaccgcgagcugcag	gcaggaggaggaggcgcgacgccgcagccagcaccgcgagcugcag	gcaggaggaggaggcgcgacgccgcagccagcaccgcgagcugcag	gcaggaggaggaggcgcgacgccgcagccagcaccgcgagcugcag	gcaggaggaggaggcgcgacgccgcagccagcaccgcgagcugcag	gcaggaggaggaggcgcgacgccgcagccagcaccgcgagcugcag	gcaggaggaggaggcgcg	gcaggaggaggaggcgcg	gcaggaggaggaggcgcg	gcaggaggaggaggcgcg	gcaggaggaggaggcgcg	gcaggaggaggaggcgcg	gcaggaggaggaggcgcg	gcaggaggaggaggcgcg	gcaggaggaggaggcgcg	0	0	0	0	3	0	0	0	0	0	0	0	0	0.267037	0	0	0	0
50	conserve-GPD-miR-5467-5p	uucccaugcucccccagaucagugucucuuaucugggggggcaugggaag	uucccaugcucccccagaucagugucucuuaucugggggggcaugggaag	uucccaugcucccccagaucagugucucuuaucugggggggcaugggaag	uucccaugcucccccagaucagugucucuuaucugggggggcaugggaag	uucccaugcucccccagaucagugucucuuaucugggggggcaugggaag	uucccaugcucccccagaucagugucucuuaucugggggggcaugggaag	uucccaugcucccccagaucagugucucuuaucugggggggcaugggaag	uucccaugcucccccagaucagugucucuuaucugggggggcaugggaag	uucccaugcucccccagaucagugucucuuaucugggggggcaugggaag	uucccaugcucccccagauc	uucccaugcucccccagauc	uucccaugcucccccagauc	uucccaugcucccccagauc	uucccaugcucccccagauc	uucccaugcucccccagauc	uucccaugcucccccagauc	uucccaugcucccccagauc	uucccaugcucccccagauc	0	0	0	0	0	7	7	0	0	0	0	0	0	0	0.633729	0.633729	0	0
51	conserve-GPD-miR-5467-3p	uucccaugcucccccagaucagugucucuuaucugggggggcaugggaag	uucccaugcucccccagaucagugucucuuaucugggggggcaugggaag	uucccaugcucccccagaucagugucucuuaucugggggggcaugggaag	uucccaugcucccccagaucagugucucuuaucugggggggcaugggaag	uucccaugcucccccagaucagugucucuuaucugggggggcaugggaag	uucccaugcucccccagaucagugucucuuaucugggggggcaugggaag	uucccaugcucccccagaucagugucucuuaucugggggggcaugggaag	uucccaugcucccccagaucagugucucuuaucugggggggcaugggaag	uucccaugcucccccagaucagugucucuuaucugggggggcaugggaag	uaucugggggggcaugggaag	uaucugggggggcaugggaag	uaucugggggggcaugggaag	uaucugggggggcaugggaag	uaucugggggggcaugggaag	uaucugggggggcaugggaag	uaucugggggggcaugggaag	uaucugggggggcaugggaag	uaucugggggggcaugggaag	0	0	0	0	0	7	7	0	0	0	0	0	0	0	0.633729	0.633729	0	0
52	conserve-GPD-miR-1803-5p	aaugggacagagggggcucggggcccaggagcagcacccugagccucccugugucuuccca	aaugggacagagggggcucggggcccaggagcagcacccugagccucccugugucuuccca	aaugggacagagggggcucggggcccaggagcagcacccugagccucccugugucuuccca	aaugggacagagggggcucggggcccaggagcagcacccugagccucccugugucuuccca	aaugggacagagggggcucggggcccaggagcagcacccugagccucccugugucuuccca	aaugggacagagggggcucggggcccaggagcagcacccugagccucccugugucuuccca	aaugggacagagggggcucggggcccaggagcagcacccugagccucccugugucuuccca	aaugggacagagggggcucggggcccaggagcagcacccugagccucccugugucuuccca	aaugggacagagggggcucggggcccaggagcagcacccugagccucccugugucuuccca	aaugggacagagggggcucggg	aaugggacagagggggcucggg	aaugggacagagggggcucggg	aaugggacagagggggcucggg	aaugggacagagggggcucggg	aaugggacagagggggcucggg	aaugggacagagggggcucggg	aaugggacagagggggcucggg	aaugggacagagggggcucggg	0	3	3	0	3	3	3	3	3	0	0.227497	0.227497	0	0.227497	0.227497	0.227497	0.227497	0.227497
53	conserve-GPD-miR-1803-3p	aaugggacagagggggcucggggcccaggagcagcacccugagccucccugugucuuccca	aaugggacagagggggcucggggcccaggagcagcacccugagccucccugugucuuccca	aaugggacagagggggcucggggcccaggagcagcacccugagccucccugugucuuccca	aaugggacagagggggcucggggcccaggagcagcacccugagccucccugugucuuccca	aaugggacagagggggcucggggcccaggagcagcacccugagccucccugugucuuccca	aaugggacagagggggcucggggcccaggagcagcacccugagccucccugugucuuccca	aaugggacagagggggcucggggcccaggagcagcacccugagccucccugugucuuccca	aaugggacagagggggcucggggcccaggagcagcacccugagccucccugugucuuccca	aaugggacagagggggcucggggcccaggagcagcacccugagccucccugugucuuccca	ugagccucccugugucuuccca	ugagccucccugugucuuccca	ugagccucccugugucuuccca	ugagccucccugugucuuccca	ugagccucccugugucuuccca	ugagccucccugugucuuccca	ugagccucccugugucuuccca	ugagccucccugugucuuccca	ugagccucccugugucuuccca	0	3	3	0	3	3	3	3	3	0	0.227497	0.227497	0	0.227497	0.227497	0.227497	0.227497	0.227497
54	conserve-GPD-miR-1587-5p	agugcugggaacacaggacgugcauaaaucaauagcacgcaccugaacccagccaugc	agugcugggaacacaggacgugcauaaaucaauagcacgcaccugaacccagccaugc	agugcugggaacacaggacgugcauaaaucaauagcacgcaccugaacccagccaugc	agugcugggaacacaggacgugcauaaaucaauagcacgcaccugaacccagccaugc	agugcugggaacacaggacgugcauaaaucaauagcacgcaccugaacccagccaugc	agugcugggaacacaggacgugcauaaaucaauagcacgcaccugaacccagccaugc	agugcugggaacacaggacgugcauaaaucaauagcacgcaccugaacccagccaugc	agugcugggaacacaggacgugcauaaaucaauagcacgcaccugaacccagccaugc	agugcugggaacacaggacgugcauaaaucaauagcacgcaccugaacccagccaugc	agugcugggaacacaggacgug	agugcugggaacacaggacgug	agugcugggaacacaggacgug	agugcugggaacacaggacgug	agugcugggaacacaggacgug	agugcugggaacacaggacgug	agugcugggaacacaggacgug	agugcugggaacacaggacgug	agugcugggaacacaggacgug	0	0	0	4	0	4	0	0	0	0	0	0	0.384295	0	0.384295	0	0	0
55	conserve-GPD-miR-4617-1-3p	ucuccaggaacuguccuggccagaugcaagcaacgcuuaugucguggcgguuccuggagcga	ucuccaggaacuguccuggccagaugcaagcaacgcuuaugucguggcgguuccuggagcga	ucuccaggaacuguccuggccagaugcaagcaacgcuuaugucguggcgguuccuggagcga	ucuccaggaacuguccuggccagaugcaagcaacgcuuaugucguggcgguuccuggagcga	ucuccaggaacuguccuggccagaugcaagcaacgcuuaugucguggcgguuccuggagcga	ucuccaggaacuguccuggccagaugcaagcaacgcuuaugucguggcgguuccuggagcga	ucuccaggaacuguccuggccagaugcaagcaacgcuuaugucguggcgguuccuggagcga	ucuccaggaacuguccuggccagaugcaagcaacgcuuaugucguggcgguuccuggagcga	ucuccaggaacuguccuggccagaugcaagcaacgcuuaugucguggcgguuccuggagcga	ucguggcgguuccuggagcga	ucguggcgguuccuggagcga	ucguggcgguuccuggagcga	ucguggcgguuccuggagcga	ucguggcgguuccuggagcga	ucguggcgguuccuggagcga	ucguggcgguuccuggagcga	ucguggcgguuccuggagcga	ucguggcgguuccuggagcga	0	4	0	4	4	4	4	4	0	0	0.301624	0	0.301624	0.301624	0.301624	0.301624	0.301624	0
56	conserve-GPD-miR-10299-5p	uucggcaccaacggcuuggggggcuucccgccgcucaacagcgugucuccgaacccgcuggugcugcug	uucggcaccaacggcuuggggggcuucccgccgcucaacagcgugucuccgaacccgcuggugcugcug	uucggcaccaacggcuuggggggcuucccgccgcucaacagcgugucuccgaacccgcuggugcugcug	uucggcaccaacggcuuggggggcuucccgccgcucaacagcgugucuccgaacccgcuggugcugcug	uucggcaccaacggcuuggggggcuucccgccgcucaacagcgugucuccgaacccgcuggugcugcug	uucggcaccaacggcuuggggggcuucccgccgcucaacagcgugucuccgaacccgcuggugcugcug	uucggcaccaacggcuuggggggcuucccgccgcucaacagcgugucuccgaacccgcuggugcugcug	uucggcaccaacggcuuggggggcuucccgccgcucaacagcgugucuccgaacccgcuggugcugcug	uucggcaccaacggcuuggggggcuucccgccgcucaacagcgugucuccgaacccgcuggugcugcug	uucggcaccaacggcuugggg	uucggcaccaacggcuugggg	uucggcaccaacggcuugggg	uucggcaccaacggcuugggg	uucggcaccaacggcuugggg	uucggcaccaacggcuugggg	uucggcaccaacggcuugggg	uucggcaccaacggcuugggg	uucggcaccaacggcuugggg	3	0	0	0	3	0	0	3	3	0.267037	0	0	0	0.267037	0	0	0.267037	0.267037
57	conserve-GPD-miR-29b-3p	ggggggcccaggguacuggcccuuaagcugaucucugugcucccuag	ggggggcccaggguacuggcccuuaagcugaucucugugcucccuag	ggggggcccaggguacuggcccuuaagcugaucucugugcucccuag	ggggggcccaggguacuggcccuuaagcugaucucugugcucccuag	ggggggcccaggguacuggcccuuaagcugaucucugugcucccuag	ggggggcccaggguacuggcccuuaagcugaucucugugcucccuag	ggggggcccaggguacuggcccuuaagcugaucucugugcucccuag	ggggggcccaggguacuggcccuuaagcugaucucugugcucccuag	ggggggcccaggguacuggcccuuaagcugaucucugugcucccuag	cugaucucugugcucccuag	cugaucucugugcucccuag	cugaucucugugcucccuag	cugaucucugugcucccuag	cugaucucugugcucccuag	cugaucucugugcucccuag	cugaucucugugcucccuag	cugaucucugugcucccuag	cugaucucugugcucccuag	0	0	7	7	7	0	7	0	0	0	0	0.623086	0.623086	0.623086	0	0.623086	0	0
58	conserve-GPD-miR-2238f-1-5p	ugugacuguuccugguauugauugcauuuguuaguuguacagugcaaccauaggcagucaca	ugugacuguuccugguauugauugcauuuguuaguuguacagugcaaccauaggcagucaca	ugugacuguuccugguauugauugcauuuguuaguuguacagugcaaccauaggcagucaca	ugugacuguuccugguauugauugcauuuguuaguuguacagugcaaccauaggcagucaca	ugugacuguuccugguauugauugcauuuguuaguuguacagugcaaccauaggcagucaca	ugugacuguuccugguauugauugcauuuguuaguuguacagugcaaccauaggcagucaca	ugugacuguuccugguauugauugcauuuguuaguuguacagugcaaccauaggcagucaca	ugugacuguuccugguauugauugcauuuguuaguuguacagugcaaccauaggcagucaca	ugugacuguuccugguauugauugcauuuguuaguuguacagugcaaccauaggcagucaca	ugugacuguuccugguauugauug	ugugacuguuccugguauugauug	ugugacuguuccugguauugauug	ugugacuguuccugguauugauug	ugugacuguuccugguauugauug	ugugacuguuccugguauugauug	ugugacuguuccugguauugauug	ugugacuguuccugguauugauug	ugugacuguuccugguauugauug	0	0	0	0	0	0	0	0	18	0	0	0	0	0	0	0	0	1.36498
59	conserve-GPD-miR-2238f-1-3p	ugugacuguuccugguauugauugcauuuguuaguuguacagugcaaccauaggcagucaca	ugugacuguuccugguauugauugcauuuguuaguuguacagugcaaccauaggcagucaca	ugugacuguuccugguauugauugcauuuguuaguuguacagugcaaccauaggcagucaca	ugugacuguuccugguauugauugcauuuguuaguuguacagugcaaccauaggcagucaca	ugugacuguuccugguauugauugcauuuguuaguuguacagugcaaccauaggcagucaca	ugugacuguuccugguauugauugcauuuguuaguuguacagugcaaccauaggcagucaca	ugugacuguuccugguauugauugcauuuguuaguuguacagugcaaccauaggcagucaca	ugugacuguuccugguauugauugcauuuguuaguuguacagugcaaccauaggcagucaca	ugugacuguuccugguauugauugcauuuguuaguuguacagugcaaccauaggcagucaca	ugcaaccauaggcagucaca	ugcaaccauaggcagucaca	ugcaaccauaggcagucaca	ugcaaccauaggcagucaca	ugcaaccauaggcagucaca	ugcaaccauaggcagucaca	ugcaaccauaggcagucaca	ugcaaccauaggcagucaca	ugcaaccauaggcagucaca	0	0	0	0	0	0	0	0	4	0	0	0	0	0	0	0	0	0.303329
60	conserve-GPD-miR-1010-5p	uuuggaugaggaagauaucugguauucagugaauggaaaccagaaguguuccuaauccuggc	uuuggaugaggaagauaucugguauucagugaauggaaaccagaaguguuccuaauccuggc	uuuggaugaggaagauaucugguauucagugaauggaaaccagaaguguuccuaauccuggc	uuuggaugaggaagauaucugguauucagugaauggaaaccagaaguguuccuaauccuggc	uuuggaugaggaagauaucugguauucagugaauggaaaccagaaguguuccuaauccuggc	uuuggaugaggaagauaucugguauucagugaauggaaaccagaaguguuccuaauccuggc	uuuggaugaggaagauaucugguauucagugaauggaaaccagaaguguuccuaauccuggc	uuuggaugaggaagauaucugguauucagugaauggaaaccagaaguguuccuaauccuggc	uuuggaugaggaagauaucugguauucagugaauggaaaccagaaguguuccuaauccuggc	uuuggaugaggaagauaucuggu	uuuggaugaggaagauaucuggu	uuuggaugaggaagauaucuggu	uuuggaugaggaagauaucuggu	uuuggaugaggaagauaucuggu	uuuggaugaggaagauaucuggu	uuuggaugaggaagauaucuggu	uuuggaugaggaagauaucuggu	uuuggaugaggaagauaucuggu	9	0	0	0	0	0	0	0	9	0.757712	0	0	0	0	0	0	0	0.757712
61	conserve-GPD-miR-1503-5p	ugaggaagcagugaugggcacggccguucacacauggcugaucgugcccacacuggcuuccuccaca	ugaggaagcagugaugggcacggccguucacacauggcugaucgugcccacacuggcuuccuccaca	ugaggaagcagugaugggcacggccguucacacauggcugaucgugcccacacuggcuuccuccaca	ugaggaagcagugaugggcacggccguucacacauggcugaucgugcccacacuggcuuccuccaca	ugaggaagcagugaugggcacggccguucacacauggcugaucgugcccacacuggcuuccuccaca	ugaggaagcagugaugggcacggccguucacacauggcugaucgugcccacacuggcuuccuccaca	ugaggaagcagugaugggcacggccguucacacauggcugaucgugcccacacuggcuuccuccaca	ugaggaagcagugaugggcacggccguucacacauggcugaucgugcccacacuggcuuccuccaca	ugaggaagcagugaugggcacggccguucacacauggcugaucgugcccacacuggcuuccuccaca	ugaggaagcagugaugggcacgg	ugaggaagcagugaugggcacgg	ugaggaagcagugaugggcacgg	ugaggaagcagugaugggcacgg	ugaggaagcagugaugggcacgg	ugaggaagcagugaugggcacgg	ugaggaagcagugaugggcacgg	ugaggaagcagugaugggcacgg	ugaggaagcagugaugggcacgg	8	8	8	0	8	8	8	8	8	0.712098	0.712098	0.712098	0	0.712098	0.712098	0.712098	0.712098	0.712098
62	conserve-GPD-miR-10651-5p	ggagcaggccgugcgucucggccgccgccgccucccgggcgcgcggcccgccccgaggcgcucguucucucccc	ggagcaggccgugcgucucggccgccgccgccucccgggcgcgcggcccgccccgaggcgcucguucucucccc	ggagcaggccgugcgucucggccgccgccgccucccgggcgcgcggcccgccccgaggcgcucguucucucccc	ggagcaggccgugcgucucggccgccgccgccucccgggcgcgcggcccgccccgaggcgcucguucucucccc	ggagcaggccgugcgucucggccgccgccgccucccgggcgcgcggcccgccccgaggcgcucguucucucccc	ggagcaggccgugcgucucggccgccgccgccucccgggcgcgcggcccgccccgaggcgcucguucucucccc	ggagcaggccgugcgucucggccgccgccgccucccgggcgcgcggcccgccccgaggcgcucguucucucccc	ggagcaggccgugcgucucggccgccgccgccucccgggcgcgcggcccgccccgaggcgcucguucucucccc	ggagcaggccgugcgucucggccgccgccgccucccgggcgcgcggcccgccccgaggcgcucguucucucccc	ggagcaggccgugcgucucgg	ggagcaggccgugcgucucgg	ggagcaggccgugcgucucgg	ggagcaggccgugcgucucgg	ggagcaggccgugcgucucgg	ggagcaggccgugcgucucgg	ggagcaggccgugcgucucgg	ggagcaggccgugcgucucgg	ggagcaggccgugcgucucgg	0	3	0	0	0	0	0	3	0	0	0.210367	0	0	0	0	0	0.210367	0
63	conserve-GPD-miR-4552-3p	ucuggggaggcugguguggggugccuggucuuguucaaggcccacuucugccucuuucuggc	ucuggggaggcugguguggggugccuggucuuguucaaggcccacuucugccucuuucuggc	ucuggggaggcugguguggggugccuggucuuguucaaggcccacuucugccucuuucuggc	ucuggggaggcugguguggggugccuggucuuguucaaggcccacuucugccucuuucuggc	ucuggggaggcugguguggggugccuggucuuguucaaggcccacuucugccucuuucuggc	ucuggggaggcugguguggggugccuggucuuguucaaggcccacuucugccucuuucuggc	ucuggggaggcugguguggggugccuggucuuguucaaggcccacuucugccucuuucuggc	ucuggggaggcugguguggggugccuggucuuguucaaggcccacuucugccucuuucuggc	ucuggggaggcugguguggggugccuggucuuguucaaggcccacuucugccucuuucuggc	gcccacuucugccucuuucuggc	gcccacuucugccucuuucuggc	gcccacuucugccucuuucuggc	gcccacuucugccucuuucuggc	gcccacuucugccucuuucuggc	gcccacuucugccucuuucuggc	gcccacuucugccucuuucuggc	gcccacuucugccucuuucuggc	gcccacuucugccucuuucuggc	0	0	0	0	0	0	4	0	0	0	0	0	0	0	0	0.362131	0	0
64	conserve-GPD-miR-1821-3p	cuguugaaaugcagauucugacucagucugccauagggccugaggucugcauuccagcaagc	cuguugaaaugcagauucugacucagucugccauagggccugaggucugcauuccagcaagc	cuguugaaaugcagauucugacucagucugccauagggccugaggucugcauuccagcaagc	cuguugaaaugcagauucugacucagucugccauagggccugaggucugcauuccagcaagc	cuguugaaaugcagauucugacucagucugccauagggccugaggucugcauuccagcaagc	cuguugaaaugcagauucugacucagucugccauagggccugaggucugcauuccagcaagc	cuguugaaaugcagauucugacucagucugccauagggccugaggucugcauuccagcaagc	cuguugaaaugcagauucugacucagucugccauagggccugaggucugcauuccagcaagc	cuguugaaaugcagauucugacucagucugccauagggccugaggucugcauuccagcaagc	ugaggucugcauuccagcaagc	ugaggucugcauuccagcaagc	ugaggucugcauuccagcaagc	ugaggucugcauuccagcaagc	ugaggucugcauuccagcaagc	ugaggucugcauuccagcaagc	ugaggucugcauuccagcaagc	ugaggucugcauuccagcaagc	ugaggucugcauuccagcaagc	49	49	0	49	0	49	49	49	0	4.12532	4.12532	0	4.12532	0	4.12532	4.12532	4.12532	0
65	conserve-GPD-miR-10757-3p	cuccuauuuucccucacaagguuguucugguucuugcuuugucagggaagguaggggcg	cuccuauuuucccucacaagguuguucugguucuugcuuugucagggaagguaggggcg	cuccuauuuucccucacaagguuguucugguucuugcuuugucagggaagguaggggcg	cuccuauuuucccucacaagguuguucugguucuugcuuugucagggaagguaggggcg	cuccuauuuucccucacaagguuguucugguucuugcuuugucagggaagguaggggcg	cuccuauuuucccucacaagguuguucugguucuugcuuugucagggaagguaggggcg	cuccuauuuucccucacaagguuguucugguucuugcuuugucagggaagguaggggcg	cuccuauuuucccucacaagguuguucugguucuugcuuugucagggaagguaggggcg	cuccuauuuucccucacaagguuguucugguucuugcuuugucagggaagguaggggcg	uuugucagggaagguaggggcg	uuugucagggaagguaggggcg	uuugucagggaagguaggggcg	uuugucagggaagguaggggcg	uuugucagggaagguaggggcg	uuugucagggaagguaggggcg	uuugucagggaagguaggggcg	uuugucagggaagguaggggcg	uuugucagggaagguaggggcg	0	0	0	0	0	0	0	3	0	0	0	0	0	0	0	0	0.226218	0
66	conserve-GPD-miR-308-5p	agcaggaugggagcguucagucuuuguggaagcgucugcacguuuccauccugacugu	agcaggaugggagcguucagucuuuguggaagcgucugcacguuuccauccugacugu	agcaggaugggagcguucagucuuuguggaagcgucugcacguuuccauccugacugu	agcaggaugggagcguucagucuuuguggaagcgucugcacguuuccauccugacugu	agcaggaugggagcguucagucuuuguggaagcgucugcacguuuccauccugacugu	agcaggaugggagcguucagucuuuguggaagcgucugcacguuuccauccugacugu	agcaggaugggagcguucagucuuuguggaagcgucugcacguuuccauccugacugu	agcaggaugggagcguucagucuuuguggaagcgucugcacguuuccauccugacugu	agcaggaugggagcguucagucuuuguggaagcgucugcacguuuccauccugacugu	agcaggaugggagcguucagu	agcaggaugggagcguucagu	agcaggaugggagcguucagu	agcaggaugggagcguucagu	agcaggaugggagcguucagu	agcaggaugggagcguucagu	agcaggaugggagcguucagu	agcaggaugggagcguucagu	agcaggaugggagcguucagu	15	15	0	15	15	15	15	15	0	1.44111	1.44111	0	1.44111	1.44111	1.44111	1.44111	1.44111	0
67	conserve-GPD-miR-10072a-3p	cuggccuucucauacagagauucugacuugguucugauucugggagggagggccaggc	cuggccuucucauacagagauucugacuugguucugauucugggagggagggccaggc	cuggccuucucauacagagauucugacuugguucugauucugggagggagggccaggc	cuggccuucucauacagagauucugacuugguucugauucugggagggagggccaggc	cuggccuucucauacagagauucugacuugguucugauucugggagggagggccaggc	cuggccuucucauacagagauucugacuugguucugauucugggagggagggccaggc	cuggccuucucauacagagauucugacuugguucugauucugggagggagggccaggc	cuggccuucucauacagagauucugacuugguucugauucugggagggagggccaggc	cuggccuucucauacagagauucugacuugguucugauucugggagggagggccaggc	auucugggagggagggccaggc	auucugggagggagggccaggc	auucugggagggagggccaggc	auucugggagggagggccaggc	auucugggagggagggccaggc	auucugggagggagggccaggc	auucugggagggagggccaggc	auucugggagggagggccaggc	auucugggagggagggccaggc	0	0	0	0	0	0	3	0	0	0	0	0	0	0	0	0.271598	0	0
68	conserve-GPD-miR-2996-1-3p	acauuuccugagugagagcaacagugucuguguguucuuccagcucaugaaguguga	acauuuccugagugagagcaacagugucuguguguucuuccagcucaugaaguguga	acauuuccugagugagagcaacagugucuguguguucuuccagcucaugaaguguga	acauuuccugagugagagcaacagugucuguguguucuuccagcucaugaaguguga	acauuuccugagugagagcaacagugucuguguguucuuccagcucaugaaguguga	acauuuccugagugagagcaacagugucuguguguucuuccagcucaugaaguguga	acauuuccugagugagagcaacagugucuguguguucuuccagcucaugaaguguga	acauuuccugagugagagcaacagugucuguguguucuuccagcucaugaaguguga	acauuuccugagugagagcaacagugucuguguguucuuccagcucaugaaguguga	ucuuccagcucaugaaguguga	ucuuccagcucaugaaguguga	ucuuccagcucaugaaguguga	ucuuccagcucaugaaguguga	ucuuccagcucaugaaguguga	ucuuccagcucaugaaguguga	ucuuccagcucaugaaguguga	ucuuccagcucaugaaguguga	ucuuccagcucaugaaguguga	42	0	0	0	0	0	0	0	42	3.53599	0	0	0	0	0	0	0	3.53599
69	conserve-GPD-miR-3222-5p	uacuuaucugcuuccuccuccugauuaaaaauagcaaauuuagggggaaggggagauaagcugu	uacuuaucugcuuccuccuccugauuaaaaauagcaaauuuagggggaaggggagauaagcugu	uacuuaucugcuuccuccuccugauuaaaaauagcaaauuuagggggaaggggagauaagcugu	uacuuaucugcuuccuccuccugauuaaaaauagcaaauuuagggggaaggggagauaagcugu	uacuuaucugcuuccuccuccugauuaaaaauagcaaauuuagggggaaggggagauaagcugu	uacuuaucugcuuccuccuccugauuaaaaauagcaaauuuagggggaaggggagauaagcugu	uacuuaucugcuuccuccuccugauuaaaaauagcaaauuuagggggaaggggagauaagcugu	uacuuaucugcuuccuccuccugauuaaaaauagcaaauuuagggggaaggggagauaagcugu	uacuuaucugcuuccuccuccugauuaaaaauagcaaauuuagggggaaggggagauaagcugu	uacuuaucugcuuccuccuccuga	uacuuaucugcuuccuccuccuga	uacuuaucugcuuccuccuccuga	uacuuaucugcuuccuccuccuga	uacuuaucugcuuccuccuccuga	uacuuaucugcuuccuccuccuga	uacuuaucugcuuccuccuccuga	uacuuaucugcuuccuccuccuga	uacuuaucugcuuccuccuccuga	11	11	11	11	11	11	0	11	0	0.879226	0.879226	0.879226	0.879226	0.879226	0.879226	0	0.879226	0
70	conserve-GPD-miR-4732-5p	uuggcagggaugaggacauugacccuguccuuccuuggucguggcuucaccccccaccu	uuggcagggaugaggacauugacccuguccuuccuuggucguggcuucaccccccaccu	uuggcagggaugaggacauugacccuguccuuccuuggucguggcuucaccccccaccu	uuggcagggaugaggacauugacccuguccuuccuuggucguggcuucaccccccaccu	uuggcagggaugaggacauugacccuguccuuccuuggucguggcuucaccccccaccu	uuggcagggaugaggacauugacccuguccuuccuuggucguggcuucaccccccaccu	uuggcagggaugaggacauugacccuguccuuccuuggucguggcuucaccccccaccu	uuggcagggaugaggacauugacccuguccuuccuuggucguggcuucaccccccaccu	uuggcagggaugaggacauugacccuguccuuccuuggucguggcuucaccccccaccu	uuggcagggaugaggacauugacc	uuggcagggaugaggacauugacc	uuggcagggaugaggacauugacc	uuggcagggaugaggacauugacc	uuggcagggaugaggacauugacc	uuggcagggaugaggacauugacc	uuggcagggaugaggacauugacc	uuggcagggaugaggacauugacc	uuggcagggaugaggacauugacc	43	0	43	0	43	0	0	0	43	3.82753	0	3.82753	0	3.82753	0	0	0	3.82753
71	conserve-GPD-miR-5404-1-5p	acccccguccgacuggccgccggcggacccacgcgccgggcaccaaguugaggcggggguuc	acccccguccgacuggccgccggcggacccacgcgccgggcaccaaguugaggcggggguuc	acccccguccgacuggccgccggcggacccacgcgccgggcaccaaguugaggcggggguuc	acccccguccgacuggccgccggcggacccacgcgccgggcaccaaguugaggcggggguuc	acccccguccgacuggccgccggcggacccacgcgccgggcaccaaguugaggcggggguuc	acccccguccgacuggccgccggcggacccacgcgccgggcaccaaguugaggcggggguuc	acccccguccgacuggccgccggcggacccacgcgccgggcaccaaguugaggcggggguuc	acccccguccgacuggccgccggcggacccacgcgccgggcaccaaguugaggcggggguuc	acccccguccgacuggccgccggcggacccacgcgccgggcaccaaguugaggcggggguuc	acccccguccgacuggccgcc	acccccguccgacuggccgcc	acccccguccgacuggccgcc	acccccguccgacuggccgcc	acccccguccgacuggccgcc	acccccguccgacuggccgcc	acccccguccgacuggccgcc	acccccguccgacuggccgcc	acccccguccgacuggccgcc	0	0	0	6	0	0	0	0	6	0	0	0	0.454993	0	0	0	0	0.454993
72	conserve-GPD-miR-7880u-5p	agccccaggucaggagugugccuugcccucugggcaccuccugugccaggggcaauucc	agccccaggucaggagugugccuugcccucugggcaccuccugugccaggggcaauucc	agccccaggucaggagugugccuugcccucugggcaccuccugugccaggggcaauucc	agccccaggucaggagugugccuugcccucugggcaccuccugugccaggggcaauucc	agccccaggucaggagugugccuugcccucugggcaccuccugugccaggggcaauucc	agccccaggucaggagugugccuugcccucugggcaccuccugugccaggggcaauucc	agccccaggucaggagugugccuugcccucugggcaccuccugugccaggggcaauucc	agccccaggucaggagugugccuugcccucugggcaccuccugugccaggggcaauucc	agccccaggucaggagugugccuugcccucugggcaccuccugugccaggggcaauucc	agccccaggucaggagugugc	agccccaggucaggagugugc	agccccaggucaggagugugc	agccccaggucaggagugugc	agccccaggucaggagugugc	agccccaggucaggagugugc	agccccaggucaggagugugc	agccccaggucaggagugugc	agccccaggucaggagugugc	0	3	0	0	0	3	3	0	0	0	0.210367	0	0	0	0.210367	0.210367	0	0
73	conserve-GPD-miR-6695-3p	uacaauucgggacucuuccuggaagaugaguuggauauuuuugggaagaauucugauauuggu	uacaauucgggacucuuccuggaagaugaguuggauauuuuugggaagaauucugauauuggu	uacaauucgggacucuuccuggaagaugaguuggauauuuuugggaagaauucugauauuggu	uacaauucgggacucuuccuggaagaugaguuggauauuuuugggaagaauucugauauuggu	uacaauucgggacucuuccuggaagaugaguuggauauuuuugggaagaauucugauauuggu	uacaauucgggacucuuccuggaagaugaguuggauauuuuugggaagaauucugauauuggu	uacaauucgggacucuuccuggaagaugaguuggauauuuuugggaagaauucugauauuggu	uacaauucgggacucuuccuggaagaugaguuggauauuuuugggaagaauucugauauuggu	uacaauucgggacucuuccuggaagaugaguuggauauuuuugggaagaauucugauauuggu	uugggaagaauucugauauuggu	uugggaagaauucugauauuggu	uugggaagaauucugauauuggu	uugggaagaauucugauauuggu	uugggaagaauucugauauuggu	uugggaagaauucugauauuggu	uugggaagaauucugauauuggu	uugggaagaauucugauauuggu	uugggaagaauucugauauuggu	0	0	0	19	0	0	0	0	0	0	0	0	1.8254	0	0	0	0	0
74	conserve-GPD-miR-6489-3p	ugucgccgcggagccggcggcgcgcagcucggcccggcaccggcccgccgcagacgagg	ugucgccgcggagccggcggcgcgcagcucggcccggcaccggcccgccgcagacgagg	ugucgccgcggagccggcggcgcgcagcucggcccggcaccggcccgccgcagacgagg	ugucgccgcggagccggcggcgcgcagcucggcccggcaccggcccgccgcagacgagg	ugucgccgcggagccggcggcgcgcagcucggcccggcaccggcccgccgcagacgagg	ugucgccgcggagccggcggcgcgcagcucggcccggcaccggcccgccgcagacgagg	ugucgccgcggagccggcggcgcgcagcucggcccggcaccggcccgccgcagacgagg	ugucgccgcggagccggcggcgcgcagcucggcccggcaccggcccgccgcagacgagg	ugucgccgcggagccggcggcgcgcagcucggcccggcaccggcccgccgcagacgagg	ggcaccggcccgccgcagacgagg	ggcaccggcccgccgcagacgagg	ggcaccggcccgccgcagacgagg	ggcaccggcccgccgcagacgagg	ggcaccggcccgccgcagacgagg	ggcaccggcccgccgcagacgagg	ggcaccggcccgccgcagacgagg	ggcaccggcccgccgcagacgagg	ggcaccggcccgccgcagacgagg	3	3	3	3	3	0	3	3	3	0.271598	0.271598	0.271598	0.271598	0.271598	0	0.271598	0.271598	0.271598
75	conserve-GPD-miR-4948-3p	ugggcgggggccccuggcugccucuguguccccacccaggccucaagacaggaaacagccagaggccccucccuug	ugggcgggggccccuggcugccucuguguccccacccaggccucaagacaggaaacagccagaggccccucccuug	ugggcgggggccccuggcugccucuguguccccacccaggccucaagacaggaaacagccagaggccccucccuug	ugggcgggggccccuggcugccucuguguccccacccaggccucaagacaggaaacagccagaggccccucccuug	ugggcgggggccccuggcugccucuguguccccacccaggccucaagacaggaaacagccagaggccccucccuug	ugggcgggggccccuggcugccucuguguccccacccaggccucaagacaggaaacagccagaggccccucccuug	ugggcgggggccccuggcugccucuguguccccacccaggccucaagacaggaaacagccagaggccccucccuug	ugggcgggggccccuggcugccucuguguccccacccaggccucaagacaggaaacagccagaggccccucccuug	ugggcgggggccccuggcugccucuguguccccacccaggccucaagacaggaaacagccagaggccccucccuug	aaacagccagaggccccucccuug	aaacagccagaggccccucccuug	aaacagccagaggccccucccuug	aaacagccagaggccccucccuug	aaacagccagaggccccucccuug	aaacagccagaggccccucccuug	aaacagccagaggccccucccuug	aaacagccagaggccccucccuug	aaacagccagaggccccucccuug	0	0	12	0	0	0	0	0	12	0	0	0.959155	0	0	0	0	0	0.959155
76	conserve-GPD-miR-1706-1-5p	cguggaggaugagcuggcucuuuccccuaaccaagagcgccuccuccuccgcagcuggg	cguggaggaugagcuggcucuuuccccuaaccaagagcgccuccuccuccgcagcuggg	cguggaggaugagcuggcucuuuccccuaaccaagagcgccuccuccuccgcagcuggg	cguggaggaugagcuggcucuuuccccuaaccaagagcgccuccuccuccgcagcuggg	cguggaggaugagcuggcucuuuccccuaaccaagagcgccuccuccuccgcagcuggg	cguggaggaugagcuggcucuuuccccuaaccaagagcgccuccuccuccgcagcuggg	cguggaggaugagcuggcucuuuccccuaaccaagagcgccuccuccuccgcagcuggg	cguggaggaugagcuggcucuuuccccuaaccaagagcgccuccuccuccgcagcuggg	cguggaggaugagcuggcucuuuccccuaaccaagagcgccuccuccuccgcagcuggg	cguggaggaugagcuggcucu	cguggaggaugagcuggcucu	cguggaggaugagcuggcucu	cguggaggaugagcuggcucu	cguggaggaugagcuggcucu	cguggaggaugagcuggcucu	cguggaggaugagcuggcucu	cguggaggaugagcuggcucu	cguggaggaugagcuggcucu	0	0	0	0	0	3	0	0	0	0	0	0	0	0	0.233684	0	0	0
77	conserve-GPD-miR-193a-1-5p	gggauuuuagaacuauuucugggagaaaaaauaucacagaaauaguucuaaaauccgca	gggauuuuagaacuauuucugggagaaaaaauaucacagaaauaguucuaaaauccgca	gggauuuuagaacuauuucugggagaaaaaauaucacagaaauaguucuaaaauccgca	gggauuuuagaacuauuucugggagaaaaaauaucacagaaauaguucuaaaauccgca	gggauuuuagaacuauuucugggagaaaaaauaucacagaaauaguucuaaaauccgca	gggauuuuagaacuauuucugggagaaaaaauaucacagaaauaguucuaaaauccgca	gggauuuuagaacuauuucugggagaaaaaauaucacagaaauaguucuaaaauccgca	gggauuuuagaacuauuucugggagaaaaaauaucacagaaauaguucuaaaauccgca	gggauuuuagaacuauuucugggagaaaaaauaucacagaaauaguucuaaaauccgca	gggauuuuagaacuauuucug	gggauuuuagaacuauuucug	gggauuuuagaacuauuucug	gggauuuuagaacuauuucug	gggauuuuagaacuauuucug	gggauuuuagaacuauuucug	gggauuuuagaacuauuucug	gggauuuuagaacuauuucug	gggauuuuagaacuauuucug	4	0	4	4	0	0	0	0	0	0.336761	0	0.336761	0.336761	0	0	0	0	0
78	conserve-GPD-miR-7443-5p	uuccuggaggucacgaggcugagacccucccugugagccucccucugggcuccaggacucca	uuccuggaggucacgaggcugagacccucccugugagccucccucugggcuccaggacucca	uuccuggaggucacgaggcugagacccucccugugagccucccucugggcuccaggacucca	uuccuggaggucacgaggcugagacccucccugugagccucccucugggcuccaggacucca	uuccuggaggucacgaggcugagacccucccugugagccucccucugggcuccaggacucca	uuccuggaggucacgaggcugagacccucccugugagccucccucugggcuccaggacucca	uuccuggaggucacgaggcugagacccucccugugagccucccucugggcuccaggacucca	uuccuggaggucacgaggcugagacccucccugugagccucccucugggcuccaggacucca	uuccuggaggucacgaggcugagacccucccugugagccucccucugggcuccaggacucca	uuccuggaggucacgaggcugaga	uuccuggaggucacgaggcugaga	uuccuggaggucacgaggcugaga	uuccuggaggucacgaggcugaga	uuccuggaggucacgaggcugaga	uuccuggaggucacgaggcugaga	uuccuggaggucacgaggcugaga	uuccuggaggucacgaggcugaga	uuccuggaggucacgaggcugaga	0	11	11	0	0	0	11	0	0	0	0.879226	0.879226	0	0	0	0.879226	0	0
79	conserve-GPD-miR-29b-1-5p	ugugaccccgagaaggcagagcugugcagcccggggccugcuuucccggggccucaacu	ugugaccccgagaaggcagagcugugcagcccggggccugcuuucccggggccucaacu	ugugaccccgagaaggcagagcugugcagcccggggccugcuuucccggggccucaacu	ugugaccccgagaaggcagagcugugcagcccggggccugcuuucccggggccucaacu	ugugaccccgagaaggcagagcugugcagcccggggccugcuuucccggggccucaacu	ugugaccccgagaaggcagagcugugcagcccggggccugcuuucccggggccucaacu	ugugaccccgagaaggcagagcugugcagcccggggccugcuuucccggggccucaacu	ugugaccccgagaaggcagagcugugcagcccggggccugcuuucccggggccucaacu	ugugaccccgagaaggcagagcugugcagcccggggccugcuuucccggggccucaacu	ugugaccccgagaaggcagagc	ugugaccccgagaaggcagagc	ugugaccccgagaaggcagagc	ugugaccccgagaaggcagagc	ugugaccccgagaaggcagagc	ugugaccccgagaaggcagagc	ugugaccccgagaaggcagagc	ugugaccccgagaaggcagagc	ugugaccccgagaaggcagagc	0	13	0	0	0	13	13	13	0	0	1.17693	0	0	0	1.17693	1.17693	1.17693	0
80	conserve-GPD-miR-4025-3p	acauaaaauaaauaauuauaaauauaugugugugugugugugugu	acauaaaauaaauaauuauaaauauaugugugugugugugugugu	acauaaaauaaauaauuauaaauauaugugugugugugugugugu	acauaaaauaaauaauuauaaauauaugugugugugugugugugu	acauaaaauaaauaauuauaaauauaugugugugugugugugugu	acauaaaauaaauaauuauaaauauaugugugugugugugugugu	acauaaaauaaauaauuauaaauauaugugugugugugugugugu	acauaaaauaaauaauuauaaauauaugugugugugugugugugu	acauaaaauaaauaauuauaaauauaugugugugugugugugugu	auaugugugugugugugugugu	auaugugugugugugugugugu	auaugugugugugugugugugu	auaugugugugugugugugugu	auaugugugugugugugugugu	auaugugugugugugugugugu	auaugugugugugugugugugu	auaugugugugugugugugugu	auaugugugugugugugugugu	0	10	0	0	10	0	0	0	0	0	0.701224	0	0	0.701224	0	0	0	0
81	conserve-GPD-miR-10289-3p	ggucgggagaggaagguauagggugacaucuuuuucccuucccuaccucuccugcugug	ggucgggagaggaagguauagggugacaucuuuuucccuucccuaccucuccugcugug	ggucgggagaggaagguauagggugacaucuuuuucccuucccuaccucuccugcugug	ggucgggagaggaagguauagggugacaucuuuuucccuucccuaccucuccugcugug	ggucgggagaggaagguauagggugacaucuuuuucccuucccuaccucuccugcugug	ggucgggagaggaagguauagggugacaucuuuuucccuucccuaccucuccugcugug	ggucgggagaggaagguauagggugacaucuuuuucccuucccuaccucuccugcugug	ggucgggagaggaagguauagggugacaucuuuuucccuucccuaccucuccugcugug	ggucgggagaggaagguauagggugacaucuuuuucccuucccuaccucuccugcugug	ucccuucccuaccucuccugcugug	ucccuucccuaccucuccugcugug	ucccuucccuaccucuccugcugug	ucccuucccuaccucuccugcugug	ucccuucccuaccucuccugcugug	ucccuucccuaccucuccugcugug	ucccuucccuaccucuccugcugug	ucccuucccuaccucuccugcugug	ucccuucccuaccucuccugcugug	0	3	0	0	0	0	0	3	0	0	0.210367	0	0	0	0	0	0.210367	0
82	conserve-GPD-miR-2514-3p	gaaggaaugccugccuguaagcagguuuauuucuguaguuuacagcugugcuccuuccuucca	gaaggaaugccugccuguaagcagguuuauuucuguaguuuacagcugugcuccuuccuucca	gaaggaaugccugccuguaagcagguuuauuucuguaguuuacagcugugcuccuuccuucca	gaaggaaugccugccuguaagcagguuuauuucuguaguuuacagcugugcuccuuccuucca	gaaggaaugccugccuguaagcagguuuauuucuguaguuuacagcugugcuccuuccuucca	gaaggaaugccugccuguaagcagguuuauuucuguaguuuacagcugugcuccuuccuucca	gaaggaaugccugccuguaagcagguuuauuucuguaguuuacagcugugcuccuuccuucca	gaaggaaugccugccuguaagcagguuuauuucuguaguuuacagcugugcuccuuccuucca	gaaggaaugccugccuguaagcagguuuauuucuguaguuuacagcugugcuccuuccuucca	uuacagcugugcuccuuccuucca	uuacagcugugcuccuuccuucca	uuacagcugugcuccuuccuucca	uuacagcugugcuccuuccuucca	uuacagcugugcuccuuccuucca	uuacagcugugcuccuuccuucca	uuacagcugugcuccuuccuucca	uuacagcugugcuccuuccuucca	uuacagcugugcuccuuccuucca	4	4	4	0	4	0	0	0	0	0.319718	0.319718	0.319718	0	0.319718	0	0	0	0
83	conserve-GPD-miR-2129-5p	aagcaggauuuagacuacaauauagcuguuaagugcuguguugucguucccccugcuca	aagcaggauuuagacuacaauauagcuguuaagugcuguguugucguucccccugcuca	aagcaggauuuagacuacaauauagcuguuaagugcuguguugucguucccccugcuca	aagcaggauuuagacuacaauauagcuguuaagugcuguguugucguucccccugcuca	aagcaggauuuagacuacaauauagcuguuaagugcuguguugucguucccccugcuca	aagcaggauuuagacuacaauauagcuguuaagugcuguguugucguucccccugcuca	aagcaggauuuagacuacaauauagcuguuaagugcuguguugucguucccccugcuca	aagcaggauuuagacuacaauauagcuguuaagugcuguguugucguucccccugcuca	aagcaggauuuagacuacaauauagcuguuaagugcuguguugucguucccccugcuca	aagcaggauuuagacuacaaua	aagcaggauuuagacuacaaua	aagcaggauuuagacuacaaua	aagcaggauuuagacuacaaua	aagcaggauuuagacuacaaua	aagcaggauuuagacuacaaua	aagcaggauuuagacuacaaua	aagcaggauuuagacuacaaua	aagcaggauuuagacuacaaua	0	0	0	0	11	0	0	0	11	0	0	0	0	0.979134	0	0	0	0.979134
84	conserve-GPD-miR-2813-5p	cucuagauugugagcuccuggaagucagggaccgggucucacucacggucgucauca	cucuagauugugagcuccuggaagucagggaccgggucucacucacggucgucauca	cucuagauugugagcuccuggaagucagggaccgggucucacucacggucgucauca	cucuagauugugagcuccuggaagucagggaccgggucucacucacggucgucauca	cucuagauugugagcuccuggaagucagggaccgggucucacucacggucgucauca	cucuagauugugagcuccuggaagucagggaccgggucucacucacggucgucauca	cucuagauugugagcuccuggaagucagggaccgggucucacucacggucgucauca	cucuagauugugagcuccuggaagucagggaccgggucucacucacggucgucauca	cucuagauugugagcuccuggaagucagggaccgggucucacucacggucgucauca	cucuagauugugagcuccuggaa	cucuagauugugagcuccuggaa	cucuagauugugagcuccuggaa	cucuagauugugagcuccuggaa	cucuagauugugagcuccuggaa	cucuagauugugagcuccuggaa	cucuagauugugagcuccuggaa	cucuagauugugagcuccuggaa	cucuagauugugagcuccuggaa	0	0	0	0	112	0	0	0	0	0	0	0	0	9.96937	0	0	0	0
85	conserve-GPD-miR-1575-3p	caggugaaauaccugcggccacguuucucuaaugucuaaucuggcagcaaguguuucuccuggu	caggugaaauaccugcggccacguuucucuaaugucuaaucuggcagcaaguguuucuccuggu	caggugaaauaccugcggccacguuucucuaaugucuaaucuggcagcaaguguuucuccuggu	caggugaaauaccugcggccacguuucucuaaugucuaaucuggcagcaaguguuucuccuggu	caggugaaauaccugcggccacguuucucuaaugucuaaucuggcagcaaguguuucuccuggu	caggugaaauaccugcggccacguuucucuaaugucuaaucuggcagcaaguguuucuccuggu	caggugaaauaccugcggccacguuucucuaaugucuaaucuggcagcaaguguuucuccuggu	caggugaaauaccugcggccacguuucucuaaugucuaaucuggcagcaaguguuucuccuggu	caggugaaauaccugcggccacguuucucuaaugucuaaucuggcagcaaguguuucuccuggu	uggcagcaaguguuucuccuggu	uggcagcaaguguuucuccuggu	uggcagcaaguguuucuccuggu	uggcagcaaguguuucuccuggu	uggcagcaaguguuucuccuggu	uggcagcaaguguuucuccuggu	uggcagcaaguguuucuccuggu	uggcagcaaguguuucuccuggu	uggcagcaaguguuucuccuggu	11	11	0	11	11	11	11	11	11	0.771347	0.771347	0	0.771347	0.771347	0.771347	0.771347	0.771347	0.771347
86	conserve-GPD-miR-9522-3p	agccagccagguacccccaaacauuccacuuaaaaguacaguuugggggacaccuggguggcu	agccagccagguacccccaaacauuccacuuaaaaguacaguuugggggacaccuggguggcu	agccagccagguacccccaaacauuccacuuaaaaguacaguuugggggacaccuggguggcu	agccagccagguacccccaaacauuccacuuaaaaguacaguuugggggacaccuggguggcu	agccagccagguacccccaaacauuccacuuaaaaguacaguuugggggacaccuggguggcu	agccagccagguacccccaaacauuccacuuaaaaguacaguuugggggacaccuggguggcu	agccagccagguacccccaaacauuccacuuaaaaguacaguuugggggacaccuggguggcu	agccagccagguacccccaaacauuccacuuaaaaguacaguuugggggacaccuggguggcu	agccagccagguacccccaaacauuccacuuaaaaguacaguuugggggacaccuggguggcu	uuugggggacaccuggguggcu	uuugggggacaccuggguggcu	uuugggggacaccuggguggcu	uuugggggacaccuggguggcu	uuugggggacaccuggguggcu	uuugggggacaccuggguggcu	uuugggggacaccuggguggcu	uuugggggacaccuggguggcu	uuugggggacaccuggguggcu	0	10	0	0	10	10	10	10	10	0	0.890122	0	0	0.890122	0.890122	0.890122	0.890122	0.890122
87	conserve-GPD-miR-8207-5p	cuguccucgugguccuacuucugcuguggcgccgaaggcagaagaggaggacgggggcgcug	cuguccucgugguccuacuucugcuguggcgccgaaggcagaagaggaggacgggggcgcug	cuguccucgugguccuacuucugcuguggcgccgaaggcagaagaggaggacgggggcgcug	cuguccucgugguccuacuucugcuguggcgccgaaggcagaagaggaggacgggggcgcug	cuguccucgugguccuacuucugcuguggcgccgaaggcagaagaggaggacgggggcgcug	cuguccucgugguccuacuucugcuguggcgccgaaggcagaagaggaggacgggggcgcug	cuguccucgugguccuacuucugcuguggcgccgaaggcagaagaggaggacgggggcgcug	cuguccucgugguccuacuucugcuguggcgccgaaggcagaagaggaggacgggggcgcug	cuguccucgugguccuacuucugcuguggcgccgaaggcagaagaggaggacgggggcgcug	cuguccucgugguccuacuucugc	cuguccucgugguccuacuucugc	cuguccucgugguccuacuucugc	cuguccucgugguccuacuucugc	cuguccucgugguccuacuucugc	cuguccucgugguccuacuucugc	cuguccucgugguccuacuucugc	cuguccucgugguccuacuucugc	cuguccucgugguccuacuucugc	0	22	22	22	22	22	22	22	22	0	1.71369	1.71369	1.71369	1.71369	1.71369	1.71369	1.71369	1.71369
88	conserve-GPD-miR-212-5p	cccuuggcugggcucugagauuacaaguggugcucgccuucucaaagccuaaugccaagaaga	cccuuggcugggcucugagauuacaaguggugcucgccuucucaaagccuaaugccaagaaga	cccuuggcugggcucugagauuacaaguggugcucgccuucucaaagccuaaugccaagaaga	cccuuggcugggcucugagauuacaaguggugcucgccuucucaaagccuaaugccaagaaga	cccuuggcugggcucugagauuacaaguggugcucgccuucucaaagccuaaugccaagaaga	cccuuggcugggcucugagauuacaaguggugcucgccuucucaaagccuaaugccaagaaga	cccuuggcugggcucugagauuacaaguggugcucgccuucucaaagccuaaugccaagaaga	cccuuggcugggcucugagauuacaaguggugcucgccuucucaaagccuaaugccaagaaga	cccuuggcugggcucugagauuacaaguggugcucgccuucucaaagccuaaugccaagaaga	cccuuggcugggcucugaga	cccuuggcugggcucugaga	cccuuggcugggcucugaga	cccuuggcugggcucugaga	cccuuggcugggcucugaga	cccuuggcugggcucugaga	cccuuggcugggcucugaga	cccuuggcugggcucugaga	cccuuggcugggcucugaga	0	0	0	0	0	0	0	0	9	0	0	0	0	0	0	0	0	0.68249
89	conserve-GPD-miR-1687-1-5p	ggaggaaaaagaacacugaagcuggccuugugguguuuaauagucugguauagagccugugggcuaguuucaaacaggguuugaauucucuuu	ggaggaaaaagaacacugaagcuggccuugugguguuuaauagucugguauagagccugugggcuaguuucaaacaggguuugaauucucuuu	ggaggaaaaagaacacugaagcuggccuugugguguuuaauagucugguauagagccugugggcuaguuucaaacaggguuugaauucucuuu	ggaggaaaaagaacacugaagcuggccuugugguguuuaauagucugguauagagccugugggcuaguuucaaacaggguuugaauucucuuu	ggaggaaaaagaacacugaagcuggccuugugguguuuaauagucugguauagagccugugggcuaguuucaaacaggguuugaauucucuuu	ggaggaaaaagaacacugaagcuggccuugugguguuuaauagucugguauagagccugugggcuaguuucaaacaggguuugaauucucuuu	ggaggaaaaagaacacugaagcuggccuugugguguuuaauagucugguauagagccugugggcuaguuucaaacaggguuugaauucucuuu	ggaggaaaaagaacacugaagcuggccuugugguguuuaauagucugguauagagccugugggcuaguuucaaacaggguuugaauucucuuu	ggaggaaaaagaacacugaagcuggccuugugguguuuaauagucugguauagagccugugggcuaguuucaaacaggguuugaauucucuuu	ggaggaaaaagaacacugaagcug	ggaggaaaaagaacacugaagcug	ggaggaaaaagaacacugaagcug	ggaggaaaaagaacacugaagcug	ggaggaaaaagaacacugaagcug	ggaggaaaaagaacacugaagcug	ggaggaaaaagaacacugaagcug	ggaggaaaaagaacacugaagcug	ggaggaaaaagaacacugaagcug	0	0	3	0	0	0	3	0	0	0	0	0.239789	0	0	0	0.239789	0	0
90	conserve-GPD-miR-8357-5p	uggugucccucucuguccugcugcugaccaucuggacacagcaggugggagggccgcgggg	uggugucccucucuguccugcugcugaccaucuggacacagcaggugggagggccgcgggg	uggugucccucucuguccugcugcugaccaucuggacacagcaggugggagggccgcgggg	uggugucccucucuguccugcugcugaccaucuggacacagcaggugggagggccgcgggg	uggugucccucucuguccugcugcugaccaucuggacacagcaggugggagggccgcgggg	uggugucccucucuguccugcugcugaccaucuggacacagcaggugggagggccgcgggg	uggugucccucucuguccugcugcugaccaucuggacacagcaggugggagggccgcgggg	uggugucccucucuguccugcugcugaccaucuggacacagcaggugggagggccgcgggg	uggugucccucucuguccugcugcugaccaucuggacacagcaggugggagggccgcgggg	uggugucccucucuguccugcu	uggugucccucucuguccugcu	uggugucccucucuguccugcu	uggugucccucucuguccugcu	uggugucccucucuguccugcu	uggugucccucucuguccugcu	uggugucccucucuguccugcu	uggugucccucucuguccugcu	uggugucccucucuguccugcu	8	0	0	8	8	8	8	0	8	0.606657	0	0	0.606657	0.606657	0.606657	0.606657	0	0.606657
91	conserve-GPD-miR-4092-5p	uaggucuggcuugcuggggaccuuggagccagugguccccagucuccaggcccagcaca	uaggucuggcuugcuggggaccuuggagccagugguccccagucuccaggcccagcaca	uaggucuggcuugcuggggaccuuggagccagugguccccagucuccaggcccagcaca	uaggucuggcuugcuggggaccuuggagccagugguccccagucuccaggcccagcaca	uaggucuggcuugcuggggaccuuggagccagugguccccagucuccaggcccagcaca	uaggucuggcuugcuggggaccuuggagccagugguccccagucuccaggcccagcaca	uaggucuggcuugcuggggaccuuggagccagugguccccagucuccaggcccagcaca	uaggucuggcuugcuggggaccuuggagccagugguccccagucuccaggcccagcaca	uaggucuggcuugcuggggaccuuggagccagugguccccagucuccaggcccagcaca	uaggucuggcuugcugggga	uaggucuggcuugcugggga	uaggucuggcuugcugggga	uaggucuggcuugcugggga	uaggucuggcuugcugggga	uaggucuggcuugcugggga	uaggucuggcuugcugggga	uaggucuggcuugcugggga	uaggucuggcuugcugggga	0	0	0	0	0	0	0	16	0	0	0	0	0	0	0	0	1.20649	0
92	conserve-GPD-miR-4115-5p	uuugucuguugggaaaucuuugcaagcaaagucaaacauaauauaucucuaaaggacacagagguuucccacagacauugu	uuugucuguugggaaaucuuugcaagcaaagucaaacauaauauaucucuaaaggacacagagguuucccacagacauugu	uuugucuguugggaaaucuuugcaagcaaagucaaacauaauauaucucuaaaggacacagagguuucccacagacauugu	uuugucuguugggaaaucuuugcaagcaaagucaaacauaauauaucucuaaaggacacagagguuucccacagacauugu	uuugucuguugggaaaucuuugcaagcaaagucaaacauaauauaucucuaaaggacacagagguuucccacagacauugu	uuugucuguugggaaaucuuugcaagcaaagucaaacauaauauaucucuaaaggacacagagguuucccacagacauugu	uuugucuguugggaaaucuuugcaagcaaagucaaacauaauauaucucuaaaggacacagagguuucccacagacauugu	uuugucuguugggaaaucuuugcaagcaaagucaaacauaauauaucucuaaaggacacagagguuucccacagacauugu	uuugucuguugggaaaucuuugcaagcaaagucaaacauaauauaucucuaaaggacacagagguuucccacagacauugu	uuugucuguugggaaaucuuugc	uuugucuguugggaaaucuuugc	uuugucuguugggaaaucuuugc	uuugucuguugggaaaucuuugc	uuugucuguugggaaaucuuugc	uuugucuguugggaaaucuuugc	uuugucuguugggaaaucuuugc	uuugucuguugggaaaucuuugc	uuugucuguugggaaaucuuugc	0	0	0	0	0	0	0	0	3	0	0	0	0	0	0	0	0	0.227497
93	conserve-GPD-miR-14-1-5p	uaagucgugcugggacaagcagaaaccucugaaauccgcuguccuagcacugcuggua	uaagucgugcugggacaagcagaaaccucugaaauccgcuguccuagcacugcuggua	uaagucgugcugggacaagcagaaaccucugaaauccgcuguccuagcacugcuggua	uaagucgugcugggacaagcagaaaccucugaaauccgcuguccuagcacugcuggua	uaagucgugcugggacaagcagaaaccucugaaauccgcuguccuagcacugcuggua	uaagucgugcugggacaagcagaaaccucugaaauccgcuguccuagcacugcuggua	uaagucgugcugggacaagcagaaaccucugaaauccgcuguccuagcacugcuggua	uaagucgugcugggacaagcagaaaccucugaaauccgcuguccuagcacugcuggua	uaagucgugcugggacaagcagaaaccucugaaauccgcuguccuagcacugcuggua	uaagucgugcugggacaagcaga	uaagucgugcugggacaagcaga	uaagucgugcugggacaagcaga	uaagucgugcugggacaagcaga	uaagucgugcugggacaagcaga	uaagucgugcugggacaagcaga	uaagucgugcugggacaagcaga	uaagucgugcugggacaagcaga	uaagucgugcugggacaagcaga	0	0	0	3	0	0	3	3	3	0	0	0	0.227497	0	0	0.227497	0.227497	0.227497
94	conserve-GPD-miR-1574-1-5p	ccaggagggcuaucugagcagcuccagcagcagccacaguggcucagauucccccaccuugg	ccaggagggcuaucugagcagcuccagcagcagccacaguggcucagauucccccaccuugg	ccaggagggcuaucugagcagcuccagcagcagccacaguggcucagauucccccaccuugg	ccaggagggcuaucugagcagcuccagcagcagccacaguggcucagauucccccaccuugg	ccaggagggcuaucugagcagcuccagcagcagccacaguggcucagauucccccaccuugg	ccaggagggcuaucugagcagcuccagcagcagccacaguggcucagauucccccaccuugg	ccaggagggcuaucugagcagcuccagcagcagccacaguggcucagauucccccaccuugg	ccaggagggcuaucugagcagcuccagcagcagccacaguggcucagauucccccaccuugg	ccaggagggcuaucugagcagcuccagcagcagccacaguggcucagauucccccaccuugg	ccaggagggcuaucugagcagcu	ccaggagggcuaucugagcagcu	ccaggagggcuaucugagcagcu	ccaggagggcuaucugagcagcu	ccaggagggcuaucugagcagcu	ccaggagggcuaucugagcagcu	ccaggagggcuaucugagcagcu	ccaggagggcuaucugagcagcu	ccaggagggcuaucugagcagcu	0	0	4	0	0	0	4	0	0	0	0	0.319718	0	0	0	0.319718	0	0
95	conserve-GPD-miR-5984a-5p	cuguacucagcugccccagacccuggggcucugucagccuag	cuguacucagcugccccagacccuggggcucugucagccuag	cuguacucagcugccccagacccuggggcucugucagccuag	cuguacucagcugccccagacccuggggcucugucagccuag	cuguacucagcugccccagacccuggggcucugucagccuag	cuguacucagcugccccagacccuggggcucugucagccuag	cuguacucagcugccccagacccuggggcucugucagccuag	cuguacucagcugccccagacccuggggcucugucagccuag	cuguacucagcugccccagacccuggggcucugucagccuag	cuguacucagcugcccca	cuguacucagcugcccca	cuguacucagcugcccca	cuguacucagcugcccca	cuguacucagcugcccca	cuguacucagcugcccca	cuguacucagcugcccca	cuguacucagcugcccca	cuguacucagcugcccca	0	0	0	0	0	7	0	0	0	0	0	0	0	0	0.545263	0	0	0
96	conserve-GPD-miR-2247-5p	cagggacaugugcauguauuucuguuugcaaaaagaaauauuguacaucgccccucaugcu	cagggacaugugcauguauuucuguuugcaaaaagaaauauuguacaucgccccucaugcu	cagggacaugugcauguauuucuguuugcaaaaagaaauauuguacaucgccccucaugcu	cagggacaugugcauguauuucuguuugcaaaaagaaauauuguacaucgccccucaugcu	cagggacaugugcauguauuucuguuugcaaaaagaaauauuguacaucgccccucaugcu	cagggacaugugcauguauuucuguuugcaaaaagaaauauuguacaucgccccucaugcu	cagggacaugugcauguauuucuguuugcaaaaagaaauauuguacaucgccccucaugcu	cagggacaugugcauguauuucuguuugcaaaaagaaauauuguacaucgccccucaugcu	cagggacaugugcauguauuucuguuugcaaaaagaaauauuguacaucgccccucaugcu	cagggacaugugcauguauuucu	cagggacaugugcauguauuucu	cagggacaugugcauguauuucu	cagggacaugugcauguauuucu	cagggacaugugcauguauuucu	cagggacaugugcauguauuucu	cagggacaugugcauguauuucu	cagggacaugugcauguauuucu	cagggacaugugcauguauuucu	0	0	0	0	0	3	0	0	0	0	0	0	0	0	0.233684	0	0	0
97	conserve-GPD-miR-I5-3p	uggcaccgccaucgggggccugucuggugggaucuggcuucucguggauguggccagg	uggcaccgccaucgggggccugucuggugggaucuggcuucucguggauguggccagg	uggcaccgccaucgggggccugucuggugggaucuggcuucucguggauguggccagg	uggcaccgccaucgggggccugucuggugggaucuggcuucucguggauguggccagg	uggcaccgccaucgggggccugucuggugggaucuggcuucucguggauguggccagg	uggcaccgccaucgggggccugucuggugggaucuggcuucucguggauguggccagg	uggcaccgccaucgggggccugucuggugggaucuggcuucucguggauguggccagg	uggcaccgccaucgggggccugucuggugggaucuggcuucucguggauguggccagg	uggcaccgccaucgggggccugucuggugggaucuggcuucucguggauguggccagg	cuucucguggauguggccagg	cuucucguggauguggccagg	cuucucguggauguggccagg	cuucucguggauguggccagg	cuucucguggauguggccagg	cuucucguggauguggccagg	cuucucguggauguggccagg	cuucucguggauguggccagg	cuucucguggauguggccagg	4	0	0	0	4	0	0	0	4	0.356049	0	0	0	0.356049	0	0	0	0.356049
98	conserve-GPD-miR-12269-5p	uucggcucaggucaugaucucagagucgugggaucgaguucugagucaggcucugagcugggu	uucggcucaggucaugaucucagagucgugggaucgaguucugagucaggcucugagcugggu	uucggcucaggucaugaucucagagucgugggaucgaguucugagucaggcucugagcugggu	uucggcucaggucaugaucucagagucgugggaucgaguucugagucaggcucugagcugggu	uucggcucaggucaugaucucagagucgugggaucgaguucugagucaggcucugagcugggu	uucggcucaggucaugaucucagagucgugggaucgaguucugagucaggcucugagcugggu	uucggcucaggucaugaucucagagucgugggaucgaguucugagucaggcucugagcugggu	uucggcucaggucaugaucucagagucgugggaucgaguucugagucaggcucugagcugggu	uucggcucaggucaugaucucagagucgugggaucgaguucugagucaggcucugagcugggu	uucggcucaggucaugaucuca	uucggcucaggucaugaucuca	uucggcucaggucaugaucuca	uucggcucaggucaugaucuca	uucggcucaggucaugaucuca	uucggcucaggucaugaucuca	uucggcucaggucaugaucuca	uucggcucaggucaugaucuca	uucggcucaggucaugaucuca	31	31	31	0	31	31	31	31	31	2.47782	2.47782	2.47782	0	2.47782	2.47782	2.47782	2.47782	2.47782
99	conserve-GPD-miR-12269-3p	uucggcucaggucaugaucucagagucgugggaucgaguucugagucaggcucugagcugggu	uucggcucaggucaugaucucagagucgugggaucgaguucugagucaggcucugagcugggu	uucggcucaggucaugaucucagagucgugggaucgaguucugagucaggcucugagcugggu	uucggcucaggucaugaucucagagucgugggaucgaguucugagucaggcucugagcugggu	uucggcucaggucaugaucucagagucgugggaucgaguucugagucaggcucugagcugggu	uucggcucaggucaugaucucagagucgugggaucgaguucugagucaggcucugagcugggu	uucggcucaggucaugaucucagagucgugggaucgaguucugagucaggcucugagcugggu	uucggcucaggucaugaucucagagucgugggaucgaguucugagucaggcucugagcugggu	uucggcucaggucaugaucucagagucgugggaucgaguucugagucaggcucugagcugggu	ugagucaggcucugagcugggu	ugagucaggcucugagcugggu	ugagucaggcucugagcugggu	ugagucaggcucugagcugggu	ugagucaggcucugagcugggu	ugagucaggcucugagcugggu	ugagucaggcucugagcugggu	ugagucaggcucugagcugggu	ugagucaggcucugagcugggu	3	3	3	0	3	3	3	3	3	0.239789	0.239789	0.239789	0	0.239789	0.239789	0.239789	0.239789	0.239789
100	conserve-GPD-miR-2040b-1-5p	aggggaaguuggacuucuggguucugaaucucaagguuauacccauugcuguccuuuuuuuccccagc	aggggaaguuggacuucuggguucugaaucucaagguuauacccauugcuguccuuuuuuuccccagc	aggggaaguuggacuucuggguucugaaucucaagguuauacccauugcuguccuuuuuuuccccagc	aggggaaguuggacuucuggguucugaaucucaagguuauacccauugcuguccuuuuuuuccccagc	aggggaaguuggacuucuggguucugaaucucaagguuauacccauugcuguccuuuuuuuccccagc	aggggaaguuggacuucuggguucugaaucucaagguuauacccauugcuguccuuuuuuuccccagc	aggggaaguuggacuucuggguucugaaucucaagguuauacccauugcuguccuuuuuuuccccagc	aggggaaguuggacuucuggguucugaaucucaagguuauacccauugcuguccuuuuuuuccccagc	aggggaaguuggacuucuggguucugaaucucaagguuauacccauugcuguccuuuuuuuccccagc	aggggaaguuggacuucugggu	aggggaaguuggacuucugggu	aggggaaguuggacuucugggu	aggggaaguuggacuucugggu	aggggaaguuggacuucugggu	aggggaaguuggacuucugggu	aggggaaguuggacuucugggu	aggggaaguuggacuucugggu	aggggaaguuggacuucugggu	0	0	0	0	0	0	0	0	7	0	0	0	0	0	0	0	0	0.530825
101	conserve-GPD-let-7-2-3p	uauacccacaaccacucaguagaaaaauauguaauauucaugugaauaucugugagguaguaggguguagu	uauacccacaaccacucaguagaaaaauauguaauauucaugugaauaucugugagguaguaggguguagu	uauacccacaaccacucaguagaaaaauauguaauauucaugugaauaucugugagguaguaggguguagu	uauacccacaaccacucaguagaaaaauauguaauauucaugugaauaucugugagguaguaggguguagu	uauacccacaaccacucaguagaaaaauauguaauauucaugugaauaucugugagguaguaggguguagu	uauacccacaaccacucaguagaaaaauauguaauauucaugugaauaucugugagguaguaggguguagu	uauacccacaaccacucaguagaaaaauauguaauauucaugugaauaucugugagguaguaggguguagu	uauacccacaaccacucaguagaaaaauauguaauauucaugugaauaucugugagguaguaggguguagu	uauacccacaaccacucaguagaaaaauauguaauauucaugugaauaucugugagguaguaggguguagu	ugagguaguaggguguagu	ugagguaguaggguguagu	ugagguaguaggguguagu	ugagguaguaggguguagu	ugagguaguaggguguagu	ugagguaguaggguguagu	ugagguaguaggguguagu	ugagguaguaggguguagu	ugagguaguaggguguagu	0	0	0	324	0	0	0	0	324	0	0	0	24.5696	0	0	0	0	24.5696
102	conserve-GPD-miR-241-3p	aaaggggccgcgcggacaaaggcgguggcugcgcgcucuuugucucgcggucccuacg	aaaggggccgcgcggacaaaggcgguggcugcgcgcucuuugucucgcggucccuacg	aaaggggccgcgcggacaaaggcgguggcugcgcgcucuuugucucgcggucccuacg	aaaggggccgcgcggacaaaggcgguggcugcgcgcucuuugucucgcggucccuacg	aaaggggccgcgcggacaaaggcgguggcugcgcgcucuuugucucgcggucccuacg	aaaggggccgcgcggacaaaggcgguggcugcgcgcucuuugucucgcggucccuacg	aaaggggccgcgcggacaaaggcgguggcugcgcgcucuuugucucgcggucccuacg	aaaggggccgcgcggacaaaggcgguggcugcgcgcucuuugucucgcggucccuacg	aaaggggccgcgcggacaaaggcgguggcugcgcgcucuuugucucgcggucccuacg	uuugucucgcggucccuacg	uuugucucgcggucccuacg	uuugucucgcggucccuacg	uuugucucgcggucccuacg	uuugucucgcggucccuacg	uuugucucgcggucccuacg	uuugucucgcggucccuacg	uuugucucgcggucccuacg	uuugucucgcggucccuacg	0	0	0	0	0	26	0	26	26	0	0	0	0	0	1.97164	0	1.97164	1.97164
103	conserve-GPD-miR-9706b-3p	cccuccuacuuuggucugaacuugucuuuuuacaauaaguacagacugaaguagacggggg	cccuccuacuuuggucugaacuugucuuuuuacaauaaguacagacugaaguagacggggg	cccuccuacuuuggucugaacuugucuuuuuacaauaaguacagacugaaguagacggggg	cccuccuacuuuggucugaacuugucuuuuuacaauaaguacagacugaaguagacggggg	cccuccuacuuuggucugaacuugucuuuuuacaauaaguacagacugaaguagacggggg	cccuccuacuuuggucugaacuugucuuuuuacaauaaguacagacugaaguagacggggg	cccuccuacuuuggucugaacuugucuuuuuacaauaaguacagacugaaguagacggggg	cccuccuacuuuggucugaacuugucuuuuuacaauaaguacagacugaaguagacggggg	cccuccuacuuuggucugaacuugucuuuuuacaauaaguacagacugaaguagacggggg	uacagacugaaguagacggggg	uacagacugaaguagacggggg	uacagacugaaguagacggggg	uacagacugaaguagacggggg	uacagacugaaguagacggggg	uacagacugaaguagacggggg	uacagacugaaguagacggggg	uacagacugaaguagacggggg	uacagacugaaguagacggggg	0	13	0	0	13	0	0	13	13	0	1.15716	0	0	1.15716	0	0	1.15716	1.15716
104	conserve-GPD-miR-2162-3p	caggcgccccccagggaccacucuugagcauuucauauuaucgucaaaaguggauucuugggacaccuggg	caggcgccccccagggaccacucuugagcauuucauauuaucgucaaaaguggauucuugggacaccuggg	caggcgccccccagggaccacucuugagcauuucauauuaucgucaaaaguggauucuugggacaccuggg	caggcgccccccagggaccacucuugagcauuucauauuaucgucaaaaguggauucuugggacaccuggg	caggcgccccccagggaccacucuugagcauuucauauuaucgucaaaaguggauucuugggacaccuggg	caggcgccccccagggaccacucuugagcauuucauauuaucgucaaaaguggauucuugggacaccuggg	caggcgccccccagggaccacucuugagcauuucauauuaucgucaaaaguggauucuugggacaccuggg	caggcgccccccagggaccacucuugagcauuucauauuaucgucaaaaguggauucuugggacaccuggg	caggcgccccccagggaccacucuugagcauuucauauuaucgucaaaaguggauucuugggacaccuggg	aguggauucuugggacaccuggg	aguggauucuugggacaccuggg	aguggauucuugggacaccuggg	aguggauucuugggacaccuggg	aguggauucuugggacaccuggg	aguggauucuugggacaccuggg	aguggauucuugggacaccuggg	aguggauucuugggacaccuggg	aguggauucuugggacaccuggg	0	5	5	0	5	0	5	0	0	0	0.445061	0.445061	0	0.445061	0	0.445061	0	0
105	conserve-GPD-miR-2050-5p	uggggccgggccuccugauggauccguagaggacccagcagaggcucucucccagc	uggggccgggccuccugauggauccguagaggacccagcagaggcucucucccagc	uggggccgggccuccugauggauccguagaggacccagcagaggcucucucccagc	uggggccgggccuccugauggauccguagaggacccagcagaggcucucucccagc	uggggccgggccuccugauggauccguagaggacccagcagaggcucucucccagc	uggggccgggccuccugauggauccguagaggacccagcagaggcucucucccagc	uggggccgggccuccugauggauccguagaggacccagcagaggcucucucccagc	uggggccgggccuccugauggauccguagaggacccagcagaggcucucucccagc	uggggccgggccuccugauggauccguagaggacccagcagaggcucucucccagc	uggggccgggccuccugauggau	uggggccgggccuccugauggau	uggggccgggccuccugauggau	uggggccgggccuccugauggau	uggggccgggccuccugauggau	uggggccgggccuccugauggau	uggggccgggccuccugauggau	uggggccgggccuccugauggau	uggggccgggccuccugauggau	5	5	5	5	5	5	5	5	5	0.350612	0.350612	0.350612	0.350612	0.350612	0.350612	0.350612	0.350612	0.350612
106	conserve-GPD-miR-11662-5p	uagccuuuguguugcccauucacuuuugaaaacuagugaauguggugucaaaaaaggcgu	uagccuuuguguugcccauucacuuuugaaaacuagugaauguggugucaaaaaaggcgu	uagccuuuguguugcccauucacuuuugaaaacuagugaauguggugucaaaaaaggcgu	uagccuuuguguugcccauucacuuuugaaaacuagugaauguggugucaaaaaaggcgu	uagccuuuguguugcccauucacuuuugaaaacuagugaauguggugucaaaaaaggcgu	uagccuuuguguugcccauucacuuuugaaaacuagugaauguggugucaaaaaaggcgu	uagccuuuguguugcccauucacuuuugaaaacuagugaauguggugucaaaaaaggcgu	uagccuuuguguugcccauucacuuuugaaaacuagugaauguggugucaaaaaaggcgu	uagccuuuguguugcccauucacuuuugaaaacuagugaauguggugucaaaaaaggcgu	uagccuuuguguugcccauucacu	uagccuuuguguugcccauucacu	uagccuuuguguugcccauucacu	uagccuuuguguugcccauucacu	uagccuuuguguugcccauucacu	uagccuuuguguugcccauucacu	uagccuuuguguugcccauucacu	uagccuuuguguugcccauucacu	uagccuuuguguugcccauucacu	0	0	0	3	0	0	0	0	0	0	0	0	0.288222	0	0	0	0	0
107	conserve-GPD-miR-11662-3p	uagccuuuguguugcccauucacuuuugaaaacuagugaauguggugucaaaaaaggcgu	uagccuuuguguugcccauucacuuuugaaaacuagugaauguggugucaaaaaaggcgu	uagccuuuguguugcccauucacuuuugaaaacuagugaauguggugucaaaaaaggcgu	uagccuuuguguugcccauucacuuuugaaaacuagugaauguggugucaaaaaaggcgu	uagccuuuguguugcccauucacuuuugaaaacuagugaauguggugucaaaaaaggcgu	uagccuuuguguugcccauucacuuuugaaaacuagugaauguggugucaaaaaaggcgu	uagccuuuguguugcccauucacuuuugaaaacuagugaauguggugucaaaaaaggcgu	uagccuuuguguugcccauucacuuuugaaaacuagugaauguggugucaaaaaaggcgu	uagccuuuguguugcccauucacuuuugaaaacuagugaauguggugucaaaaaaggcgu	aauguggugucaaaaaaggcgu	aauguggugucaaaaaaggcgu	aauguggugucaaaaaaggcgu	aauguggugucaaaaaaggcgu	aauguggugucaaaaaaggcgu	aauguggugucaaaaaaggcgu	aauguggugucaaaaaaggcgu	aauguggugucaaaaaaggcgu	aauguggugucaaaaaaggcgu	0	0	0	4	0	0	0	0	0	0	0	0	0.384295	0	0	0	0	0
108	conserve-GPD-miR-8348-3p	gucagggacccggcagccuccugaugcacgcugcagcagcacuccgagacgcugggucccugccc	gucagggacccggcagccuccugaugcacgcugcagcagcacuccgagacgcugggucccugccc	gucagggacccggcagccuccugaugcacgcugcagcagcacuccgagacgcugggucccugccc	gucagggacccggcagccuccugaugcacgcugcagcagcacuccgagacgcugggucccugccc	gucagggacccggcagccuccugaugcacgcugcagcagcacuccgagacgcugggucccugccc	gucagggacccggcagccuccugaugcacgcugcagcagcacuccgagacgcugggucccugccc	gucagggacccggcagccuccugaugcacgcugcagcagcacuccgagacgcugggucccugccc	gucagggacccggcagccuccugaugcacgcugcagcagcacuccgagacgcugggucccugccc	gucagggacccggcagccuccugaugcacgcugcagcagcacuccgagacgcugggucccugccc	acuccgagacgcugggucccugccc	acuccgagacgcugggucccugccc	acuccgagacgcugggucccugccc	acuccgagacgcugggucccugccc	acuccgagacgcugggucccugccc	acuccgagacgcugggucccugccc	acuccgagacgcugggucccugccc	acuccgagacgcugggucccugccc	acuccgagacgcugggucccugccc	0	0	0	3	3	0	0	0	0	0	0	0	0.267037	0.267037	0	0	0	0
109	conserve-GPD-miR-5982-5p	agcuccuccgaggcuccucggggaagaagcuacauacaacccgagggagccggaugggccuc	agcuccuccgaggcuccucggggaagaagcuacauacaacccgagggagccggaugggccuc	agcuccuccgaggcuccucggggaagaagcuacauacaacccgagggagccggaugggccuc	agcuccuccgaggcuccucggggaagaagcuacauacaacccgagggagccggaugggccuc	agcuccuccgaggcuccucggggaagaagcuacauacaacccgagggagccggaugggccuc	agcuccuccgaggcuccucggggaagaagcuacauacaacccgagggagccggaugggccuc	agcuccuccgaggcuccucggggaagaagcuacauacaacccgagggagccggaugggccuc	agcuccuccgaggcuccucggggaagaagcuacauacaacccgagggagccggaugggccuc	agcuccuccgaggcuccucggggaagaagcuacauacaacccgagggagccggaugggccuc	agcuccuccgaggcuccucgggg	agcuccuccgaggcuccucgggg	agcuccuccgaggcuccucgggg	agcuccuccgaggcuccucgggg	agcuccuccgaggcuccucgggg	agcuccuccgaggcuccucgggg	agcuccuccgaggcuccucgggg	agcuccuccgaggcuccucgggg	agcuccuccgaggcuccucgggg	6	0	0	0	0	0	0	0	6	0.505141	0	0	0	0	0	0	0	0.505141
110	conserve-GPD-miR-5945-5p	uaggacucugugucaggugcaccauaaacauuauggaaggcacuuggucccaggguccuaca	uaggacucugugucaggugcaccauaaacauuauggaaggcacuuggucccaggguccuaca	uaggacucugugucaggugcaccauaaacauuauggaaggcacuuggucccaggguccuaca	uaggacucugugucaggugcaccauaaacauuauggaaggcacuuggucccaggguccuaca	uaggacucugugucaggugcaccauaaacauuauggaaggcacuuggucccaggguccuaca	uaggacucugugucaggugcaccauaaacauuauggaaggcacuuggucccaggguccuaca	uaggacucugugucaggugcaccauaaacauuauggaaggcacuuggucccaggguccuaca	uaggacucugugucaggugcaccauaaacauuauggaaggcacuuggucccaggguccuaca	uaggacucugugucaggugcaccauaaacauuauggaaggcacuuggucccaggguccuaca	uaggacucugugucaggugcac	uaggacucugugucaggugcac	uaggacucugugucaggugcac	uaggacucugugucaggugcac	uaggacucugugucaggugcac	uaggacucugugucaggugcac	uaggacucugugucaggugcac	uaggacucugugucaggugcac	uaggacucugugucaggugcac	11	11	11	11	11	11	11	0	11	0.834154	0.834154	0.834154	0.834154	0.834154	0.834154	0.834154	0	0.834154
111	conserve-GPD-miR-5412-3p	gaucugugugguucuguagcggugccaaucuagaagcacagccuaagccacacgucug	gaucugugugguucuguagcggugccaaucuagaagcacagccuaagccacacgucug	gaucugugugguucuguagcggugccaaucuagaagcacagccuaagccacacgucug	gaucugugugguucuguagcggugccaaucuagaagcacagccuaagccacacgucug	gaucugugugguucuguagcggugccaaucuagaagcacagccuaagccacacgucug	gaucugugugguucuguagcggugccaaucuagaagcacagccuaagccacacgucug	gaucugugugguucuguagcggugccaaucuagaagcacagccuaagccacacgucug	gaucugugugguucuguagcggugccaaucuagaagcacagccuaagccacacgucug	gaucugugugguucuguagcggugccaaucuagaagcacagccuaagccacacgucug	acagccuaagccacacgucug	acagccuaagccacacgucug	acagccuaagccacacgucug	acagccuaagccacacgucug	acagccuaagccacacgucug	acagccuaagccacacgucug	acagccuaagccacacgucug	acagccuaagccacacgucug	acagccuaagccacacgucug	0	0	0	0	0	0	0	0	3	0	0	0	0	0	0	0	0	0.227497
112	conserve-GPD-miR-2495-5p	uacugagaacuuaaggaaacuugcauucuuaggagaguuuuuuccuugauucucacagc	uacugagaacuuaaggaaacuugcauucuuaggagaguuuuuuccuugauucucacagc	uacugagaacuuaaggaaacuugcauucuuaggagaguuuuuuccuugauucucacagc	uacugagaacuuaaggaaacuugcauucuuaggagaguuuuuuccuugauucucacagc	uacugagaacuuaaggaaacuugcauucuuaggagaguuuuuuccuugauucucacagc	uacugagaacuuaaggaaacuugcauucuuaggagaguuuuuuccuugauucucacagc	uacugagaacuuaaggaaacuugcauucuuaggagaguuuuuuccuugauucucacagc	uacugagaacuuaaggaaacuugcauucuuaggagaguuuuuuccuugauucucacagc	uacugagaacuuaaggaaacuugcauucuuaggagaguuuuuuccuugauucucacagc	uacugagaacuuaaggaaacuug	uacugagaacuuaaggaaacuug	uacugagaacuuaaggaaacuug	uacugagaacuuaaggaaacuug	uacugagaacuuaaggaaacuug	uacugagaacuuaaggaaacuug	uacugagaacuuaaggaaacuug	uacugagaacuuaaggaaacuug	uacugagaacuuaaggaaacuug	0	0	0	0	0	0	8	0	0	0	0	0	0	0	0	0.724262	0	0
113	conserve-GPD-miR-792-1-3p	ccuguccacaaauaauuucaagagcuaccucuguaccugcaccuccugucuugaaauuacuuguggacagacc	ccuguccacaaauaauuucaagagcuaccucuguaccugcaccuccugucuugaaauuacuuguggacagacc	ccuguccacaaauaauuucaagagcuaccucuguaccugcaccuccugucuugaaauuacuuguggacagacc	ccuguccacaaauaauuucaagagcuaccucuguaccugcaccuccugucuugaaauuacuuguggacagacc	ccuguccacaaauaauuucaagagcuaccucuguaccugcaccuccugucuugaaauuacuuguggacagacc	ccuguccacaaauaauuucaagagcuaccucuguaccugcaccuccugucuugaaauuacuuguggacagacc	ccuguccacaaauaauuucaagagcuaccucuguaccugcaccuccugucuugaaauuacuuguggacagacc	ccuguccacaaauaauuucaagagcuaccucuguaccugcaccuccugucuugaaauuacuuguggacagacc	ccuguccacaaauaauuucaagagcuaccucuguaccugcaccuccugucuugaaauuacuuguggacagacc	uugaaauuacuuguggacagacc	uugaaauuacuuguggacagacc	uugaaauuacuuguggacagacc	uugaaauuacuuguggacagacc	uugaaauuacuuguggacagacc	uugaaauuacuuguggacagacc	uugaaauuacuuguggacagacc	uugaaauuacuuguggacagacc	uugaaauuacuuguggacagacc	0	0	198	0	198	0	0	0	0	0	0	15.8261	0	15.8261	0	0	0	0
114	conserve-GPD-miR-6571-3p	aggugaucgcacugcucucuacacacauguucauaaaguuccugugagagacugugcucaccugc	aggugaucgcacugcucucuacacacauguucauaaaguuccugugagagacugugcucaccugc	aggugaucgcacugcucucuacacacauguucauaaaguuccugugagagacugugcucaccugc	aggugaucgcacugcucucuacacacauguucauaaaguuccugugagagacugugcucaccugc	aggugaucgcacugcucucuacacacauguucauaaaguuccugugagagacugugcucaccugc	aggugaucgcacugcucucuacacacauguucauaaaguuccugugagagacugugcucaccugc	aggugaucgcacugcucucuacacacauguucauaaaguuccugugagagacugugcucaccugc	aggugaucgcacugcucucuacacacauguucauaaaguuccugugagagacugugcucaccugc	aggugaucgcacugcucucuacacacauguucauaaaguuccugugagagacugugcucaccugc	ugagagacugugcucaccugc	ugagagacugugcucaccugc	ugagagacugugcucaccugc	ugagagacugugcucaccugc	ugagagacugugcucaccugc	ugagagacugugcucaccugc	ugagagacugugcucaccugc	ugagagacugugcucaccugc	ugagagacugugcucaccugc	0	0	3	0	0	0	3	0	3	0	0	0.227497	0	0	0	0.227497	0	0.227497
115	conserve-GPD-miR-4869-3p	cgccuggcgcaggugugccgcuggcugcggcgauucaccagcugcgaccugcucuggcgc	cgccuggcgcaggugugccgcuggcugcggcgauucaccagcugcgaccugcucuggcgc	cgccuggcgcaggugugccgcuggcugcggcgauucaccagcugcgaccugcucuggcgc	cgccuggcgcaggugugccgcuggcugcggcgauucaccagcugcgaccugcucuggcgc	cgccuggcgcaggugugccgcuggcugcggcgauucaccagcugcgaccugcucuggcgc	cgccuggcgcaggugugccgcuggcugcggcgauucaccagcugcgaccugcucuggcgc	cgccuggcgcaggugugccgcuggcugcggcgauucaccagcugcgaccugcucuggcgc	cgccuggcgcaggugugccgcuggcugcggcgauucaccagcugcgaccugcucuggcgc	cgccuggcgcaggugugccgcuggcugcggcgauucaccagcugcgaccugcucuggcgc	agcugcgaccugcucuggcgc	agcugcgaccugcucuggcgc	agcugcgaccugcucuggcgc	agcugcgaccugcucuggcgc	agcugcgaccugcucuggcgc	agcugcgaccugcucuggcgc	agcugcgaccugcucuggcgc	agcugcgaccugcucuggcgc	agcugcgaccugcucuggcgc	0	0	34	0	34	0	0	0	34	0	0	2.71761	0	2.71761	0	0	0	2.71761
116	conserve-GPD-miR-10623-5p	auuggccugucucuguuccaguucuauggcuaccugucccagcagcagaacaugaugcaggacuaugu	auuggccugucucuguuccaguucuauggcuaccugucccagcagcagaacaugaugcaggacuaugu	auuggccugucucuguuccaguucuauggcuaccugucccagcagcagaacaugaugcaggacuaugu	auuggccugucucuguuccaguucuauggcuaccugucccagcagcagaacaugaugcaggacuaugu	auuggccugucucuguuccaguucuauggcuaccugucccagcagcagaacaugaugcaggacuaugu	auuggccugucucuguuccaguucuauggcuaccugucccagcagcagaacaugaugcaggacuaugu	auuggccugucucuguuccaguucuauggcuaccugucccagcagcagaacaugaugcaggacuaugu	auuggccugucucuguuccaguucuauggcuaccugucccagcagcagaacaugaugcaggacuaugu	auuggccugucucuguuccaguucuauggcuaccugucccagcagcagaacaugaugcaggacuaugu	auuggccugucucuguuccag	auuggccugucucuguuccag	auuggccugucucuguuccag	auuggccugucucuguuccag	auuggccugucucuguuccag	auuggccugucucuguuccag	auuggccugucucuguuccag	auuggccugucucuguuccag	auuggccugucucuguuccag	0	0	0	0	0	4	0	0	4	0	0	0	0	0	0.311579	0	0	0.311579
117	conserve-GPD-miR-7468-3p	ggcccgcuucccaccaucacgugaugguaucuuccgagauggaauggaagcgugcucuc	ggcccgcuucccaccaucacgugaugguaucuuccgagauggaauggaagcgugcucuc	ggcccgcuucccaccaucacgugaugguaucuuccgagauggaauggaagcgugcucuc	ggcccgcuucccaccaucacgugaugguaucuuccgagauggaauggaagcgugcucuc	ggcccgcuucccaccaucacgugaugguaucuuccgagauggaauggaagcgugcucuc	ggcccgcuucccaccaucacgugaugguaucuuccgagauggaauggaagcgugcucuc	ggcccgcuucccaccaucacgugaugguaucuuccgagauggaauggaagcgugcucuc	ggcccgcuucccaccaucacgugaugguaucuuccgagauggaauggaagcgugcucuc	ggcccgcuucccaccaucacgugaugguaucuuccgagauggaauggaagcgugcucuc	agauggaauggaagcgugcucuc	agauggaauggaagcgugcucuc	agauggaauggaagcgugcucuc	agauggaauggaagcgugcucuc	agauggaauggaagcgugcucuc	agauggaauggaagcgugcucuc	agauggaauggaagcgugcucuc	agauggaauggaagcgugcucuc	agauggaauggaagcgugcucuc	0	0	0	0	0	0	3	0	0	0	0	0	0	0	0	0.271598	0	0
118	conserve-GPD-miR-K12-3p	ccaggucugggcagcucuccuacagccgaggugggcuuguggggagaguccagaccugggg	ccaggucugggcagcucuccuacagccgaggugggcuuguggggagaguccagaccugggg	ccaggucugggcagcucuccuacagccgaggugggcuuguggggagaguccagaccugggg	ccaggucugggcagcucuccuacagccgaggugggcuuguggggagaguccagaccugggg	ccaggucugggcagcucuccuacagccgaggugggcuuguggggagaguccagaccugggg	ccaggucugggcagcucuccuacagccgaggugggcuuguggggagaguccagaccugggg	ccaggucugggcagcucuccuacagccgaggugggcuuguggggagaguccagaccugggg	ccaggucugggcagcucuccuacagccgaggugggcuuguggggagaguccagaccugggg	ccaggucugggcagcucuccuacagccgaggugggcuuguggggagaguccagaccugggg	uggggagaguccagaccugggg	uggggagaguccagaccugggg	uggggagaguccagaccugggg	uggggagaguccagaccugggg	uggggagaguccagaccugggg	uggggagaguccagaccugggg	uggggagaguccagaccugggg	uggggagaguccagaccugggg	uggggagaguccagaccugggg	3	3	3	0	3	0	0	3	0	0.239789	0.239789	0.239789	0	0.239789	0	0	0.239789	0
119	conserve-GPD-miR-490-5p	acauggaucucuuggcuuuugagcggaagcuggaccagaccauugcccgaaagcggauggagauccaagagg	acauggaucucuuggcuuuugagcggaagcuggaccagaccauugcccgaaagcggauggagauccaagagg	acauggaucucuuggcuuuugagcggaagcuggaccagaccauugcccgaaagcggauggagauccaagagg	acauggaucucuuggcuuuugagcggaagcuggaccagaccauugcccgaaagcggauggagauccaagagg	acauggaucucuuggcuuuugagcggaagcuggaccagaccauugcccgaaagcggauggagauccaagagg	acauggaucucuuggcuuuugagcggaagcuggaccagaccauugcccgaaagcggauggagauccaagagg	acauggaucucuuggcuuuugagcggaagcuggaccagaccauugcccgaaagcggauggagauccaagagg	acauggaucucuuggcuuuugagcggaagcuggaccagaccauugcccgaaagcggauggagauccaagagg	acauggaucucuuggcuuuugagcggaagcuggaccagaccauugcccgaaagcggauggagauccaagagg	acauggaucucuuggcuuuug	acauggaucucuuggcuuuug	acauggaucucuuggcuuuug	acauggaucucuuggcuuuug	acauggaucucuuggcuuuug	acauggaucucuuggcuuuug	acauggaucucuuggcuuuug	acauggaucucuuggcuuuug	acauggaucucuuggcuuuug	5	5	5	5	5	5	5	0	5	0.480369	0.480369	0.480369	0.480369	0.480369	0.480369	0.480369	0	0.480369
120	conserve-GPD-miR-2e-3p	cccuugcuguuccuggaaaugccccccagaggcuauugccagggccagcagggagu	cccuugcuguuccuggaaaugccccccagaggcuauugccagggccagcagggagu	cccuugcuguuccuggaaaugccccccagaggcuauugccagggccagcagggagu	cccuugcuguuccuggaaaugccccccagaggcuauugccagggccagcagggagu	cccuugcuguuccuggaaaugccccccagaggcuauugccagggccagcagggagu	cccuugcuguuccuggaaaugccccccagaggcuauugccagggccagcagggagu	cccuugcuguuccuggaaaugccccccagaggcuauugccagggccagcagggagu	cccuugcuguuccuggaaaugccccccagaggcuauugccagggccagcagggagu	cccuugcuguuccuggaaaugccccccagaggcuauugccagggccagcagggagu	auugccagggccagcagggagu	auugccagggccagcagggagu	auugccagggccagcagggagu	auugccagggccagcagggagu	auugccagggccagcagggagu	auugccagggccagcagggagu	auugccagggccagcagggagu	auugccagggccagcagggagu	auugccagggccagcagggagu	42	42	0	42	42	42	42	42	42	2.94514	2.94514	0	2.94514	2.94514	2.94514	2.94514	2.94514	2.94514
121	conserve-GPD-miR-281-1-5p	ugccaucccgagugcuaccacaguaaaauggagucuuguggcccuugggcaugguugcug	ugccaucccgagugcuaccacaguaaaauggagucuuguggcccuugggcaugguugcug	ugccaucccgagugcuaccacaguaaaauggagucuuguggcccuugggcaugguugcug	ugccaucccgagugcuaccacaguaaaauggagucuuguggcccuugggcaugguugcug	ugccaucccgagugcuaccacaguaaaauggagucuuguggcccuugggcaugguugcug	ugccaucccgagugcuaccacaguaaaauggagucuuguggcccuugggcaugguugcug	ugccaucccgagugcuaccacaguaaaauggagucuuguggcccuugggcaugguugcug	ugccaucccgagugcuaccacaguaaaauggagucuuguggcccuugggcaugguugcug	ugccaucccgagugcuaccacaguaaaauggagucuuguggcccuugggcaugguugcug	ugccaucccgagugcuaccaca	ugccaucccgagugcuaccaca	ugccaucccgagugcuaccaca	ugccaucccgagugcuaccaca	ugccaucccgagugcuaccaca	ugccaucccgagugcuaccaca	ugccaucccgagugcuaccaca	ugccaucccgagugcuaccaca	ugccaucccgagugcuaccaca	14	14	14	0	0	0	14	14	14	1.17866	1.17866	1.17866	0	0	0	1.17866	1.17866	1.17866
122	conserve-GPD-miR-M32-1-3p	ugcuggggccgugggggagacccacgugaaggucucaggccacugagcccgugucuuucccucucuuccccugcaga	ugcuggggccgugggggagacccacgugaaggucucaggccacugagcccgugucuuucccucucuuccccugcaga	ugcuggggccgugggggagacccacgugaaggucucaggccacugagcccgugucuuucccucucuuccccugcaga	ugcuggggccgugggggagacccacgugaaggucucaggccacugagcccgugucuuucccucucuuccccugcaga	ugcuggggccgugggggagacccacgugaaggucucaggccacugagcccgugucuuucccucucuuccccugcaga	ugcuggggccgugggggagacccacgugaaggucucaggccacugagcccgugucuuucccucucuuccccugcaga	ugcuggggccgugggggagacccacgugaaggucucaggccacugagcccgugucuuucccucucuuccccugcaga	ugcuggggccgugggggagacccacgugaaggucucaggccacugagcccgugucuuucccucucuuccccugcaga	ugcuggggccgugggggagacccacgugaaggucucaggccacugagcccgugucuuucccucucuuccccugcaga	uuucccucucuuccccugcaga	uuucccucucuuccccugcaga	uuucccucucuuccccugcaga	uuucccucucuuccccugcaga	uuucccucucuuccccugcaga	uuucccucucuuccccugcaga	uuucccucucuuccccugcaga	uuucccucucuuccccugcaga	uuucccucucuuccccugcaga	4	4	4	0	0	4	4	4	4	0.319718	0.319718	0.319718	0	0	0.319718	0.319718	0.319718	0.319718
123	conserve-GPD-miR-1010-1-3p	acucggggccccgggcuugaaaugguagcaaugcuauuucaccuggagcaaccgagcgu	acucggggccccgggcuugaaaugguagcaaugcuauuucaccuggagcaaccgagcgu	acucggggccccgggcuugaaaugguagcaaugcuauuucaccuggagcaaccgagcgu	acucggggccccgggcuugaaaugguagcaaugcuauuucaccuggagcaaccgagcgu	acucggggccccgggcuugaaaugguagcaaugcuauuucaccuggagcaaccgagcgu	acucggggccccgggcuugaaaugguagcaaugcuauuucaccuggagcaaccgagcgu	acucggggccccgggcuugaaaugguagcaaugcuauuucaccuggagcaaccgagcgu	acucggggccccgggcuugaaaugguagcaaugcuauuucaccuggagcaaccgagcgu	acucggggccccgggcuugaaaugguagcaaugcuauuucaccuggagcaaccgagcgu	uucaccuggagcaaccgagcgu	uucaccuggagcaaccgagcgu	uucaccuggagcaaccgagcgu	uucaccuggagcaaccgagcgu	uucaccuggagcaaccgagcgu	uucaccuggagcaaccgagcgu	uucaccuggagcaaccgagcgu	uucaccuggagcaaccgagcgu	uucaccuggagcaaccgagcgu	5	5	0	5	5	5	5	0	0	0.420951	0.420951	0	0.420951	0.420951	0.420951	0.420951	0	0
124	conserve-GPD-miR-282-1-3p	ugugggcgaguggcaggguaccagugcgaggagacugaugcccgccuuucucccuuacaga	ugugggcgaguggcaggguaccagugcgaggagacugaugcccgccuuucucccuuacaga	ugugggcgaguggcaggguaccagugcgaggagacugaugcccgccuuucucccuuacaga	ugugggcgaguggcaggguaccagugcgaggagacugaugcccgccuuucucccuuacaga	ugugggcgaguggcaggguaccagugcgaggagacugaugcccgccuuucucccuuacaga	ugugggcgaguggcaggguaccagugcgaggagacugaugcccgccuuucucccuuacaga	ugugggcgaguggcaggguaccagugcgaggagacugaugcccgccuuucucccuuacaga	ugugggcgaguggcaggguaccagugcgaggagacugaugcccgccuuucucccuuacaga	ugugggcgaguggcaggguaccagugcgaggagacugaugcccgccuuucucccuuacaga	augcccgccuuucucccuuacaga	augcccgccuuucucccuuacaga	augcccgccuuucucccuuacaga	augcccgccuuucucccuuacaga	augcccgccuuucucccuuacaga	augcccgccuuucucccuuacaga	augcccgccuuucucccuuacaga	augcccgccuuucucccuuacaga	augcccgccuuucucccuuacaga	6	6	6	0	6	0	6	6	6	0.479578	0.479578	0.479578	0	0.479578	0	0.479578	0.479578	0.479578
125	conserve-GPD-miR-9887-3p	ccuggaggcuggcaucccagaccugugugggcagggcugcuuccuuccggggc	ccuggaggcuggcaucccagaccugugugggcagggcugcuuccuuccggggc	ccuggaggcuggcaucccagaccugugugggcagggcugcuuccuuccggggc	ccuggaggcuggcaucccagaccugugugggcagggcugcuuccuuccggggc	ccuggaggcuggcaucccagaccugugugggcagggcugcuuccuuccggggc	ccuggaggcuggcaucccagaccugugugggcagggcugcuuccuuccggggc	ccuggaggcuggcaucccagaccugugugggcagggcugcuuccuuccggggc	ccuggaggcuggcaucccagaccugugugggcagggcugcuuccuuccggggc	ccuggaggcuggcaucccagaccugugugggcagggcugcuuccuuccggggc	cagggcugcuuccuuccggggc	cagggcugcuuccuuccggggc	cagggcugcuuccuuccggggc	cagggcugcuuccuuccggggc	cagggcugcuuccuuccggggc	cagggcugcuuccuuccggggc	cagggcugcuuccuuccggggc	cagggcugcuuccuuccggggc	cagggcugcuuccuuccggggc	6	6	0	6	0	0	6	6	6	0.452435	0.452435	0	0.452435	0	0	0.452435	0.452435	0.452435
126	conserve-GPD-miR-3553-1-5p	ugaggggcgagcgcccggugcccggcccagcgcgggggccugggcccucccccacaga	ugaggggcgagcgcccggugcccggcccagcgcgggggccugggcccucccccacaga	ugaggggcgagcgcccggugcccggcccagcgcgggggccugggcccucccccacaga	ugaggggcgagcgcccggugcccggcccagcgcgggggccugggcccucccccacaga	ugaggggcgagcgcccggugcccggcccagcgcgggggccugggcccucccccacaga	ugaggggcgagcgcccggugcccggcccagcgcgggggccugggcccucccccacaga	ugaggggcgagcgcccggugcccggcccagcgcgggggccugggcccucccccacaga	ugaggggcgagcgcccggugcccggcccagcgcgggggccugggcccucccccacaga	ugaggggcgagcgcccggugcccggcccagcgcgggggccugggcccucccccacaga	ugaggggcgagcgcccggug	ugaggggcgagcgcccggug	ugaggggcgagcgcccggug	ugaggggcgagcgcccggug	ugaggggcgagcgcccggug	ugaggggcgagcgcccggug	ugaggggcgagcgcccggug	ugaggggcgagcgcccggug	ugaggggcgagcgcccggug	0	3	0	0	0	0	0	3	3	0	0.227497	0	0	0	0	0	0.227497	0.227497
127	conserve-GPD-miR-6577-1-3p	ucguggguggguggaagcaguccugggacaacugugaguccugagacugggcuguccccugcagg	ucguggguggguggaagcaguccugggacaacugugaguccugagacugggcuguccccugcagg	ucguggguggguggaagcaguccugggacaacugugaguccugagacugggcuguccccugcagg	ucguggguggguggaagcaguccugggacaacugugaguccugagacugggcuguccccugcagg	ucguggguggguggaagcaguccugggacaacugugaguccugagacugggcuguccccugcagg	ucguggguggguggaagcaguccugggacaacugugaguccugagacugggcuguccccugcagg	ucguggguggguggaagcaguccugggacaacugugaguccugagacugggcuguccccugcagg	ucguggguggguggaagcaguccugggacaacugugaguccugagacugggcuguccccugcagg	ucguggguggguggaagcaguccugggacaacugugaguccugagacugggcuguccccugcagg	ugagacugggcuguccccugcagg	ugagacugggcuguccccugcagg	ugagacugggcuguccccugcagg	ugagacugggcuguccccugcagg	ugagacugggcuguccccugcagg	ugagacugggcuguccccugcagg	ugagacugggcuguccccugcagg	ugagacugggcuguccccugcagg	ugagacugggcuguccccugcagg	0	0	3	0	0	0	3	0	0	0	0	0.239789	0	0	0	0.239789	0	0
128	conserve-GPD-miR-m01-5p	uuggggaaggaaaaggauucuaggcuguggugaucacaaaguguuuucagaagcuguggccuuuucccuccucagca	uuggggaaggaaaaggauucuaggcuguggugaucacaaaguguuuucagaagcuguggccuuuucccuccucagca	uuggggaaggaaaaggauucuaggcuguggugaucacaaaguguuuucagaagcuguggccuuuucccuccucagca	uuggggaaggaaaaggauucuaggcuguggugaucacaaaguguuuucagaagcuguggccuuuucccuccucagca	uuggggaaggaaaaggauucuaggcuguggugaucacaaaguguuuucagaagcuguggccuuuucccuccucagca	uuggggaaggaaaaggauucuaggcuguggugaucacaaaguguuuucagaagcuguggccuuuucccuccucagca	uuggggaaggaaaaggauucuaggcuguggugaucacaaaguguuuucagaagcuguggccuuuucccuccucagca	uuggggaaggaaaaggauucuaggcuguggugaucacaaaguguuuucagaagcuguggccuuuucccuccucagca	uuggggaaggaaaaggauucuaggcuguggugaucacaaaguguuuucagaagcuguggccuuuucccuccucagca	uuggggaaggaaaaggauucu	uuggggaaggaaaaggauucu	uuggggaaggaaaaggauucu	uuggggaaggaaaaggauucu	uuggggaaggaaaaggauucu	uuggggaaggaaaaggauucu	uuggggaaggaaaaggauucu	uuggggaaggaaaaggauucu	uuggggaaggaaaaggauucu	4	0	0	4	0	0	4	0	4	0.303329	0	0	0.303329	0	0	0.303329	0	0.303329
129	conserve-GPD-miR-11596-1-5p	accuggaguuuggagacuagcuaugagauacugaagaguuacuagaaguuuccaagcuucauuuucc	accuggaguuuggagacuagcuaugagauacugaagaguuacuagaaguuuccaagcuucauuuucc	accuggaguuuggagacuagcuaugagauacugaagaguuacuagaaguuuccaagcuucauuuucc	accuggaguuuggagacuagcuaugagauacugaagaguuacuagaaguuuccaagcuucauuuucc	accuggaguuuggagacuagcuaugagauacugaagaguuacuagaaguuuccaagcuucauuuucc	accuggaguuuggagacuagcuaugagauacugaagaguuacuagaaguuuccaagcuucauuuucc	accuggaguuuggagacuagcuaugagauacugaagaguuacuagaaguuuccaagcuucauuuucc	accuggaguuuggagacuagcuaugagauacugaagaguuacuagaaguuuccaagcuucauuuucc	accuggaguuuggagacuagcuaugagauacugaagaguuacuagaaguuuccaagcuucauuuucc	accuggaguuuggagacuagc	accuggaguuuggagacuagc	accuggaguuuggagacuagc	accuggaguuuggagacuagc	accuggaguuuggagacuagc	accuggaguuuggagacuagc	accuggaguuuggagacuagc	accuggaguuuggagacuagc	accuggaguuuggagacuagc	0	29	0	29	29	29	29	29	29	0	2.78614	0	2.78614	2.78614	2.78614	2.78614	2.78614	2.78614
130	conserve-GPD-miR-7912-3p	uucuuuuacccuguuuucuuccuccccagcacaaagaucuggaaaggaagguaagaggguagca	uucuuuuacccuguuuucuuccuccccagcacaaagaucuggaaaggaagguaagaggguagca	uucuuuuacccuguuuucuuccuccccagcacaaagaucuggaaaggaagguaagaggguagca	uucuuuuacccuguuuucuuccuccccagcacaaagaucuggaaaggaagguaagaggguagca	uucuuuuacccuguuuucuuccuccccagcacaaagaucuggaaaggaagguaagaggguagca	uucuuuuacccuguuuucuuccuccccagcacaaagaucuggaaaggaagguaagaggguagca	uucuuuuacccuguuuucuuccuccccagcacaaagaucuggaaaggaagguaagaggguagca	uucuuuuacccuguuuucuuccuccccagcacaaagaucuggaaaggaagguaagaggguagca	uucuuuuacccuguuuucuuccuccccagcacaaagaucuggaaaggaagguaagaggguagca	gaaaggaagguaagaggguagca	gaaaggaagguaagaggguagca	gaaaggaagguaagaggguagca	gaaaggaagguaagaggguagca	gaaaggaagguaagaggguagca	gaaaggaagguaagaggguagca	gaaaggaagguaagaggguagca	gaaaggaagguaagaggguagca	gaaaggaagguaagaggguagca	0	0	4	0	0	0	4	0	0	0	0	0.319718	0	0	0	0.319718	0	0
131	conserve-GPD-miR-1574-2-5p	cccccauccucaaccugguuccuccuccugauccugggccuaggagggaggaugggagaa	cccccauccucaaccugguuccuccuccugauccugggccuaggagggaggaugggagaa	cccccauccucaaccugguuccuccuccugauccugggccuaggagggaggaugggagaa	cccccauccucaaccugguuccuccuccugauccugggccuaggagggaggaugggagaa	cccccauccucaaccugguuccuccuccugauccugggccuaggagggaggaugggagaa	cccccauccucaaccugguuccuccuccugauccugggccuaggagggaggaugggagaa	cccccauccucaaccugguuccuccuccugauccugggccuaggagggaggaugggagaa	cccccauccucaaccugguuccuccuccugauccugggccuaggagggaggaugggagaa	cccccauccucaaccugguuccuccuccugauccugggccuaggagggaggaugggagaa	cccccauccucaaccugguuc	cccccauccucaaccugguuc	cccccauccucaaccugguuc	cccccauccucaaccugguuc	cccccauccucaaccugguuc	cccccauccucaaccugguuc	cccccauccucaaccugguuc	cccccauccucaaccugguuc	cccccauccucaaccugguuc	0	3	0	3	0	3	3	3	3	0	0.210367	0	0.210367	0	0.210367	0.210367	0.210367	0.210367
132	conserve-GPD-miR-210-1-5p	gcugugcgugugugugugcauguguauauacacgugcauguac	gcugugcgugugugugugcauguguauauacacgugcauguac	gcugugcgugugugugugcauguguauauacacgugcauguac	gcugugcgugugugugugcauguguauauacacgugcauguac	gcugugcgugugugugugcauguguauauacacgugcauguac	gcugugcgugugugugugcauguguauauacacgugcauguac	gcugugcgugugugugugcauguguauauacacgugcauguac	gcugugcgugugugugugcauguguauauacacgugcauguac	gcugugcgugugugugugcauguguauauacacgugcauguac	gcugugcgugugugugugca	gcugugcgugugugugugca	gcugugcgugugugugugca	gcugugcgugugugugugca	gcugugcgugugugugugca	gcugugcgugugugugugca	gcugugcgugugugugugca	gcugugcgugugugugugca	gcugugcgugugugugugca	0	0	0	0	0	0	0	0	3	0	0	0	0	0	0	0	0	0.227497
133	conserve-GPD-miR-2235c-3p	cagucaggcgucccuuaacaucgauucuccuuuuaaaaacacuacauuguuggggugccugguuggc	cagucaggcgucccuuaacaucgauucuccuuuuaaaaacacuacauuguuggggugccugguuggc	cagucaggcgucccuuaacaucgauucuccuuuuaaaaacacuacauuguuggggugccugguuggc	cagucaggcgucccuuaacaucgauucuccuuuuaaaaacacuacauuguuggggugccugguuggc	cagucaggcgucccuuaacaucgauucuccuuuuaaaaacacuacauuguuggggugccugguuggc	cagucaggcgucccuuaacaucgauucuccuuuuaaaaacacuacauuguuggggugccugguuggc	cagucaggcgucccuuaacaucgauucuccuuuuaaaaacacuacauuguuggggugccugguuggc	cagucaggcgucccuuaacaucgauucuccuuuuaaaaacacuacauuguuggggugccugguuggc	cagucaggcgucccuuaacaucgauucuccuuuuaaaaacacuacauuguuggggugccugguuggc	uuguuggggugccugguuggc	uuguuggggugccugguuggc	uuguuggggugccugguuggc	uuguuggggugccugguuggc	uuguuggggugccugguuggc	uuguuggggugccugguuggc	uuguuggggugccugguuggc	uuguuggggugccugguuggc	uuguuggggugccugguuggc	0	0	0	0	47	0	0	0	47	0	0	0	0	3.56411	0	0	0	3.56411
134	conserve-GPD-miR-3120-3p	ucguccacugccccagucacaucaucccugugcggguaaugaccugucugggacuggacgugc	ucguccacugccccagucacaucaucccugugcggguaaugaccugucugggacuggacgugc	ucguccacugccccagucacaucaucccugugcggguaaugaccugucugggacuggacgugc	ucguccacugccccagucacaucaucccugugcggguaaugaccugucugggacuggacgugc	ucguccacugccccagucacaucaucccugugcggguaaugaccugucugggacuggacgugc	ucguccacugccccagucacaucaucccugugcggguaaugaccugucugggacuggacgugc	ucguccacugccccagucacaucaucccugugcggguaaugaccugucugggacuggacgugc	ucguccacugccccagucacaucaucccugugcggguaaugaccugucugggacuggacgugc	ucguccacugccccagucacaucaucccugugcggguaaugaccugucugggacuggacgugc	ccugucugggacuggacgugc	ccugucugggacuggacgugc	ccugucugggacuggacgugc	ccugucugggacuggacgugc	ccugucugggacuggacgugc	ccugucugggacuggacgugc	ccugucugggacuggacgugc	ccugucugggacuggacgugc	ccugucugggacuggacgugc	15	15	15	15	15	15	15	15	15	1.16842	1.16842	1.16842	1.16842	1.16842	1.16842	1.16842	1.16842	1.16842
135	conserve-GPD-miR-8190-1-3p	ugagggcacaggugguaaugggaaaaggaaaucauuaaagguccuuuuccuaccaccugugaccagu	ugagggcacaggugguaaugggaaaaggaaaucauuaaagguccuuuuccuaccaccugugaccagu	ugagggcacaggugguaaugggaaaaggaaaucauuaaagguccuuuuccuaccaccugugaccagu	ugagggcacaggugguaaugggaaaaggaaaucauuaaagguccuuuuccuaccaccugugaccagu	ugagggcacaggugguaaugggaaaaggaaaucauuaaagguccuuuuccuaccaccugugaccagu	ugagggcacaggugguaaugggaaaaggaaaucauuaaagguccuuuuccuaccaccugugaccagu	ugagggcacaggugguaaugggaaaaggaaaucauuaaagguccuuuuccuaccaccugugaccagu	ugagggcacaggugguaaugggaaaaggaaaucauuaaagguccuuuuccuaccaccugugaccagu	ugagggcacaggugguaaugggaaaaggaaaucauuaaagguccuuuuccuaccaccugugaccagu	uuuccuaccaccugugaccagu	uuuccuaccaccugugaccagu	uuuccuaccaccugugaccagu	uuuccuaccaccugugaccagu	uuuccuaccaccugugaccagu	uuuccuaccaccugugaccagu	uuuccuaccaccugugaccagu	uuuccuaccaccugugaccagu	uuuccuaccaccugugaccagu	0	6	6	0	6	0	6	6	6	0	0.452435	0.452435	0	0.452435	0	0.452435	0.452435	0.452435
136	conserve-GPD-miR-8521b-3p	uggagggagcgggcucaauggcgaugcggccuuuugacccuuuuuucccuccuca	uggagggagcgggcucaauggcgaugcggccuuuugacccuuuuuucccuccuca	uggagggagcgggcucaauggcgaugcggccuuuugacccuuuuuucccuccuca	uggagggagcgggcucaauggcgaugcggccuuuugacccuuuuuucccuccuca	uggagggagcgggcucaauggcgaugcggccuuuugacccuuuuuucccuccuca	uggagggagcgggcucaauggcgaugcggccuuuugacccuuuuuucccuccuca	uggagggagcgggcucaauggcgaugcggccuuuugacccuuuuuucccuccuca	uggagggagcgggcucaauggcgaugcggccuuuugacccuuuuuucccuccuca	uggagggagcgggcucaauggcgaugcggccuuuugacccuuuuuucccuccuca	uuugacccuuuuuucccuccuca	uuugacccuuuuuucccuccuca	uuugacccuuuuuucccuccuca	uuugacccuuuuuucccuccuca	uuugacccuuuuuucccuccuca	uuugacccuuuuuucccuccuca	uuugacccuuuuuucccuccuca	uuugacccuuuuuucccuccuca	uuugacccuuuuuucccuccuca	0	9	9	0	0	0	9	0	0	0	0.631102	0.631102	0	0	0	0.631102	0	0
137	conserve-GPD-miR-9461-5p	uaggaugaguguuuauuguguuaugaaaucugauuauaacacugaacauucuucccccc	uaggaugaguguuuauuguguuaugaaaucugauuauaacacugaacauucuucccccc	uaggaugaguguuuauuguguuaugaaaucugauuauaacacugaacauucuucccccc	uaggaugaguguuuauuguguuaugaaaucugauuauaacacugaacauucuucccccc	uaggaugaguguuuauuguguuaugaaaucugauuauaacacugaacauucuucccccc	uaggaugaguguuuauuguguuaugaaaucugauuauaacacugaacauucuucccccc	uaggaugaguguuuauuguguuaugaaaucugauuauaacacugaacauucuucccccc	uaggaugaguguuuauuguguuaugaaaucugauuauaacacugaacauucuucccccc	uaggaugaguguuuauuguguuaugaaaucugauuauaacacugaacauucuucccccc	uaggaugaguguuuauuguguuau	uaggaugaguguuuauuguguuau	uaggaugaguguuuauuguguuau	uaggaugaguguuuauuguguuau	uaggaugaguguuuauuguguuau	uaggaugaguguuuauuguguuau	uaggaugaguguuuauuguguuau	uaggaugaguguuuauuguguuau	uaggaugaguguuuauuguguuau	0	8	0	0	0	0	0	8	0	0	0.560979	0	0	0	0	0	0.560979	0
138	conserve-GPD-miR-12259-3p	agccgggcgccccugguagugcgaacuuucgagaucaaacugccucgggcgcccgggc	agccgggcgccccugguagugcgaacuuucgagaucaaacugccucgggcgcccgggc	agccgggcgccccugguagugcgaacuuucgagaucaaacugccucgggcgcccgggc	agccgggcgccccugguagugcgaacuuucgagaucaaacugccucgggcgcccgggc	agccgggcgccccugguagugcgaacuuucgagaucaaacugccucgggcgcccgggc	agccgggcgccccugguagugcgaacuuucgagaucaaacugccucgggcgcccgggc	agccgggcgccccugguagugcgaacuuucgagaucaaacugccucgggcgcccgggc	agccgggcgccccugguagugcgaacuuucgagaucaaacugccucgggcgcccgggc	agccgggcgccccugguagugcgaacuuucgagaucaaacugccucgggcgcccgggc	aaacugccucgggcgcccgggc	aaacugccucgggcgcccgggc	aaacugccucgggcgcccgggc	aaacugccucgggcgcccgggc	aaacugccucgggcgcccgggc	aaacugccucgggcgcccgggc	aaacugccucgggcgcccgggc	aaacugccucgggcgcccgggc	aaacugccucgggcgcccgggc	0	0	8	0	8	0	8	0	8	0	0	0.606657	0	0.606657	0	0.606657	0	0.606657
139	conserve-GPD-miR-87b-3p	ccuggggcggggguccugggcuggggcugggcgcgcucccugccuggaccccugcucaccgcc	ccuggggcggggguccugggcuggggcugggcgcgcucccugccuggaccccugcucaccgcc	ccuggggcggggguccugggcuggggcugggcgcgcucccugccuggaccccugcucaccgcc	ccuggggcggggguccugggcuggggcugggcgcgcucccugccuggaccccugcucaccgcc	ccuggggcggggguccugggcuggggcugggcgcgcucccugccuggaccccugcucaccgcc	ccuggggcggggguccugggcuggggcugggcgcgcucccugccuggaccccugcucaccgcc	ccuggggcggggguccugggcuggggcugggcgcgcucccugccuggaccccugcucaccgcc	ccuggggcggggguccugggcuggggcugggcgcgcucccugccuggaccccugcucaccgcc	ccuggggcggggguccugggcuggggcugggcgcgcucccugccuggaccccugcucaccgcc	ugccuggaccccugcucaccgcc	ugccuggaccccugcucaccgcc	ugccuggaccccugcucaccgcc	ugccuggaccccugcucaccgcc	ugccuggaccccugcucaccgcc	ugccuggaccccugcucaccgcc	ugccuggaccccugcucaccgcc	ugccuggaccccugcucaccgcc	ugccuggaccccugcucaccgcc	4	0	0	0	0	0	0	0	4	0.336761	0	0	0	0	0	0	0	0.336761
140	conserve-GPD-miR-2024g-1-3p	gugggcgggcaccgcugugggcacccuagagaccacucgggaacacagcgugugccgccgcagg	gugggcgggcaccgcugugggcacccuagagaccacucgggaacacagcgugugccgccgcagg	gugggcgggcaccgcugugggcacccuagagaccacucgggaacacagcgugugccgccgcagg	gugggcgggcaccgcugugggcacccuagagaccacucgggaacacagcgugugccgccgcagg	gugggcgggcaccgcugugggcacccuagagaccacucgggaacacagcgugugccgccgcagg	gugggcgggcaccgcugugggcacccuagagaccacucgggaacacagcgugugccgccgcagg	gugggcgggcaccgcugugggcacccuagagaccacucgggaacacagcgugugccgccgcagg	gugggcgggcaccgcugugggcacccuagagaccacucgggaacacagcgugugccgccgcagg	gugggcgggcaccgcugugggcacccuagagaccacucgggaacacagcgugugccgccgcagg	gaacacagcgugugccgccgcagg	gaacacagcgugugccgccgcagg	gaacacagcgugugccgccgcagg	gaacacagcgugugccgccgcagg	gaacacagcgugugccgccgcagg	gaacacagcgugugccgccgcagg	gaacacagcgugugccgccgcagg	gaacacagcgugugccgccgcagg	gaacacagcgugugccgccgcagg	0	0	25	25	0	25	25	25	0	0	0	1.99824	1.99824	0	1.99824	1.99824	1.99824	0
141	conserve-GPD-miR-2075-3p	gcgggagggacagacaggcaggaaguuacagaaguaacccuucucgucugucauccucucuagc	gcgggagggacagacaggcaggaaguuacagaaguaacccuucucgucugucauccucucuagc	gcgggagggacagacaggcaggaaguuacagaaguaacccuucucgucugucauccucucuagc	gcgggagggacagacaggcaggaaguuacagaaguaacccuucucgucugucauccucucuagc	gcgggagggacagacaggcaggaaguuacagaaguaacccuucucgucugucauccucucuagc	gcgggagggacagacaggcaggaaguuacagaaguaacccuucucgucugucauccucucuagc	gcgggagggacagacaggcaggaaguuacagaaguaacccuucucgucugucauccucucuagc	gcgggagggacagacaggcaggaaguuacagaaguaacccuucucgucugucauccucucuagc	gcgggagggacagacaggcaggaaguuacagaaguaacccuucucgucugucauccucucuagc	uucucgucugucauccucucuagc	uucucgucugucauccucucuagc	uucucgucugucauccucucuagc	uucucgucugucauccucucuagc	uucucgucugucauccucucuagc	uucucgucugucauccucucuagc	uucucgucugucauccucucuagc	uucucgucugucauccucucuagc	uucucgucugucauccucucuagc	0	49	49	49	49	49	49	49	49	0	3.71578	3.71578	3.71578	3.71578	3.71578	3.71578	3.71578	3.71578
142	conserve-GPD-miR-Ro6-2-3p	ucugcuuuaccuucuguaauggagaauuucaaaccugucagaaauggaaagcagagu	ucugcuuuaccuucuguaauggagaauuucaaaccugucagaaauggaaagcagagu	ucugcuuuaccuucuguaauggagaauuucaaaccugucagaaauggaaagcagagu	ucugcuuuaccuucuguaauggagaauuucaaaccugucagaaauggaaagcagagu	ucugcuuuaccuucuguaauggagaauuucaaaccugucagaaauggaaagcagagu	ucugcuuuaccuucuguaauggagaauuucaaaccugucagaaauggaaagcagagu	ucugcuuuaccuucuguaauggagaauuucaaaccugucagaaauggaaagcagagu	ucugcuuuaccuucuguaauggagaauuucaaaccugucagaaauggaaagcagagu	ucugcuuuaccuucuguaauggagaauuucaaaccugucagaaauggaaagcagagu	ugucagaaauggaaagcagagu	ugucagaaauggaaagcagagu	ugucagaaauggaaagcagagu	ugucagaaauggaaagcagagu	ugucagaaauggaaagcagagu	ugucagaaauggaaagcagagu	ugucagaaauggaaagcagagu	ugucagaaauggaaagcagagu	ugucagaaauggaaagcagagu	0	4	0	0	0	0	0	4	0	0	0.28049	0	0	0	0	0	0.28049	0
143	conserve-GPD-miR-1677-3p	aggggcgugggaggagcuggggcggagcauggggcauucccaccacccugacuuccccccugcuccccaga	aggggcgugggaggagcuggggcggagcauggggcauucccaccacccugacuuccccccugcuccccaga	aggggcgugggaggagcuggggcggagcauggggcauucccaccacccugacuuccccccugcuccccaga	aggggcgugggaggagcuggggcggagcauggggcauucccaccacccugacuuccccccugcuccccaga	aggggcgugggaggagcuggggcggagcauggggcauucccaccacccugacuuccccccugcuccccaga	aggggcgugggaggagcuggggcggagcauggggcauucccaccacccugacuuccccccugcuccccaga	aggggcgugggaggagcuggggcggagcauggggcauucccaccacccugacuuccccccugcuccccaga	aggggcgugggaggagcuggggcggagcauggggcauucccaccacccugacuuccccccugcuccccaga	aggggcgugggaggagcuggggcggagcauggggcauucccaccacccugacuuccccccugcuccccaga	cugacuuccccccugcuccccaga	cugacuuccccccugcuccccaga	cugacuuccccccugcuccccaga	cugacuuccccccugcuccccaga	cugacuuccccccugcuccccaga	cugacuuccccccugcuccccaga	cugacuuccccccugcuccccaga	cugacuuccccccugcuccccaga	cugacuuccccccugcuccccaga	0	0	5	0	0	0	5	0	0	0	0	0.399648	0	0	0	0.399648	0	0
144	conserve-GPD-miR-317-1-5p	ugggauacuuuggcaaguucggugcaucugauaucuucaccguaggcccuaagucucucacu	ugggauacuuuggcaaguucggugcaucugauaucuucaccguaggcccuaagucucucacu	ugggauacuuuggcaaguucggugcaucugauaucuucaccguaggcccuaagucucucacu	ugggauacuuuggcaaguucggugcaucugauaucuucaccguaggcccuaagucucucacu	ugggauacuuuggcaaguucggugcaucugauaucuucaccguaggcccuaagucucucacu	ugggauacuuuggcaaguucggugcaucugauaucuucaccguaggcccuaagucucucacu	ugggauacuuuggcaaguucggugcaucugauaucuucaccguaggcccuaagucucucacu	ugggauacuuuggcaaguucggugcaucugauaucuucaccguaggcccuaagucucucacu	ugggauacuuuggcaaguucggugcaucugauaucuucaccguaggcccuaagucucucacu	ugggauacuuuggcaaguucggu	ugggauacuuuggcaaguucggu	ugggauacuuuggcaaguucggu	ugggauacuuuggcaaguucggu	ugggauacuuuggcaaguucggu	ugggauacuuuggcaaguucggu	ugggauacuuuggcaaguucggu	ugggauacuuuggcaaguucggu	ugggauacuuuggcaaguucggu	3	0	0	0	0	0	0	0	3	0.252571	0	0	0	0	0	0	0	0.252571
145	conserve-GPD-miR-2761-3p	ccgcccaucccuggcuccugcagggcguguacaccauucgguguguguguggaauggacuggguuucu	ccgcccaucccuggcuccugcagggcguguacaccauucgguguguguguggaauggacuggguuucu	ccgcccaucccuggcuccugcagggcguguacaccauucgguguguguguggaauggacuggguuucu	ccgcccaucccuggcuccugcagggcguguacaccauucgguguguguguggaauggacuggguuucu	ccgcccaucccuggcuccugcagggcguguacaccauucgguguguguguggaauggacuggguuucu	ccgcccaucccuggcuccugcagggcguguacaccauucgguguguguguggaauggacuggguuucu	ccgcccaucccuggcuccugcagggcguguacaccauucgguguguguguggaauggacuggguuucu	ccgcccaucccuggcuccugcagggcguguacaccauucgguguguguguggaauggacuggguuucu	ccgcccaucccuggcuccugcagggcguguacaccauucgguguguguguggaauggacuggguuucu	uguguggaauggacuggguuucu	uguguggaauggacuggguuucu	uguguggaauggacuggguuucu	uguguggaauggacuggguuucu	uguguggaauggacuggguuucu	uguguggaauggacuggguuucu	uguguggaauggacuggguuucu	uguguggaauggacuggguuucu	uguguggaauggacuggguuucu	0	0	0	6	6	0	0	0	0	0	0	0	0.576443	0.576443	0	0	0	0
146	conserve-GPD-miR-10593-5p	aaaggagaguuaggauuggagugcagagccucacaccaguucuauuucucucc	aaaggagaguuaggauuggagugcagagccucacaccaguucuauuucucucc	aaaggagaguuaggauuggagugcagagccucacaccaguucuauuucucucc	aaaggagaguuaggauuggagugcagagccucacaccaguucuauuucucucc	aaaggagaguuaggauuggagugcagagccucacaccaguucuauuucucucc	aaaggagaguuaggauuggagugcagagccucacaccaguucuauuucucucc	aaaggagaguuaggauuggagugcagagccucacaccaguucuauuucucucc	aaaggagaguuaggauuggagugcagagccucacaccaguucuauuucucucc	aaaggagaguuaggauuggagugcagagccucacaccaguucuauuucucucc	aaaggagaguuaggauuggagug	aaaggagaguuaggauuggagug	aaaggagaguuaggauuggagug	aaaggagaguuaggauuggagug	aaaggagaguuaggauuggagug	aaaggagaguuaggauuggagug	aaaggagaguuaggauuggagug	aaaggagaguuaggauuggagug	aaaggagaguuaggauuggagug	5	0	5	5	0	5	0	0	5	0.420951	0	0.420951	0.420951	0	0.420951	0	0	0.420951
147	conserve-GPD-miR-11958-5p	aaaaccggugcugccacucaguagugcuagcaaaucacuggcguggacaggcccgguuuuac	aaaaccggugcugccacucaguagugcuagcaaaucacuggcguggacaggcccgguuuuac	aaaaccggugcugccacucaguagugcuagcaaaucacuggcguggacaggcccgguuuuac	aaaaccggugcugccacucaguagugcuagcaaaucacuggcguggacaggcccgguuuuac	aaaaccggugcugccacucaguagugcuagcaaaucacuggcguggacaggcccgguuuuac	aaaaccggugcugccacucaguagugcuagcaaaucacuggcguggacaggcccgguuuuac	aaaaccggugcugccacucaguagugcuagcaaaucacuggcguggacaggcccgguuuuac	aaaaccggugcugccacucaguagugcuagcaaaucacuggcguggacaggcccgguuuuac	aaaaccggugcugccacucaguagugcuagcaaaucacuggcguggacaggcccgguuuuac	aaaaccggugcugccacucagu	aaaaccggugcugccacucagu	aaaaccggugcugccacucagu	aaaaccggugcugccacucagu	aaaaccggugcugccacucagu	aaaaccggugcugccacucagu	aaaaccggugcugccacucagu	aaaaccggugcugccacucagu	aaaaccggugcugccacucagu	0	0	0	0	0	4	0	0	0	0	0	0	0	0	0.311579	0	0	0
148	conserve-GPD-miR-1756b-1-3p	aaucagucuugcugagccaaaggcaaggugucagcagggcugguuug	aaucagucuugcugagccaaaggcaaggugucagcagggcugguuug	aaucagucuugcugagccaaaggcaaggugucagcagggcugguuug	aaucagucuugcugagccaaaggcaaggugucagcagggcugguuug	aaucagucuugcugagccaaaggcaaggugucagcagggcugguuug	aaucagucuugcugagccaaaggcaaggugucagcagggcugguuug	aaucagucuugcugagccaaaggcaaggugucagcagggcugguuug	aaucagucuugcugagccaaaggcaaggugucagcagggcugguuug	aaucagucuugcugagccaaaggcaaggugucagcagggcugguuug	ugucagcagggcugguuug	ugucagcagggcugguuug	ugucagcagggcugguuug	ugucagcagggcugguuug	ugucagcagggcugguuug	ugucagcagggcugguuug	ugucagcagggcugguuug	ugucagcagggcugguuug	ugucagcagggcugguuug	3	0	0	0	0	0	0	0	3	0.227497	0	0	0	0	0	0	0	0.227497
149	conserve-GPD-miR-10773-5p	ugcugacugugaguucaccugcucccccgugcagguggcccuccagccgccagu	ugcugacugugaguucaccugcucccccgugcagguggcccuccagccgccagu	ugcugacugugaguucaccugcucccccgugcagguggcccuccagccgccagu	ugcugacugugaguucaccugcucccccgugcagguggcccuccagccgccagu	ugcugacugugaguucaccugcucccccgugcagguggcccuccagccgccagu	ugcugacugugaguucaccugcucccccgugcagguggcccuccagccgccagu	ugcugacugugaguucaccugcucccccgugcagguggcccuccagccgccagu	ugcugacugugaguucaccugcucccccgugcagguggcccuccagccgccagu	ugcugacugugaguucaccugcucccccgugcagguggcccuccagccgccagu	ugcugacugugaguucaccugc	ugcugacugugaguucaccugc	ugcugacugugaguucaccugc	ugcugacugugaguucaccugc	ugcugacugugaguucaccugc	ugcugacugugaguucaccugc	ugcugacugugaguucaccugc	ugcugacugugaguucaccugc	ugcugacugugaguucaccugc	0	0	0	0	0	3	0	0	0	0	0	0	0	0	0.233684	0	0	0
150	conserve-GPD-miR-8226-3p	gagcugagauuucuggccccagccugagcucucaacugcugggccugagcucucagcugcu	gagcugagauuucuggccccagccugagcucucaacugcugggccugagcucucagcugcu	gagcugagauuucuggccccagccugagcucucaacugcugggccugagcucucagcugcu	gagcugagauuucuggccccagccugagcucucaacugcugggccugagcucucagcugcu	gagcugagauuucuggccccagccugagcucucaacugcugggccugagcucucagcugcu	gagcugagauuucuggccccagccugagcucucaacugcugggccugagcucucagcugcu	gagcugagauuucuggccccagccugagcucucaacugcugggccugagcucucagcugcu	gagcugagauuucuggccccagccugagcucucaacugcugggccugagcucucagcugcu	gagcugagauuucuggccccagccugagcucucaacugcugggccugagcucucagcugcu	ugggccugagcucucagcugcu	ugggccugagcucucagcugcu	ugggccugagcucucagcugcu	ugggccugagcucucagcugcu	ugggccugagcucucagcugcu	ugggccugagcucucagcugcu	ugggccugagcucucagcugcu	ugggccugagcucucagcugcu	ugggccugagcucucagcugcu	25	25	0	25	0	0	25	0	25	1.8958	1.8958	0	1.8958	0	0	1.8958	0	1.8958
151	conserve-GPD-miR-6677-5p	agccuggggcuggcagagagauguaaacacaaguccaccucacugccuacccccagccugu	agccuggggcuggcagagagauguaaacacaaguccaccucacugccuacccccagccugu	agccuggggcuggcagagagauguaaacacaaguccaccucacugccuacccccagccugu	agccuggggcuggcagagagauguaaacacaaguccaccucacugccuacccccagccugu	agccuggggcuggcagagagauguaaacacaaguccaccucacugccuacccccagccugu	agccuggggcuggcagagagauguaaacacaaguccaccucacugccuacccccagccugu	agccuggggcuggcagagagauguaaacacaaguccaccucacugccuacccccagccugu	agccuggggcuggcagagagauguaaacacaaguccaccucacugccuacccccagccugu	agccuggggcuggcagagagauguaaacacaaguccaccucacugccuacccccagccugu	agccuggggcuggcagagaga	agccuggggcuggcagagaga	agccuggggcuggcagagaga	agccuggggcuggcagagaga	agccuggggcuggcagagaga	agccuggggcuggcagagaga	agccuggggcuggcagagaga	agccuggggcuggcagagaga	agccuggggcuggcagagaga	0	47	0	47	0	0	47	47	47	0	4.51547	0	4.51547	0	0	4.51547	4.51547	4.51547
152	conserve-GPD-miR-6677-3p	agccuggggcuggcagagagauguaaacacaaguccaccucacugccuacccccagccugu	agccuggggcuggcagagagauguaaacacaaguccaccucacugccuacccccagccugu	agccuggggcuggcagagagauguaaacacaaguccaccucacugccuacccccagccugu	agccuggggcuggcagagagauguaaacacaaguccaccucacugccuacccccagccugu	agccuggggcuggcagagagauguaaacacaaguccaccucacugccuacccccagccugu	agccuggggcuggcagagagauguaaacacaaguccaccucacugccuacccccagccugu	agccuggggcuggcagagagauguaaacacaaguccaccucacugccuacccccagccugu	agccuggggcuggcagagagauguaaacacaaguccaccucacugccuacccccagccugu	agccuggggcuggcagagagauguaaacacaaguccaccucacugccuacccccagccugu	ccucacugccuacccccagccugu	ccucacugccuacccccagccugu	ccucacugccuacccccagccugu	ccucacugccuacccccagccugu	ccucacugccuacccccagccugu	ccucacugccuacccccagccugu	ccucacugccuacccccagccugu	ccucacugccuacccccagccugu	ccucacugccuacccccagccugu	0	50	0	50	0	0	50	50	50	0	4.80369	0	4.80369	0	0	4.80369	4.80369	4.80369
153	conserve-GPD-miR-7567-1-3p	aggucagggccucugagcgcaaggucuuucaccucauugccuugcuuggggacacugcuuuuc	aggucagggccucugagcgcaaggucuuucaccucauugccuugcuuggggacacugcuuuuc	aggucagggccucugagcgcaaggucuuucaccucauugccuugcuuggggacacugcuuuuc	aggucagggccucugagcgcaaggucuuucaccucauugccuugcuuggggacacugcuuuuc	aggucagggccucugagcgcaaggucuuucaccucauugccuugcuuggggacacugcuuuuc	aggucagggccucugagcgcaaggucuuucaccucauugccuugcuuggggacacugcuuuuc	aggucagggccucugagcgcaaggucuuucaccucauugccuugcuuggggacacugcuuuuc	aggucagggccucugagcgcaaggucuuucaccucauugccuugcuuggggacacugcuuuuc	aggucagggccucugagcgcaaggucuuucaccucauugccuugcuuggggacacugcuuuuc	uugcuuggggacacugcuuuuc	uugcuuggggacacugcuuuuc	uugcuuggggacacugcuuuuc	uugcuuggggacacugcuuuuc	uugcuuggggacacugcuuuuc	uugcuuggggacacugcuuuuc	uugcuuggggacacugcuuuuc	uugcuuggggacacugcuuuuc	uugcuuggggacacugcuuuuc	37	0	0	0	0	0	0	0	37	3.11504	0	0	0	0	0	0	0	3.11504
154	conserve-GPD-miR-5890b-5p	aauaggaccaggcuguuaagacccuuguuugcuuugcaaaagguuuuuagccggccuauaga	aauaggaccaggcuguuaagacccuuguuugcuuugcaaaagguuuuuagccggccuauaga	aauaggaccaggcuguuaagacccuuguuugcuuugcaaaagguuuuuagccggccuauaga	aauaggaccaggcuguuaagacccuuguuugcuuugcaaaagguuuuuagccggccuauaga	aauaggaccaggcuguuaagacccuuguuugcuuugcaaaagguuuuuagccggccuauaga	aauaggaccaggcuguuaagacccuuguuugcuuugcaaaagguuuuuagccggccuauaga	aauaggaccaggcuguuaagacccuuguuugcuuugcaaaagguuuuuagccggccuauaga	aauaggaccaggcuguuaagacccuuguuugcuuugcaaaagguuuuuagccggccuauaga	aauaggaccaggcuguuaagacccuuguuugcuuugcaaaagguuuuuagccggccuauaga	aauaggaccaggcuguuaagacccu	aauaggaccaggcuguuaagacccu	aauaggaccaggcuguuaagacccu	aauaggaccaggcuguuaagacccu	aauaggaccaggcuguuaagacccu	aauaggaccaggcuguuaagacccu	aauaggaccaggcuguuaagacccu	aauaggaccaggcuguuaagacccu	aauaggaccaggcuguuaagacccu	0	0	0	0	0	0	0	0	4	0	0	0	0	0	0	0	0	0.303329
155	conserve-GPD-miR-N367-1-3p	gcagagcuggcggggccagaugcacaccagaccgucugaccucagaacccgcucucug	gcagagcuggcggggccagaugcacaccagaccgucugaccucagaacccgcucucug	gcagagcuggcggggccagaugcacaccagaccgucugaccucagaacccgcucucug	gcagagcuggcggggccagaugcacaccagaccgucugaccucagaacccgcucucug	gcagagcuggcggggccagaugcacaccagaccgucugaccucagaacccgcucucug	gcagagcuggcggggccagaugcacaccagaccgucugaccucagaacccgcucucug	gcagagcuggcggggccagaugcacaccagaccgucugaccucagaacccgcucucug	gcagagcuggcggggccagaugcacaccagaccgucugaccucagaacccgcucucug	gcagagcuggcggggccagaugcacaccagaccgucugaccucagaacccgcucucug	ucugaccucagaacccgcucucug	ucugaccucagaacccgcucucug	ucugaccucagaacccgcucucug	ucugaccucagaacccgcucucug	ucugaccucagaacccgcucucug	ucugaccucagaacccgcucucug	ucugaccucagaacccgcucucug	ucugaccucagaacccgcucucug	ucugaccucagaacccgcucucug	0	0	6	0	6	0	0	0	0	0	0	0.479578	0	0.479578	0	0	0	0
156	conserve-GPD-miR-3498-5p	cagacggugucugacgggcugucuccuguuuccuguucucccagauggagaccucacagacaccgucagcg	cagacggugucugacgggcugucuccuguuuccuguucucccagauggagaccucacagacaccgucagcg	cagacggugucugacgggcugucuccuguuuccuguucucccagauggagaccucacagacaccgucagcg	cagacggugucugacgggcugucuccuguuuccuguucucccagauggagaccucacagacaccgucagcg	cagacggugucugacgggcugucuccuguuuccuguucucccagauggagaccucacagacaccgucagcg	cagacggugucugacgggcugucuccuguuuccuguucucccagauggagaccucacagacaccgucagcg	cagacggugucugacgggcugucuccuguuuccuguucucccagauggagaccucacagacaccgucagcg	cagacggugucugacgggcugucuccuguuuccuguucucccagauggagaccucacagacaccgucagcg	cagacggugucugacgggcugucuccuguuuccuguucucccagauggagaccucacagacaccgucagcg	cagacggugucugacgggcugucu	cagacggugucugacgggcugucu	cagacggugucugacgggcugucu	cagacggugucugacgggcugucu	cagacggugucugacgggcugucu	cagacggugucugacgggcugucu	cagacggugucugacgggcugucu	cagacggugucugacgggcugucu	cagacggugucugacgggcugucu	43	43	0	43	0	43	43	0	43	3.01526	3.01526	0	3.01526	0	3.01526	3.01526	0	3.01526
157	conserve-GPD-miR-3498-3p	cagacggugucugacgggcugucuccuguuuccuguucucccagauggagaccucacagacaccgucagcg	cagacggugucugacgggcugucuccuguuuccuguucucccagauggagaccucacagacaccgucagcg	cagacggugucugacgggcugucuccuguuuccuguucucccagauggagaccucacagacaccgucagcg	cagacggugucugacgggcugucuccuguuuccuguucucccagauggagaccucacagacaccgucagcg	cagacggugucugacgggcugucuccuguuuccuguucucccagauggagaccucacagacaccgucagcg	cagacggugucugacgggcugucuccuguuuccuguucucccagauggagaccucacagacaccgucagcg	cagacggugucugacgggcugucuccuguuuccuguucucccagauggagaccucacagacaccgucagcg	cagacggugucugacgggcugucuccuguuuccuguucucccagauggagaccucacagacaccgucagcg	cagacggugucugacgggcugucuccuguuuccuguucucccagauggagaccucacagacaccgucagcg	agaccucacagacaccgucagcg	agaccucacagacaccgucagcg	agaccucacagacaccgucagcg	agaccucacagacaccgucagcg	agaccucacagacaccgucagcg	agaccucacagacaccgucagcg	agaccucacagacaccgucagcg	agaccucacagacaccgucagcg	agaccucacagacaccgucagcg	5	5	0	5	0	5	5	0	5	0.350612	0.350612	0	0.350612	0	0.350612	0.350612	0	0.350612
158	conserve-GPD-miR-200a-5p	uuaaacacuguacaugagcccaguaaagguacaagaucuacucuaauuuacugggcucauguacaguguuuaaga	uuaaacacuguacaugagcccaguaaagguacaagaucuacucuaauuuacugggcucauguacaguguuuaaga	uuaaacacuguacaugagcccaguaaagguacaagaucuacucuaauuuacugggcucauguacaguguuuaaga	uuaaacacuguacaugagcccaguaaagguacaagaucuacucuaauuuacugggcucauguacaguguuuaaga	uuaaacacuguacaugagcccaguaaagguacaagaucuacucuaauuuacugggcucauguacaguguuuaaga	uuaaacacuguacaugagcccaguaaagguacaagaucuacucuaauuuacugggcucauguacaguguuuaaga	uuaaacacuguacaugagcccaguaaagguacaagaucuacucuaauuuacugggcucauguacaguguuuaaga	uuaaacacuguacaugagcccaguaaagguacaagaucuacucuaauuuacugggcucauguacaguguuuaaga	uuaaacacuguacaugagcccaguaaagguacaagaucuacucuaauuuacugggcucauguacaguguuuaaga	uuaaacacuguacaugagcc	uuaaacacuguacaugagcc	uuaaacacuguacaugagcc	uuaaacacuguacaugagcc	uuaaacacuguacaugagcc	uuaaacacuguacaugagcc	uuaaacacuguacaugagcc	uuaaacacuguacaugagcc	uuaaacacuguacaugagcc	0	0	0	3	3	0	0	0	0	0	0	0	0.288222	0.288222	0	0	0	0
159	conserve-GPD-miR-4732-1-5p	uggaggaggaguuccuguguugugucugucugcaaaccacaugcagguccuccugccuccugc	uggaggaggaguuccuguguugugucugucugcaaaccacaugcagguccuccugccuccugc	uggaggaggaguuccuguguugugucugucugcaaaccacaugcagguccuccugccuccugc	uggaggaggaguuccuguguugugucugucugcaaaccacaugcagguccuccugccuccugc	uggaggaggaguuccuguguugugucugucugcaaaccacaugcagguccuccugccuccugc	uggaggaggaguuccuguguugugucugucugcaaaccacaugcagguccuccugccuccugc	uggaggaggaguuccuguguugugucugucugcaaaccacaugcagguccuccugccuccugc	uggaggaggaguuccuguguugugucugucugcaaaccacaugcagguccuccugccuccugc	uggaggaggaguuccuguguugugucugucugcaaaccacaugcagguccuccugccuccugc	uggaggaggaguuccuguguugu	uggaggaggaguuccuguguugu	uggaggaggaguuccuguguugu	uggaggaggaguuccuguguugu	uggaggaggaguuccuguguugu	uggaggaggaguuccuguguugu	uggaggaggaguuccuguguugu	uggaggaggaguuccuguguugu	uggaggaggaguuccuguguugu	0	0	51	51	51	51	51	51	0	0	0	3.97263	3.97263	3.97263	3.97263	3.97263	3.97263	0
160	conserve-GPD-miR-8542-5p	uuugcucaucuguauugcucauuuguauuguuaaaaaaaugaacacaguuaagcaaagg	uuugcucaucuguauugcucauuuguauuguuaaaaaaaugaacacaguuaagcaaagg	uuugcucaucuguauugcucauuuguauuguuaaaaaaaugaacacaguuaagcaaagg	uuugcucaucuguauugcucauuuguauuguuaaaaaaaugaacacaguuaagcaaagg	uuugcucaucuguauugcucauuuguauuguuaaaaaaaugaacacaguuaagcaaagg	uuugcucaucuguauugcucauuuguauuguuaaaaaaaugaacacaguuaagcaaagg	uuugcucaucuguauugcucauuuguauuguuaaaaaaaugaacacaguuaagcaaagg	uuugcucaucuguauugcucauuuguauuguuaaaaaaaugaacacaguuaagcaaagg	uuugcucaucuguauugcucauuuguauuguuaaaaaaaugaacacaguuaagcaaagg	uuugcucaucuguauugcucauu	uuugcucaucuguauugcucauu	uuugcucaucuguauugcucauu	uuugcucaucuguauugcucauu	uuugcucaucuguauugcucauu	uuugcucaucuguauugcucauu	uuugcucaucuguauugcucauu	uuugcucaucuguauugcucauu	uuugcucaucuguauugcucauu	0	0	0	8	0	0	0	0	0	0	0	0	0.768591	0	0	0	0	0
161	conserve-GPD-miR-10043f-1-3p	uccugcuucacccuggaguuccaacccuccgggcagucuuggcccggcuggacuccgaggagaaguggacc	uccugcuucacccuggaguuccaacccuccgggcagucuuggcccggcuggacuccgaggagaaguggacc	uccugcuucacccuggaguuccaacccuccgggcagucuuggcccggcuggacuccgaggagaaguggacc	uccugcuucacccuggaguuccaacccuccgggcagucuuggcccggcuggacuccgaggagaaguggacc	uccugcuucacccuggaguuccaacccuccgggcagucuuggcccggcuggacuccgaggagaaguggacc	uccugcuucacccuggaguuccaacccuccgggcagucuuggcccggcuggacuccgaggagaaguggacc	uccugcuucacccuggaguuccaacccuccgggcagucuuggcccggcuggacuccgaggagaaguggacc	uccugcuucacccuggaguuccaacccuccgggcagucuuggcccggcuggacuccgaggagaaguggacc	uccugcuucacccuggaguuccaacccuccgggcagucuuggcccggcuggacuccgaggagaaguggacc	cuggacuccgaggagaaguggacc	cuggacuccgaggagaaguggacc	cuggacuccgaggagaaguggacc	cuggacuccgaggagaaguggacc	cuggacuccgaggagaaguggacc	cuggacuccgaggagaaguggacc	cuggacuccgaggagaaguggacc	cuggacuccgaggagaaguggacc	cuggacuccgaggagaaguggacc	0	0	3	0	0	0	3	0	0	0	0	0.239789	0	0	0	0.239789	0	0
162	conserve-GPD-miR-1574-3-5p	ucaggagggagucgguuggggaccaugaacaggaccucaccucgaccggcccccuccacagc	ucaggagggagucgguuggggaccaugaacaggaccucaccucgaccggcccccuccacagc	ucaggagggagucgguuggggaccaugaacaggaccucaccucgaccggcccccuccacagc	ucaggagggagucgguuggggaccaugaacaggaccucaccucgaccggcccccuccacagc	ucaggagggagucgguuggggaccaugaacaggaccucaccucgaccggcccccuccacagc	ucaggagggagucgguuggggaccaugaacaggaccucaccucgaccggcccccuccacagc	ucaggagggagucgguuggggaccaugaacaggaccucaccucgaccggcccccuccacagc	ucaggagggagucgguuggggaccaugaacaggaccucaccucgaccggcccccuccacagc	ucaggagggagucgguuggggaccaugaacaggaccucaccucgaccggcccccuccacagc	ucaggagggagucgguugggga	ucaggagggagucgguugggga	ucaggagggagucgguugggga	ucaggagggagucgguugggga	ucaggagggagucgguugggga	ucaggagggagucgguugggga	ucaggagggagucgguugggga	ucaggagggagucgguugggga	ucaggagggagucgguugggga	3	3	0	0	0	0	0	3	3	0.227497	0.227497	0	0	0	0	0	0.227497	0.227497
163	conserve-GPD-miR-1698-3p	uugcauuugugaaacauccucaaccucucggaaauggaacaaaaaucagcgcugagaugagggugaggggcagagugagacu	uugcauuugugaaacauccucaaccucucggaaauggaacaaaaaucagcgcugagaugagggugaggggcagagugagacu	uugcauuugugaaacauccucaaccucucggaaauggaacaaaaaucagcgcugagaugagggugaggggcagagugagacu	uugcauuugugaaacauccucaaccucucggaaauggaacaaaaaucagcgcugagaugagggugaggggcagagugagacu	uugcauuugugaaacauccucaaccucucggaaauggaacaaaaaucagcgcugagaugagggugaggggcagagugagacu	uugcauuugugaaacauccucaaccucucggaaauggaacaaaaaucagcgcugagaugagggugaggggcagagugagacu	uugcauuugugaaacauccucaaccucucggaaauggaacaaaaaucagcgcugagaugagggugaggggcagagugagacu	uugcauuugugaaacauccucaaccucucggaaauggaacaaaaaucagcgcugagaugagggugaggggcagagugagacu	uugcauuugugaaacauccucaaccucucggaaauggaacaaaaaucagcgcugagaugagggugaggggcagagugagacu	ugaggggcagagugagacu	ugaggggcagagugagacu	ugaggggcagagugagacu	ugaggggcagagugagacu	ugaggggcagagugagacu	ugaggggcagagugagacu	ugaggggcagagugagacu	ugaggggcagagugagacu	ugaggggcagagugagacu	8	0	0	0	0	0	8	0	8	0.724262	0	0	0	0	0	0.724262	0	0.724262
164	conserve-GPD-miR-194-5p	ccaguggagcggccucucaggcauaaugagauggugccugggaggacccucccugaca	ccaguggagcggccucucaggcauaaugagauggugccugggaggacccucccugaca	ccaguggagcggccucucaggcauaaugagauggugccugggaggacccucccugaca	ccaguggagcggccucucaggcauaaugagauggugccugggaggacccucccugaca	ccaguggagcggccucucaggcauaaugagauggugccugggaggacccucccugaca	ccaguggagcggccucucaggcauaaugagauggugccugggaggacccucccugaca	ccaguggagcggccucucaggcauaaugagauggugccugggaggacccucccugaca	ccaguggagcggccucucaggcauaaugagauggugccugggaggacccucccugaca	ccaguggagcggccucucaggcauaaugagauggugccugggaggacccucccugaca	ccaguggagcggccucucagg	ccaguggagcggccucucagg	ccaguggagcggccucucagg	ccaguggagcggccucucagg	ccaguggagcggccucucagg	ccaguggagcggccucucagg	ccaguggagcggccucucagg	ccaguggagcggccucucagg	ccaguggagcggccucucagg	0	3	0	0	0	0	0	3	3	0	0.227497	0	0	0	0	0	0.227497	0.227497
165	conserve-GPD-miR-215-5p	augaccuaugaacugacagacaauuuggcuaagucugucugucauuuuuguaggccaaca	augaccuaugaacugacagacaauuuggcuaagucugucugucauuuuuguaggccaaca	augaccuaugaacugacagacaauuuggcuaagucugucugucauuuuuguaggccaaca	augaccuaugaacugacagacaauuuggcuaagucugucugucauuuuuguaggccaaca	augaccuaugaacugacagacaauuuggcuaagucugucugucauuuuuguaggccaaca	augaccuaugaacugacagacaauuuggcuaagucugucugucauuuuuguaggccaaca	augaccuaugaacugacagacaauuuggcuaagucugucugucauuuuuguaggccaaca	augaccuaugaacugacagacaauuuggcuaagucugucugucauuuuuguaggccaaca	augaccuaugaacugacagacaauuuggcuaagucugucugucauuuuuguaggccaaca	augaccuaugaacugacagaca	augaccuaugaacugacagaca	augaccuaugaacugacagaca	augaccuaugaacugacagaca	augaccuaugaacugacagaca	augaccuaugaacugacagaca	augaccuaugaacugacagaca	augaccuaugaacugacagaca	augaccuaugaacugacagaca	52	0	52	52	52	0	52	52	52	4.7077	0	4.7077	4.7077	4.7077	0	4.7077	4.7077	4.7077
166	conserve-GPD-miR-3p-4-3p	gggcgccuggguggcgcagucguuaagcggcugccuuccgcucagggcgugaucccg	gggcgccuggguggcgcagucguuaagcggcugccuuccgcucagggcgugaucccg	gggcgccuggguggcgcagucguuaagcggcugccuuccgcucagggcgugaucccg	gggcgccuggguggcgcagucguuaagcggcugccuuccgcucagggcgugaucccg	gggcgccuggguggcgcagucguuaagcggcugccuuccgcucagggcgugaucccg	gggcgccuggguggcgcagucguuaagcggcugccuuccgcucagggcgugaucccg	gggcgccuggguggcgcagucguuaagcggcugccuuccgcucagggcgugaucccg	gggcgccuggguggcgcagucguuaagcggcugccuuccgcucagggcgugaucccg	gggcgccuggguggcgcagucguuaagcggcugccuuccgcucagggcgugaucccg	cuuccgcucagggcgugaucccg	cuuccgcucagggcgugaucccg	cuuccgcucagggcgugaucccg	cuuccgcucagggcgugaucccg	cuuccgcucagggcgugaucccg	cuuccgcucagggcgugaucccg	cuuccgcucagggcgugaucccg	cuuccgcucagggcgugaucccg	cuuccgcucagggcgugaucccg	0	0	22	0	0	0	22	0	0	0	0	1.75845	0	0	0	1.75845	0	0
167	conserve-GPD-miR-4065-5p	aggacccugggaucaugacccaagccgaaggcagacacuuaacugacugagccacccaagugcccguuggcuuaggucuugaucucaguguuguga	aggacccugggaucaugacccaagccgaaggcagacacuuaacugacugagccacccaagugcccguuggcuuaggucuugaucucaguguuguga	aggacccugggaucaugacccaagccgaaggcagacacuuaacugacugagccacccaagugcccguuggcuuaggucuugaucucaguguuguga	aggacccugggaucaugacccaagccgaaggcagacacuuaacugacugagccacccaagugcccguuggcuuaggucuugaucucaguguuguga	aggacccugggaucaugacccaagccgaaggcagacacuuaacugacugagccacccaagugcccguuggcuuaggucuugaucucaguguuguga	aggacccugggaucaugacccaagccgaaggcagacacuuaacugacugagccacccaagugcccguuggcuuaggucuugaucucaguguuguga	aggacccugggaucaugacccaagccgaaggcagacacuuaacugacugagccacccaagugcccguuggcuuaggucuugaucucaguguuguga	aggacccugggaucaugacccaagccgaaggcagacacuuaacugacugagccacccaagugcccguuggcuuaggucuugaucucaguguuguga	aggacccugggaucaugacccaagccgaaggcagacacuuaacugacugagccacccaagugcccguuggcuuaggucuugaucucaguguuguga	aggacccugggaucaugacc	aggacccugggaucaugacc	aggacccugggaucaugacc	aggacccugggaucaugacc	aggacccugggaucaugacc	aggacccugggaucaugacc	aggacccugggaucaugacc	aggacccugggaucaugacc	aggacccugggaucaugacc	0	4	0	4	0	0	4	0	4	0	0.384295	0	0.384295	0	0	0.384295	0	0.384295
168	conserve-GPD-miR-263a-3p	augacccggaagaggggaccccaggcucucacagucacccugguuucuucucugccuggcauuu	augacccggaagaggggaccccaggcucucacagucacccugguuucuucucugccuggcauuu	augacccggaagaggggaccccaggcucucacagucacccugguuucuucucugccuggcauuu	augacccggaagaggggaccccaggcucucacagucacccugguuucuucucugccuggcauuu	augacccggaagaggggaccccaggcucucacagucacccugguuucuucucugccuggcauuu	augacccggaagaggggaccccaggcucucacagucacccugguuucuucucugccuggcauuu	augacccggaagaggggaccccaggcucucacagucacccugguuucuucucugccuggcauuu	augacccggaagaggggaccccaggcucucacagucacccugguuucuucucugccuggcauuu	augacccggaagaggggaccccaggcucucacagucacccugguuucuucucugccuggcauuu	ugguuucuucucugccuggcauuu	ugguuucuucucugccuggcauuu	ugguuucuucucugccuggcauuu	ugguuucuucucugccuggcauuu	ugguuucuucucugccuggcauuu	ugguuucuucucugccuggcauuu	ugguuucuucucugccuggcauuu	ugguuucuucucugccuggcauuu	ugguuucuucucugccuggcauuu	0	0	0	4	0	0	0	0	0	0	0	0	0.384295	0	0	0	0	0
169	conserve-GPD-miR-6688-3p	gcugauugaggcaggagaauaaacuggacucuccuuggucucauucagcca	gcugauugaggcaggagaauaaacuggacucuccuuggucucauucagcca	gcugauugaggcaggagaauaaacuggacucuccuuggucucauucagcca	gcugauugaggcaggagaauaaacuggacucuccuuggucucauucagcca	gcugauugaggcaggagaauaaacuggacucuccuuggucucauucagcca	gcugauugaggcaggagaauaaacuggacucuccuuggucucauucagcca	gcugauugaggcaggagaauaaacuggacucuccuuggucucauucagcca	gcugauugaggcaggagaauaaacuggacucuccuuggucucauucagcca	gcugauugaggcaggagaauaaacuggacucuccuuggucucauucagcca	ucuccuuggucucauucagcca	ucuccuuggucucauucagcca	ucuccuuggucucauucagcca	ucuccuuggucucauucagcca	ucuccuuggucucauucagcca	ucuccuuggucucauucagcca	ucuccuuggucucauucagcca	ucuccuuggucucauucagcca	ucuccuuggucucauucagcca	0	0	0	0	0	0	0	0	9	0	0	0	0	0	0	0	0	0.68249
170	conserve-GPD-miR-204-1-5p	uaugggaagggaccugcaggcuuggcaguuuuagguggcugcagguccccucccucagc	uaugggaagggaccugcaggcuuggcaguuuuagguggcugcagguccccucccucagc	uaugggaagggaccugcaggcuuggcaguuuuagguggcugcagguccccucccucagc	uaugggaagggaccugcaggcuuggcaguuuuagguggcugcagguccccucccucagc	uaugggaagggaccugcaggcuuggcaguuuuagguggcugcagguccccucccucagc	uaugggaagggaccugcaggcuuggcaguuuuagguggcugcagguccccucccucagc	uaugggaagggaccugcaggcuuggcaguuuuagguggcugcagguccccucccucagc	uaugggaagggaccugcaggcuuggcaguuuuagguggcugcagguccccucccucagc	uaugggaagggaccugcaggcuuggcaguuuuagguggcugcagguccccucccucagc	uaugggaagggaccugcaggcu	uaugggaagggaccugcaggcu	uaugggaagggaccugcaggcu	uaugggaagggaccugcaggcu	uaugggaagggaccugcaggcu	uaugggaagggaccugcaggcu	uaugggaagggaccugcaggcu	uaugggaagggaccugcaggcu	uaugggaagggaccugcaggcu	49	0	49	0	49	49	49	49	49	3.69489	0	3.69489	0	3.69489	3.69489	3.69489	3.69489	3.69489
171	conserve-GPD-miR-8357-1-3p	ggguuccaaaggacuaaaaaaaaaaaggaacacauucauuuuaguccuuuggaacccaa	ggguuccaaaggacuaaaaaaaaaaaggaacacauucauuuuaguccuuuggaacccaa	ggguuccaaaggacuaaaaaaaaaaaggaacacauucauuuuaguccuuuggaacccaa	ggguuccaaaggacuaaaaaaaaaaaggaacacauucauuuuaguccuuuggaacccaa	ggguuccaaaggacuaaaaaaaaaaaggaacacauucauuuuaguccuuuggaacccaa	ggguuccaaaggacuaaaaaaaaaaaggaacacauucauuuuaguccuuuggaacccaa	ggguuccaaaggacuaaaaaaaaaaaggaacacauucauuuuaguccuuuggaacccaa	ggguuccaaaggacuaaaaaaaaaaaggaacacauucauuuuaguccuuuggaacccaa	ggguuccaaaggacuaaaaaaaaaaaggaacacauucauuuuaguccuuuggaacccaa	uuuuaguccuuuggaacccaa	uuuuaguccuuuggaacccaa	uuuuaguccuuuggaacccaa	uuuuaguccuuuggaacccaa	uuuuaguccuuuggaacccaa	uuuuaguccuuuggaacccaa	uuuuaguccuuuggaacccaa	uuuuaguccuuuggaacccaa	uuuuaguccuuuggaacccaa	7	7	7	7	7	0	7	0	7	0.530825	0.530825	0.530825	0.530825	0.530825	0	0.530825	0	0.530825
172	conserve-GPD-miR-3762-1-3p	ccccugcucccaguuucuguuuugguagaucugggguagggccu	ccccugcucccaguuucuguuuugguagaucugggguagggccu	ccccugcucccaguuucuguuuugguagaucugggguagggccu	ccccugcucccaguuucuguuuugguagaucugggguagggccu	ccccugcucccaguuucuguuuugguagaucugggguagggccu	ccccugcucccaguuucuguuuugguagaucugggguagggccu	ccccugcucccaguuucuguuuugguagaucugggguagggccu	ccccugcucccaguuucuguuuugguagaucugggguagggccu	ccccugcucccaguuucuguuuugguagaucugggguagggccu	uagaucugggguagggccu	uagaucugggguagggccu	uagaucugggguagggccu	uagaucugggguagggccu	uagaucugggguagggccu	uagaucugggguagggccu	uagaucugggguagggccu	uagaucugggguagggccu	uagaucugggguagggccu	23	23	0	23	23	23	23	23	0	2.04728	2.04728	0	2.04728	2.04728	2.04728	2.04728	2.04728	0
173	conserve-GPD-miR-756-5p	cauccaucuuacccucugugcucucaguucuugagaauagaacacagggagugagggacagc	cauccaucuuacccucugugcucucaguucuugagaauagaacacagggagugagggacagc	cauccaucuuacccucugugcucucaguucuugagaauagaacacagggagugagggacagc	cauccaucuuacccucugugcucucaguucuugagaauagaacacagggagugagggacagc	cauccaucuuacccucugugcucucaguucuugagaauagaacacagggagugagggacagc	cauccaucuuacccucugugcucucaguucuugagaauagaacacagggagugagggacagc	cauccaucuuacccucugugcucucaguucuugagaauagaacacagggagugagggacagc	cauccaucuuacccucugugcucucaguucuugagaauagaacacagggagugagggacagc	cauccaucuuacccucugugcucucaguucuugagaauagaacacagggagugagggacagc	cauccaucuuacccucugugcucu	cauccaucuuacccucugugcucu	cauccaucuuacccucugugcucu	cauccaucuuacccucugugcucu	cauccaucuuacccucugugcucu	cauccaucuuacccucugugcucu	cauccaucuuacccucugugcucu	cauccaucuuacccucugugcucu	cauccaucuuacccucugugcucu	0	0	0	0	5	0	0	0	0	0	0	0	0	0.445061	0	0	0	0
174	conserve-GPD-miR-5984a-1-5p	acggcgggaguggagucagcgcgaccugccgcuguacucuaucucccggcgggc	acggcgggaguggagucagcgcgaccugccgcuguacucuaucucccggcgggc	acggcgggaguggagucagcgcgaccugccgcuguacucuaucucccggcgggc	acggcgggaguggagucagcgcgaccugccgcuguacucuaucucccggcgggc	acggcgggaguggagucagcgcgaccugccgcuguacucuaucucccggcgggc	acggcgggaguggagucagcgcgaccugccgcuguacucuaucucccggcgggc	acggcgggaguggagucagcgcgaccugccgcuguacucuaucucccggcgggc	acggcgggaguggagucagcgcgaccugccgcuguacucuaucucccggcgggc	acggcgggaguggagucagcgcgaccugccgcuguacucuaucucccggcgggc	acggcgggaguggagucagcg	acggcgggaguggagucagcg	acggcgggaguggagucagcg	acggcgggaguggagucagcg	acggcgggaguggagucagcg	acggcgggaguggagucagcg	acggcgggaguggagucagcg	acggcgggaguggagucagcg	acggcgggaguggagucagcg	3	0	3	3	0	0	3	0	3	0.288222	0	0.288222	0.288222	0	0	0.288222	0	0.288222
175	conserve-GPD-miR-5984a-1-3p	acggcgggaguggagucagcgcgaccugccgcuguacucuaucucccggcgggc	acggcgggaguggagucagcgcgaccugccgcuguacucuaucucccggcgggc	acggcgggaguggagucagcgcgaccugccgcuguacucuaucucccggcgggc	acggcgggaguggagucagcgcgaccugccgcuguacucuaucucccggcgggc	acggcgggaguggagucagcgcgaccugccgcuguacucuaucucccggcgggc	acggcgggaguggagucagcgcgaccugccgcuguacucuaucucccggcgggc	acggcgggaguggagucagcgcgaccugccgcuguacucuaucucccggcgggc	acggcgggaguggagucagcgcgaccugccgcuguacucuaucucccggcgggc	acggcgggaguggagucagcgcgaccugccgcuguacucuaucucccggcgggc	cuguacucuaucucccggcgggc	cuguacucuaucucccggcgggc	cuguacucuaucucccggcgggc	cuguacucuaucucccggcgggc	cuguacucuaucucccggcgggc	cuguacucuaucucccggcgggc	cuguacucuaucucccggcgggc	cuguacucuaucucccggcgggc	cuguacucuaucucccggcgggc	51	0	51	51	0	0	51	0	51	4.89977	0	4.89977	4.89977	0	0	4.89977	0	4.89977
176	conserve-GPD-miR-9634-1-3p	auaaggcuagaaauggggcacaggagccacggggggccuguggcugauccccacuccucucuggcccuguag	auaaggcuagaaauggggcacaggagccacggggggccuguggcugauccccacuccucucuggcccuguag	auaaggcuagaaauggggcacaggagccacggggggccuguggcugauccccacuccucucuggcccuguag	auaaggcuagaaauggggcacaggagccacggggggccuguggcugauccccacuccucucuggcccuguag	auaaggcuagaaauggggcacaggagccacggggggccuguggcugauccccacuccucucuggcccuguag	auaaggcuagaaauggggcacaggagccacggggggccuguggcugauccccacuccucucuggcccuguag	auaaggcuagaaauggggcacaggagccacggggggccuguggcugauccccacuccucucuggcccuguag	auaaggcuagaaauggggcacaggagccacggggggccuguggcugauccccacuccucucuggcccuguag	auaaggcuagaaauggggcacaggagccacggggggccuguggcugauccccacuccucucuggcccuguag	acuccucucuggcccuguag	acuccucucuggcccuguag	acuccucucuggcccuguag	acuccucucuggcccuguag	acuccucucuggcccuguag	acuccucucuggcccuguag	acuccucucuggcccuguag	acuccucucuggcccuguag	acuccucucuggcccuguag	9	0	0	0	9	0	0	9	9	0.80111	0	0	0	0.80111	0	0	0.80111	0.80111
177	conserve-GPD-miR-4092-1-3p	cgggcacagugcuucucugauaacucaaauauagggaagugcuguggccaca	cgggcacagugcuucucugauaacucaaauauagggaagugcuguggccaca	cgggcacagugcuucucugauaacucaaauauagggaagugcuguggccaca	cgggcacagugcuucucugauaacucaaauauagggaagugcuguggccaca	cgggcacagugcuucucugauaacucaaauauagggaagugcuguggccaca	cgggcacagugcuucucugauaacucaaauauagggaagugcuguggccaca	cgggcacagugcuucucugauaacucaaauauagggaagugcuguggccaca	cgggcacagugcuucucugauaacucaaauauagggaagugcuguggccaca	cgggcacagugcuucucugauaacucaaauauagggaagugcuguggccaca	uagggaagugcuguggccaca	uagggaagugcuguggccaca	uagggaagugcuguggccaca	uagggaagugcuguggccaca	uagggaagugcuguggccaca	uagggaagugcuguggccaca	uagggaagugcuguggccaca	uagggaagugcuguggccaca	uagggaagugcuguggccaca	4	0	0	0	0	0	0	0	4	0.303329	0	0	0	0	0	0	0	0.303329
178	conserve-GPD-miR-5736b-5p	ucugcccacguuccccuccuccaagaugcucuuaggggaaggggccuggggcaga	ucugcccacguuccccuccuccaagaugcucuuaggggaaggggccuggggcaga	ucugcccacguuccccuccuccaagaugcucuuaggggaaggggccuggggcaga	ucugcccacguuccccuccuccaagaugcucuuaggggaaggggccuggggcaga	ucugcccacguuccccuccuccaagaugcucuuaggggaaggggccuggggcaga	ucugcccacguuccccuccuccaagaugcucuuaggggaaggggccuggggcaga	ucugcccacguuccccuccuccaagaugcucuuaggggaaggggccuggggcaga	ucugcccacguuccccuccuccaagaugcucuuaggggaaggggccuggggcaga	ucugcccacguuccccuccuccaagaugcucuuaggggaaggggccuggggcaga	ucugcccacguuccccuccucca	ucugcccacguuccccuccucca	ucugcccacguuccccuccucca	ucugcccacguuccccuccucca	ucugcccacguuccccuccucca	ucugcccacguuccccuccucca	ucugcccacguuccccuccucca	ucugcccacguuccccuccucca	ucugcccacguuccccuccucca	9	0	9	9	9	9	9	9	9	0.701053	0	0.701053	0.701053	0.701053	0.701053	0.701053	0.701053	0.701053
179	conserve-GPD-miR-3266-3p	agaugcuuaaccgacugagcuacccaggcaucccuggauuuuuuuuuuuuaaaggaauuaauuucagggaaccuggguggcucagucgguuaagcgucugcc	agaugcuuaaccgacugagcuacccaggcaucccuggauuuuuuuuuuuuaaaggaauuaauuucagggaaccuggguggcucagucgguuaagcgucugcc	agaugcuuaaccgacugagcuacccaggcaucccuggauuuuuuuuuuuuaaaggaauuaauuucagggaaccuggguggcucagucgguuaagcgucugcc	agaugcuuaaccgacugagcuacccaggcaucccuggauuuuuuuuuuuuaaaggaauuaauuucagggaaccuggguggcucagucgguuaagcgucugcc	agaugcuuaaccgacugagcuacccaggcaucccuggauuuuuuuuuuuuaaaggaauuaauuucagggaaccuggguggcucagucgguuaagcgucugcc	agaugcuuaaccgacugagcuacccaggcaucccuggauuuuuuuuuuuuaaaggaauuaauuucagggaaccuggguggcucagucgguuaagcgucugcc	agaugcuuaaccgacugagcuacccaggcaucccuggauuuuuuuuuuuuaaaggaauuaauuucagggaaccuggguggcucagucgguuaagcgucugcc	agaugcuuaaccgacugagcuacccaggcaucccuggauuuuuuuuuuuuaaaggaauuaauuucagggaaccuggguggcucagucgguuaagcgucugcc	agaugcuuaaccgacugagcuacccaggcaucccuggauuuuuuuuuuuuaaaggaauuaauuucagggaaccuggguggcucagucgguuaagcgucugcc	gcucagucgguuaagcgucugcc	gcucagucgguuaagcgucugcc	gcucagucgguuaagcgucugcc	gcucagucgguuaagcgucugcc	gcucagucgguuaagcgucugcc	gcucagucgguuaagcgucugcc	gcucagucgguuaagcgucugcc	gcucagucgguuaagcgucugcc	gcucagucgguuaagcgucugcc	0	0	0	0	0	0	0	11	11	0	0	0	0	0	0	0	0.834154	0.834154
180	conserve-GPD-miR-4856b-1-3p	cgccagcggguggagcugcagcgggagguggagaagcuggcgcgcgagaacagcagcaugaagcuggagcucgacgcgcugcgcu	cgccagcggguggagcugcagcgggagguggagaagcuggcgcgcgagaacagcagcaugaagcuggagcucgacgcgcugcgcu	cgccagcggguggagcugcagcgggagguggagaagcuggcgcgcgagaacagcagcaugaagcuggagcucgacgcgcugcgcu	cgccagcggguggagcugcagcgggagguggagaagcuggcgcgcgagaacagcagcaugaagcuggagcucgacgcgcugcgcu	cgccagcggguggagcugcagcgggagguggagaagcuggcgcgcgagaacagcagcaugaagcuggagcucgacgcgcugcgcu	cgccagcggguggagcugcagcgggagguggagaagcuggcgcgcgagaacagcagcaugaagcuggagcucgacgcgcugcgcu	cgccagcggguggagcugcagcgggagguggagaagcuggcgcgcgagaacagcagcaugaagcuggagcucgacgcgcugcgcu	cgccagcggguggagcugcagcgggagguggagaagcuggcgcgcgagaacagcagcaugaagcuggagcucgacgcgcugcgcu	cgccagcggguggagcugcagcgggagguggagaagcuggcgcgcgagaacagcagcaugaagcuggagcucgacgcgcugcgcu	uggagcucgacgcgcugcgcu	uggagcucgacgcgcugcgcu	uggagcucgacgcgcugcgcu	uggagcucgacgcgcugcgcu	uggagcucgacgcgcugcgcu	uggagcucgacgcgcugcgcu	uggagcucgacgcgcugcgcu	uggagcucgacgcgcugcgcu	uggagcucgacgcgcugcgcu	0	3	0	0	3	0	3	0	3	0	0.210367	0	0	0.210367	0	0.210367	0	0.210367
181	conserve-GPD-miR-4838-5p	ugcuccugaggaacggcguccacggaaacaaaccccgugacgccgaacaggagcagg	ugcuccugaggaacggcguccacggaaacaaaccccgugacgccgaacaggagcagg	ugcuccugaggaacggcguccacggaaacaaaccccgugacgccgaacaggagcagg	ugcuccugaggaacggcguccacggaaacaaaccccgugacgccgaacaggagcagg	ugcuccugaggaacggcguccacggaaacaaaccccgugacgccgaacaggagcagg	ugcuccugaggaacggcguccacggaaacaaaccccgugacgccgaacaggagcagg	ugcuccugaggaacggcguccacggaaacaaaccccgugacgccgaacaggagcagg	ugcuccugaggaacggcguccacggaaacaaaccccgugacgccgaacaggagcagg	ugcuccugaggaacggcguccacggaaacaaaccccgugacgccgaacaggagcagg	ugcuccugaggaacggcguccacgg	ugcuccugaggaacggcguccacgg	ugcuccugaggaacggcguccacgg	ugcuccugaggaacggcguccacgg	ugcuccugaggaacggcguccacgg	ugcuccugaggaacggcguccacgg	ugcuccugaggaacggcguccacgg	ugcuccugaggaacggcguccacgg	ugcuccugaggaacggcguccacgg	5167	5167	5167	5167	5167	5167	5167	5167	5167	402.482	402.482	402.482	402.482	402.482	402.482	402.482	402.482	402.482
182	conserve-GPD-miR-4838-3p	ugcuccugaggaacggcguccacggaaacaaaccccgugacgccgaacaggagcagg	ugcuccugaggaacggcguccacggaaacaaaccccgugacgccgaacaggagcagg	ugcuccugaggaacggcguccacggaaacaaaccccgugacgccgaacaggagcagg	ugcuccugaggaacggcguccacggaaacaaaccccgugacgccgaacaggagcagg	ugcuccugaggaacggcguccacggaaacaaaccccgugacgccgaacaggagcagg	ugcuccugaggaacggcguccacggaaacaaaccccgugacgccgaacaggagcagg	ugcuccugaggaacggcguccacggaaacaaaccccgugacgccgaacaggagcagg	ugcuccugaggaacggcguccacggaaacaaaccccgugacgccgaacaggagcagg	ugcuccugaggaacggcguccacggaaacaaaccccgugacgccgaacaggagcagg	cgugacgccgaacaggagcagg	cgugacgccgaacaggagcagg	cgugacgccgaacaggagcagg	cgugacgccgaacaggagcagg	cgugacgccgaacaggagcagg	cgugacgccgaacaggagcagg	cgugacgccgaacaggagcagg	cgugacgccgaacaggagcagg	cgugacgccgaacaggagcagg	132	132	132	132	132	132	132	132	132	10.2821	10.2821	10.2821	10.2821	10.2821	10.2821	10.2821	10.2821	10.2821
183	conserve-GPD-miR-3298-5p	ugcugagggaggggaccugcagccaccuaaaacugccaagccugcaggucccuucccauagcaga	ugcugagggaggggaccugcagccaccuaaaacugccaagccugcaggucccuucccauagcaga	ugcugagggaggggaccugcagccaccuaaaacugccaagccugcaggucccuucccauagcaga	ugcugagggaggggaccugcagccaccuaaaacugccaagccugcaggucccuucccauagcaga	ugcugagggaggggaccugcagccaccuaaaacugccaagccugcaggucccuucccauagcaga	ugcugagggaggggaccugcagccaccuaaaacugccaagccugcaggucccuucccauagcaga	ugcugagggaggggaccugcagccaccuaaaacugccaagccugcaggucccuucccauagcaga	ugcugagggaggggaccugcagccaccuaaaacugccaagccugcaggucccuucccauagcaga	ugcugagggaggggaccugcagccaccuaaaacugccaagccugcaggucccuucccauagcaga	ugcugagggaggggaccugca	ugcugagggaggggaccugca	ugcugagggaggggaccugca	ugcugagggaggggaccugca	ugcugagggaggggaccugca	ugcugagggaggggaccugca	ugcugagggaggggaccugca	ugcugagggaggggaccugca	ugcugagggaggggaccugca	19	0	19	19	0	19	19	19	19	1.43271	0	1.43271	1.43271	0	1.43271	1.43271	1.43271	1.43271
184	conserve-GPD-miR-11936-1-3p	ucagaggcugcacggcagggcacgggacagucgucccugugaguggagccccuggca	ucagaggcugcacggcagggcacgggacagucgucccugugaguggagccccuggca	ucagaggcugcacggcagggcacgggacagucgucccugugaguggagccccuggca	ucagaggcugcacggcagggcacgggacagucgucccugugaguggagccccuggca	ucagaggcugcacggcagggcacgggacagucgucccugugaguggagccccuggca	ucagaggcugcacggcagggcacgggacagucgucccugugaguggagccccuggca	ucagaggcugcacggcagggcacgggacagucgucccugugaguggagccccuggca	ucagaggcugcacggcagggcacgggacagucgucccugugaguggagccccuggca	ucagaggcugcacggcagggcacgggacagucgucccugugaguggagccccuggca	ucccugugaguggagccccuggca	ucccugugaguggagccccuggca	ucccugugaguggagccccuggca	ucccugugaguggagccccuggca	ucccugugaguggagccccuggca	ucccugugaguggagccccuggca	ucccugugaguggagccccuggca	ucccugugaguggagccccuggca	ucccugugaguggagccccuggca	0	3	3	0	3	3	3	3	3	0	0.210367	0.210367	0	0.210367	0.210367	0.210367	0.210367	0.210367
185	conserve-GPD-miR-2848-3p	ggcgguggaggcagcgguggcggcagcggcugucccugccucuccgccaccuccaccccga	ggcgguggaggcagcgguggcggcagcggcugucccugccucuccgccaccuccaccccga	ggcgguggaggcagcgguggcggcagcggcugucccugccucuccgccaccuccaccccga	ggcgguggaggcagcgguggcggcagcggcugucccugccucuccgccaccuccaccccga	ggcgguggaggcagcgguggcggcagcggcugucccugccucuccgccaccuccaccccga	ggcgguggaggcagcgguggcggcagcggcugucccugccucuccgccaccuccaccccga	ggcgguggaggcagcgguggcggcagcggcugucccugccucuccgccaccuccaccccga	ggcgguggaggcagcgguggcggcagcggcugucccugccucuccgccaccuccaccccga	ggcgguggaggcagcgguggcggcagcggcugucccugccucuccgccaccuccaccccga	cucuccgccaccuccaccccga	cucuccgccaccuccaccccga	cucuccgccaccuccaccccga	cucuccgccaccuccaccccga	cucuccgccaccuccaccccga	cucuccgccaccuccaccccga	cucuccgccaccuccaccccga	cucuccgccaccuccaccccga	cucuccgccaccuccaccccga	24	0	24	24	24	24	24	24	24	2.17279	0	2.17279	2.17279	2.17279	2.17279	2.17279	2.17279	2.17279
186	conserve-GPD-miR-3811a-3p	cgggagggguggggcuggguaaggcccaucgcguucuugcucuuucccucccagg	cgggagggguggggcuggguaaggcccaucgcguucuugcucuuucccucccagg	cgggagggguggggcuggguaaggcccaucgcguucuugcucuuucccucccagg	cgggagggguggggcuggguaaggcccaucgcguucuugcucuuucccucccagg	cgggagggguggggcuggguaaggcccaucgcguucuugcucuuucccucccagg	cgggagggguggggcuggguaaggcccaucgcguucuugcucuuucccucccagg	cgggagggguggggcuggguaaggcccaucgcguucuugcucuuucccucccagg	cgggagggguggggcuggguaaggcccaucgcguucuugcucuuucccucccagg	cgggagggguggggcuggguaaggcccaucgcguucuugcucuuucccucccagg	uucuugcucuuucccucccagg	uucuugcucuuucccucccagg	uucuugcucuuucccucccagg	uucuugcucuuucccucccagg	uucuugcucuuucccucccagg	uucuugcucuuucccucccagg	uucuugcucuuucccucccagg	uucuugcucuuucccucccagg	uucuugcucuuucccucccagg	3	0	3	3	3	3	3	3	3	0.267037	0	0.267037	0.267037	0.267037	0.267037	0.267037	0.267037	0.267037
187	conserve-GPD-let-7-3-3p	cccugcccggcuccagcugaccugggaaggggugggcugagcugaggcgggggc	cccugcccggcuccagcugaccugggaaggggugggcugagcugaggcgggggc	cccugcccggcuccagcugaccugggaaggggugggcugagcugaggcgggggc	cccugcccggcuccagcugaccugggaaggggugggcugagcugaggcgggggc	cccugcccggcuccagcugaccugggaaggggugggcugagcugaggcgggggc	cccugcccggcuccagcugaccugggaaggggugggcugagcugaggcgggggc	cccugcccggcuccagcugaccugggaaggggugggcugagcugaggcgggggc	cccugcccggcuccagcugaccugggaaggggugggcugagcugaggcgggggc	cccugcccggcuccagcugaccugggaaggggugggcugagcugaggcgggggc	ugggcugagcugaggcgggggc	ugggcugagcugaggcgggggc	ugggcugagcugaggcgggggc	ugggcugagcugaggcgggggc	ugggcugagcugaggcgggggc	ugggcugagcugaggcgggggc	ugggcugagcugaggcgggggc	ugggcugagcugaggcgggggc	ugggcugagcugaggcgggggc	0	9	0	9	9	9	0	9	9	0	0.678653	0	0.678653	0.678653	0.678653	0	0.678653	0.678653
188	conserve-GPD-miR-2126-1-3p	agggcggggagcagcagauggucauuuccuggcaucggugauggauauguuugcuucuuguccuca	agggcggggagcagcagauggucauuuccuggcaucggugauggauauguuugcuucuuguccuca	agggcggggagcagcagauggucauuuccuggcaucggugauggauauguuugcuucuuguccuca	agggcggggagcagcagauggucauuuccuggcaucggugauggauauguuugcuucuuguccuca	agggcggggagcagcagauggucauuuccuggcaucggugauggauauguuugcuucuuguccuca	agggcggggagcagcagauggucauuuccuggcaucggugauggauauguuugcuucuuguccuca	agggcggggagcagcagauggucauuuccuggcaucggugauggauauguuugcuucuuguccuca	agggcggggagcagcagauggucauuuccuggcaucggugauggauauguuugcuucuuguccuca	agggcggggagcagcagauggucauuuccuggcaucggugauggauauguuugcuucuuguccuca	uauguuugcuucuuguccuca	uauguuugcuucuuguccuca	uauguuugcuucuuguccuca	uauguuugcuucuuguccuca	uauguuugcuucuuguccuca	uauguuugcuucuuguccuca	uauguuugcuucuuguccuca	uauguuugcuucuuguccuca	uauguuugcuucuuguccuca	0	3	0	3	0	3	0	3	3	0	0.233684	0	0.233684	0	0.233684	0	0.233684	0.233684
189	conserve-GPD-miR-10661-1-3p	uggcgucccgggggccuggccgcgauucccguugcgguccggccgucggggacgccu	uggcgucccgggggccuggccgcgauucccguugcgguccggccgucggggacgccu	uggcgucccgggggccuggccgcgauucccguugcgguccggccgucggggacgccu	uggcgucccgggggccuggccgcgauucccguugcgguccggccgucggggacgccu	uggcgucccgggggccuggccgcgauucccguugcgguccggccgucggggacgccu	uggcgucccgggggccuggccgcgauucccguugcgguccggccgucggggacgccu	uggcgucccgggggccuggccgcgauucccguugcgguccggccgucggggacgccu	uggcgucccgggggccuggccgcgauucccguugcgguccggccgucggggacgccu	uggcgucccgggggccuggccgcgauucccguugcgguccggccgucggggacgccu	uccggccgucggggacgccu	uccggccgucggggacgccu	uccggccgucggggacgccu	uccggccgucggggacgccu	uccggccgucggggacgccu	uccggccgucggggacgccu	uccggccgucggggacgccu	uccggccgucggggacgccu	uccggccgucggggacgccu	14	14	0	0	14	14	14	14	14	0.981714	0.981714	0	0	0.981714	0.981714	0.981714	0.981714	0.981714
190	conserve-GPD-miR-P1-2-3p	uggaaucuggaggcaaauagaggaguaaaacgcagccccuguccuccaggagcucaga	uggaaucuggaggcaaauagaggaguaaaacgcagccccuguccuccaggagcucaga	uggaaucuggaggcaaauagaggaguaaaacgcagccccuguccuccaggagcucaga	uggaaucuggaggcaaauagaggaguaaaacgcagccccuguccuccaggagcucaga	uggaaucuggaggcaaauagaggaguaaaacgcagccccuguccuccaggagcucaga	uggaaucuggaggcaaauagaggaguaaaacgcagccccuguccuccaggagcucaga	uggaaucuggaggcaaauagaggaguaaaacgcagccccuguccuccaggagcucaga	uggaaucuggaggcaaauagaggaguaaaacgcagccccuguccuccaggagcucaga	uggaaucuggaggcaaauagaggaguaaaacgcagccccuguccuccaggagcucaga	ccccuguccuccaggagcucaga	ccccuguccuccaggagcucaga	ccccuguccuccaggagcucaga	ccccuguccuccaggagcucaga	ccccuguccuccaggagcucaga	ccccuguccuccaggagcucaga	ccccuguccuccaggagcucaga	ccccuguccuccaggagcucaga	ccccuguccuccaggagcucaga	95	0	95	95	95	95	95	95	0	7.16356	0	7.16356	7.16356	7.16356	7.16356	7.16356	7.16356	0
191	conserve-GPD-miR-3792-1-3p	ugagcgcagggagaaccucgccgcagaguggaagcuucggugcugugcucugcgggcgagaacucacugcagg	ugagcgcagggagaaccucgccgcagaguggaagcuucggugcugugcucugcgggcgagaacucacugcagg	ugagcgcagggagaaccucgccgcagaguggaagcuucggugcugugcucugcgggcgagaacucacugcagg	ugagcgcagggagaaccucgccgcagaguggaagcuucggugcugugcucugcgggcgagaacucacugcagg	ugagcgcagggagaaccucgccgcagaguggaagcuucggugcugugcucugcgggcgagaacucacugcagg	ugagcgcagggagaaccucgccgcagaguggaagcuucggugcugugcucugcgggcgagaacucacugcagg	ugagcgcagggagaaccucgccgcagaguggaagcuucggugcugugcucugcgggcgagaacucacugcagg	ugagcgcagggagaaccucgccgcagaguggaagcuucggugcugugcucugcgggcgagaacucacugcagg	ugagcgcagggagaaccucgccgcagaguggaagcuucggugcugugcucugcgggcgagaacucacugcagg	ugcgggcgagaacucacugcagg	ugcgggcgagaacucacugcagg	ugcgggcgagaacucacugcagg	ugcgggcgagaacucacugcagg	ugcgggcgagaacucacugcagg	ugcgggcgagaacucacugcagg	ugcgggcgagaacucacugcagg	ugcgggcgagaacucacugcagg	ugcgggcgagaacucacugcagg	0	5	0	0	0	0	5	5	5	0	0.379161	0	0	0	0	0.379161	0.379161	0.379161
192	conserve-GPD-miR-4889b-5p	cacuguggucugugcugaggguccgucagcaugcaagaucagcacagacccuggugca	cacuguggucugugcugaggguccgucagcaugcaagaucagcacagacccuggugca	cacuguggucugugcugaggguccgucagcaugcaagaucagcacagacccuggugca	cacuguggucugugcugaggguccgucagcaugcaagaucagcacagacccuggugca	cacuguggucugugcugaggguccgucagcaugcaagaucagcacagacccuggugca	cacuguggucugugcugaggguccgucagcaugcaagaucagcacagacccuggugca	cacuguggucugugcugaggguccgucagcaugcaagaucagcacagacccuggugca	cacuguggucugugcugaggguccgucagcaugcaagaucagcacagacccuggugca	cacuguggucugugcugaggguccgucagcaugcaagaucagcacagacccuggugca	cacuguggucugugcugaggguc	cacuguggucugugcugaggguc	cacuguggucugugcugaggguc	cacuguggucugugcugaggguc	cacuguggucugugcugaggguc	cacuguggucugugcugaggguc	cacuguggucugugcugaggguc	cacuguggucugugcugaggguc	cacuguggucugugcugaggguc	4	4	0	4	4	4	4	4	0	0.28049	0.28049	0	0.28049	0.28049	0.28049	0.28049	0.28049	0
193	conserve-GPD-miR-4868a-5p	uuuggguugaacguuugcugauucauuuaauucugguguuagcuuauauucaagccaagca	uuuggguugaacguuugcugauucauuuaauucugguguuagcuuauauucaagccaagca	uuuggguugaacguuugcugauucauuuaauucugguguuagcuuauauucaagccaagca	uuuggguugaacguuugcugauucauuuaauucugguguuagcuuauauucaagccaagca	uuuggguugaacguuugcugauucauuuaauucugguguuagcuuauauucaagccaagca	uuuggguugaacguuugcugauucauuuaauucugguguuagcuuauauucaagccaagca	uuuggguugaacguuugcugauucauuuaauucugguguuagcuuauauucaagccaagca	uuuggguugaacguuugcugauucauuuaauucugguguuagcuuauauucaagccaagca	uuuggguugaacguuugcugauucauuuaauucugguguuagcuuauauucaagccaagca	uuuggguugaacguuugcugau	uuuggguugaacguuugcugau	uuuggguugaacguuugcugau	uuuggguugaacguuugcugau	uuuggguugaacguuugcugau	uuuggguugaacguuugcugau	uuuggguugaacguuugcugau	uuuggguugaacguuugcugau	uuuggguugaacguuugcugau	0	0	0	6	0	6	0	0	0	0	0	0	0.576443	0	0.576443	0	0	0
194	conserve-GPD-miR-2981-1-3p	gcgaggccggagggcggccggcgugcgcucgcgccgggcacgcgcccuugccgcgcucccuuuuccc	gcgaggccggagggcggccggcgugcgcucgcgccgggcacgcgcccuugccgcgcucccuuuuccc	gcgaggccggagggcggccggcgugcgcucgcgccgggcacgcgcccuugccgcgcucccuuuuccc	gcgaggccggagggcggccggcgugcgcucgcgccgggcacgcgcccuugccgcgcucccuuuuccc	gcgaggccggagggcggccggcgugcgcucgcgccgggcacgcgcccuugccgcgcucccuuuuccc	gcgaggccggagggcggccggcgugcgcucgcgccgggcacgcgcccuugccgcgcucccuuuuccc	gcgaggccggagggcggccggcgugcgcucgcgccgggcacgcgcccuugccgcgcucccuuuuccc	gcgaggccggagggcggccggcgugcgcucgcgccgggcacgcgcccuugccgcgcucccuuuuccc	gcgaggccggagggcggccggcgugcgcucgcgccgggcacgcgcccuugccgcgcucccuuuuccc	cuugccgcgcucccuuuuccc	cuugccgcgcucccuuuuccc	cuugccgcgcucccuuuuccc	cuugccgcgcucccuuuuccc	cuugccgcgcucccuuuuccc	cuugccgcgcucccuuuuccc	cuugccgcgcucccuuuuccc	cuugccgcgcucccuuuuccc	cuugccgcgcucccuuuuccc	4	0	4	4	4	4	4	4	4	0.362131	0	0.362131	0.362131	0.362131	0.362131	0.362131	0.362131	0.362131
195	conserve-GPD-miR-122-5p	aggagugugugcggccgccggcugcuccgaaagccggcggcugcggcucuccucc	aggagugugugcggccgccggcugcuccgaaagccggcggcugcggcucuccucc	aggagugugugcggccgccggcugcuccgaaagccggcggcugcggcucuccucc	aggagugugugcggccgccggcugcuccgaaagccggcggcugcggcucuccucc	aggagugugugcggccgccggcugcuccgaaagccggcggcugcggcucuccucc	aggagugugugcggccgccggcugcuccgaaagccggcggcugcggcucuccucc	aggagugugugcggccgccggcugcuccgaaagccggcggcugcggcucuccucc	aggagugugugcggccgccggcugcuccgaaagccggcggcugcggcucuccucc	aggagugugugcggccgccggcugcuccgaaagccggcggcugcggcucuccucc	aggagugugugcggccgccggc	aggagugugugcggccgccggc	aggagugugugcggccgccggc	aggagugugugcggccgccggc	aggagugugugcggccgccggc	aggagugugugcggccgccggc	aggagugugugcggccgccggc	aggagugugugcggccgccggc	aggagugugugcggccgccggc	4	4	0	4	4	0	4	4	0	0.362131	0.362131	0	0.362131	0.362131	0	0.362131	0.362131	0
196	conserve-GPD-miR-130c-5p	uuugggggucagaauaagggcucuuaaccuuggagagaauaaggagcccuuuaucuguccucuagg	uuugggggucagaauaagggcucuuaaccuuggagagaauaaggagcccuuuaucuguccucuagg	uuugggggucagaauaagggcucuuaaccuuggagagaauaaggagcccuuuaucuguccucuagg	uuugggggucagaauaagggcucuuaaccuuggagagaauaaggagcccuuuaucuguccucuagg	uuugggggucagaauaagggcucuuaaccuuggagagaauaaggagcccuuuaucuguccucuagg	uuugggggucagaauaagggcucuuaaccuuggagagaauaaggagcccuuuaucuguccucuagg	uuugggggucagaauaagggcucuuaaccuuggagagaauaaggagcccuuuaucuguccucuagg	uuugggggucagaauaagggcucuuaaccuuggagagaauaaggagcccuuuaucuguccucuagg	uuugggggucagaauaagggcucuuaaccuuggagagaauaaggagcccuuuaucuguccucuagg	uuugggggucagaauaagggcu	uuugggggucagaauaagggcu	uuugggggucagaauaagggcu	uuugggggucagaauaagggcu	uuugggggucagaauaagggcu	uuugggggucagaauaagggcu	uuugggggucagaauaagggcu	uuugggggucagaauaagggcu	uuugggggucagaauaagggcu	46	0	0	0	0	0	0	0	46	3.87275	0	0	0	0	0	0	0	3.87275
197	conserve-GPD-miR-130c-3p	uuugggggucagaauaagggcucuuaaccuuggagagaauaaggagcccuuuaucuguccucuagg	uuugggggucagaauaagggcucuuaaccuuggagagaauaaggagcccuuuaucuguccucuagg	uuugggggucagaauaagggcucuuaaccuuggagagaauaaggagcccuuuaucuguccucuagg	uuugggggucagaauaagggcucuuaaccuuggagagaauaaggagcccuuuaucuguccucuagg	uuugggggucagaauaagggcucuuaaccuuggagagaauaaggagcccuuuaucuguccucuagg	uuugggggucagaauaagggcucuuaaccuuggagagaauaaggagcccuuuaucuguccucuagg	uuugggggucagaauaagggcucuuaaccuuggagagaauaaggagcccuuuaucuguccucuagg	uuugggggucagaauaagggcucuuaaccuuggagagaauaaggagcccuuuaucuguccucuagg	uuugggggucagaauaagggcucuuaaccuuggagagaauaaggagcccuuuaucuguccucuagg	agcccuuuaucuguccucuagg	agcccuuuaucuguccucuagg	agcccuuuaucuguccucuagg	agcccuuuaucuguccucuagg	agcccuuuaucuguccucuagg	agcccuuuaucuguccucuagg	agcccuuuaucuguccucuagg	agcccuuuaucuguccucuagg	agcccuuuaucuguccucuagg	32	0	0	0	0	0	0	0	32	2.69409	0	0	0	0	0	0	0	2.69409
198	conserve-GPD-miR-3890-3p	aggagagacucacuuggcaucaggucacagcucaggugccgguugaguuuguccucc	aggagagacucacuuggcaucaggucacagcucaggugccgguugaguuuguccucc	aggagagacucacuuggcaucaggucacagcucaggugccgguugaguuuguccucc	aggagagacucacuuggcaucaggucacagcucaggugccgguugaguuuguccucc	aggagagacucacuuggcaucaggucacagcucaggugccgguugaguuuguccucc	aggagagacucacuuggcaucaggucacagcucaggugccgguugaguuuguccucc	aggagagacucacuuggcaucaggucacagcucaggugccgguugaguuuguccucc	aggagagacucacuuggcaucaggucacagcucaggugccgguugaguuuguccucc	aggagagacucacuuggcaucaggucacagcucaggugccgguugaguuuguccucc	ugccgguugaguuuguccucc	ugccgguugaguuuguccucc	ugccgguugaguuuguccucc	ugccgguugaguuuguccucc	ugccgguugaguuuguccucc	ugccgguugaguuuguccucc	ugccgguugaguuuguccucc	ugccgguugaguuuguccucc	ugccgguugaguuuguccucc	11	0	0	11	11	0	11	11	11	1.05681	0	0	1.05681	1.05681	0	1.05681	1.05681	1.05681
199	conserve-GPD-miR-202-3p	accagccaguggaacuaagcaaugaaaagcguaacuaguaguucuuuggggcaucuggcuggcuca	accagccaguggaacuaagcaaugaaaagcguaacuaguaguucuuuggggcaucuggcuggcuca	accagccaguggaacuaagcaaugaaaagcguaacuaguaguucuuuggggcaucuggcuggcuca	accagccaguggaacuaagcaaugaaaagcguaacuaguaguucuuuggggcaucuggcuggcuca	accagccaguggaacuaagcaaugaaaagcguaacuaguaguucuuuggggcaucuggcuggcuca	accagccaguggaacuaagcaaugaaaagcguaacuaguaguucuuuggggcaucuggcuggcuca	accagccaguggaacuaagcaaugaaaagcguaacuaguaguucuuuggggcaucuggcuggcuca	accagccaguggaacuaagcaaugaaaagcguaacuaguaguucuuuggggcaucuggcuggcuca	accagccaguggaacuaagcaaugaaaagcguaacuaguaguucuuuggggcaucuggcuggcuca	uggggcaucuggcuggcuca	uggggcaucuggcuggcuca	uggggcaucuggcuggcuca	uggggcaucuggcuggcuca	uggggcaucuggcuggcuca	uggggcaucuggcuggcuca	uggggcaucuggcuggcuca	uggggcaucuggcuggcuca	uggggcaucuggcuggcuca	3	3	3	3	3	3	3	3	3	0.252571	0.252571	0.252571	0.252571	0.252571	0.252571	0.252571	0.252571	0.252571
200	conserve-GPD-miR-8342-1-5p	ugcuuggccuggcugcgccuccggaacugugcauggaggcacggagcaggcugugccagc	ugcuuggccuggcugcgccuccggaacugugcauggaggcacggagcaggcugugccagc	ugcuuggccuggcugcgccuccggaacugugcauggaggcacggagcaggcugugccagc	ugcuuggccuggcugcgccuccggaacugugcauggaggcacggagcaggcugugccagc	ugcuuggccuggcugcgccuccggaacugugcauggaggcacggagcaggcugugccagc	ugcuuggccuggcugcgccuccggaacugugcauggaggcacggagcaggcugugccagc	ugcuuggccuggcugcgccuccggaacugugcauggaggcacggagcaggcugugccagc	ugcuuggccuggcugcgccuccggaacugugcauggaggcacggagcaggcugugccagc	ugcuuggccuggcugcgccuccggaacugugcauggaggcacggagcaggcugugccagc	ugcuuggccuggcugcgccu	ugcuuggccuggcugcgccu	ugcuuggccuggcugcgccu	ugcuuggccuggcugcgccu	ugcuuggccuggcugcgccu	ugcuuggccuggcugcgccu	ugcuuggccuggcugcgccu	ugcuuggccuggcugcgccu	ugcuuggccuggcugcgccu	17	17	17	17	17	17	17	17	17	1.28915	1.28915	1.28915	1.28915	1.28915	1.28915	1.28915	1.28915	1.28915
201	conserve-GPD-miR-1798-5p	aacgugaccgagagcgagaccgagaccgugauagagaccacaagaggagacaccggucccgcucccggucacguucc	aacgugaccgagagcgagaccgagaccgugauagagaccacaagaggagacaccggucccgcucccggucacguucc	aacgugaccgagagcgagaccgagaccgugauagagaccacaagaggagacaccggucccgcucccggucacguucc	aacgugaccgagagcgagaccgagaccgugauagagaccacaagaggagacaccggucccgcucccggucacguucc	aacgugaccgagagcgagaccgagaccgugauagagaccacaagaggagacaccggucccgcucccggucacguucc	aacgugaccgagagcgagaccgagaccgugauagagaccacaagaggagacaccggucccgcucccggucacguucc	aacgugaccgagagcgagaccgagaccgugauagagaccacaagaggagacaccggucccgcucccggucacguucc	aacgugaccgagagcgagaccgagaccgugauagagaccacaagaggagacaccggucccgcucccggucacguucc	aacgugaccgagagcgagaccgagaccgugauagagaccacaagaggagacaccggucccgcucccggucacguucc	aacgugaccgagagcgagaccg	aacgugaccgagagcgagaccg	aacgugaccgagagcgagaccg	aacgugaccgagagcgagaccg	aacgugaccgagagcgagaccg	aacgugaccgagagcgagaccg	aacgugaccgagagcgagaccg	aacgugaccgagagcgagaccg	aacgugaccgagagcgagaccg	31	31	31	31	31	31	31	31	31	2.3508	2.3508	2.3508	2.3508	2.3508	2.3508	2.3508	2.3508	2.3508
202	conserve-GPD-miR-K12-1-5p	ucugcgugaugcccccuggagagauugcuucugcaggaggggcugccuacgggcc	ucugcgugaugcccccuggagagauugcuucugcaggaggggcugccuacgggcc	ucugcgugaugcccccuggagagauugcuucugcaggaggggcugccuacgggcc	ucugcgugaugcccccuggagagauugcuucugcaggaggggcugccuacgggcc	ucugcgugaugcccccuggagagauugcuucugcaggaggggcugccuacgggcc	ucugcgugaugcccccuggagagauugcuucugcaggaggggcugccuacgggcc	ucugcgugaugcccccuggagagauugcuucugcaggaggggcugccuacgggcc	ucugcgugaugcccccuggagagauugcuucugcaggaggggcugccuacgggcc	ucugcgugaugcccccuggagagauugcuucugcaggaggggcugccuacgggcc	ucugcgugaugcccccuggaga	ucugcgugaugcccccuggaga	ucugcgugaugcccccuggaga	ucugcgugaugcccccuggaga	ucugcgugaugcccccuggaga	ucugcgugaugcccccuggaga	ucugcgugaugcccccuggaga	ucugcgugaugcccccuggaga	ucugcgugaugcccccuggaga	0	0	0	0	0	0	0	0	3	0	0	0	0	0	0	0	0	0.227497
203	conserve-GPD-miR-7964a-3p	ggggguccccggugcccggaucucgagggugcuuauuguucgguccgagcccgggucucccucu	ggggguccccggugcccggaucucgagggugcuuauuguucgguccgagcccgggucucccucu	ggggguccccggugcccggaucucgagggugcuuauuguucgguccgagcccgggucucccucu	ggggguccccggugcccggaucucgagggugcuuauuguucgguccgagcccgggucucccucu	ggggguccccggugcccggaucucgagggugcuuauuguucgguccgagcccgggucucccucu	ggggguccccggugcccggaucucgagggugcuuauuguucgguccgagcccgggucucccucu	ggggguccccggugcccggaucucgagggugcuuauuguucgguccgagcccgggucucccucu	ggggguccccggugcccggaucucgagggugcuuauuguucgguccgagcccgggucucccucu	ggggguccccggugcccggaucucgagggugcuuauuguucgguccgagcccgggucucccucu	uccgagcccgggucucccucu	uccgagcccgggucucccucu	uccgagcccgggucucccucu	uccgagcccgggucucccucu	uccgagcccgggucucccucu	uccgagcccgggucucccucu	uccgagcccgggucucccucu	uccgagcccgggucucccucu	uccgagcccgggucucccucu	242	242	242	242	242	242	242	242	242	18.2482	18.2482	18.2482	18.2482	18.2482	18.2482	18.2482	18.2482	18.2482
204	conserve-GPD-miR-1716-1-5p	cccgcggggcgaggauucugaccuucagucccguucugcggucaggagucacgucccgcggu	cccgcggggcgaggauucugaccuucagucccguucugcggucaggagucacgucccgcggu	cccgcggggcgaggauucugaccuucagucccguucugcggucaggagucacgucccgcggu	cccgcggggcgaggauucugaccuucagucccguucugcggucaggagucacgucccgcggu	cccgcggggcgaggauucugaccuucagucccguucugcggucaggagucacgucccgcggu	cccgcggggcgaggauucugaccuucagucccguucugcggucaggagucacgucccgcggu	cccgcggggcgaggauucugaccuucagucccguucugcggucaggagucacgucccgcggu	cccgcggggcgaggauucugaccuucagucccguucugcggucaggagucacgucccgcggu	cccgcggggcgaggauucugaccuucagucccguucugcggucaggagucacgucccgcggu	cccgcggggcgaggauucugac	cccgcggggcgaggauucugac	cccgcggggcgaggauucugac	cccgcggggcgaggauucugac	cccgcggggcgaggauucugac	cccgcggggcgaggauucugac	cccgcggggcgaggauucugac	cccgcggggcgaggauucugac	cccgcggggcgaggauucugac	0	0	0	0	0	3	3	3	0	0	0	0	0	0	0.226218	0.226218	0.226218	0
205	conserve-GPD-miR-8249-3p	ccagcagcagcccgaaggccgaaagcgaguacucggacgcccggcucggagcugugcugacg	ccagcagcagcccgaaggccgaaagcgaguacucggacgcccggcucggagcugugcugacg	ccagcagcagcccgaaggccgaaagcgaguacucggacgcccggcucggagcugugcugacg	ccagcagcagcccgaaggccgaaagcgaguacucggacgcccggcucggagcugugcugacg	ccagcagcagcccgaaggccgaaagcgaguacucggacgcccggcucggagcugugcugacg	ccagcagcagcccgaaggccgaaagcgaguacucggacgcccggcucggagcugugcugacg	ccagcagcagcccgaaggccgaaagcgaguacucggacgcccggcucggagcugugcugacg	ccagcagcagcccgaaggccgaaagcgaguacucggacgcccggcucggagcugugcugacg	ccagcagcagcccgaaggccgaaagcgaguacucggacgcccggcucggagcugugcugacg	cccggcucggagcugugcugacg	cccggcucggagcugugcugacg	cccggcucggagcugugcugacg	cccggcucggagcugugcugacg	cccggcucggagcugugcugacg	cccggcucggagcugugcugacg	cccggcucggagcugugcugacg	cccggcucggagcugugcugacg	cccggcucggagcugugcugacg	9	9	9	0	0	9	9	9	9	0.68249	0.68249	0.68249	0	0	0.68249	0.68249	0.68249	0.68249
206	conserve-GPD-miR-990-5p	cccagcuucacucugaccuugacauucaaagucagggucaguggucgagcugcgggu	cccagcuucacucugaccuugacauucaaagucagggucaguggucgagcugcgggu	cccagcuucacucugaccuugacauucaaagucagggucaguggucgagcugcgggu	cccagcuucacucugaccuugacauucaaagucagggucaguggucgagcugcgggu	cccagcuucacucugaccuugacauucaaagucagggucaguggucgagcugcgggu	cccagcuucacucugaccuugacauucaaagucagggucaguggucgagcugcgggu	cccagcuucacucugaccuugacauucaaagucagggucaguggucgagcugcgggu	cccagcuucacucugaccuugacauucaaagucagggucaguggucgagcugcgggu	cccagcuucacucugaccuugacauucaaagucagggucaguggucgagcugcgggu	cccagcuucacucugaccuuga	cccagcuucacucugaccuuga	cccagcuucacucugaccuuga	cccagcuucacucugaccuuga	cccagcuucacucugaccuuga	cccagcuucacucugaccuuga	cccagcuucacucugaccuuga	cccagcuucacucugaccuuga	cccagcuucacucugaccuuga	0	0	0	0	0	0	3	0	0	0	0	0	0	0	0	0.271598	0	0
207	conserve-GPD-miR-22a-2-3p	uccccaggggaggaaguggggaccaggauaugaaaccagugcccuuccugaccuuguagagc	uccccaggggaggaaguggggaccaggauaugaaaccagugcccuuccugaccuuguagagc	uccccaggggaggaaguggggaccaggauaugaaaccagugcccuuccugaccuuguagagc	uccccaggggaggaaguggggaccaggauaugaaaccagugcccuuccugaccuuguagagc	uccccaggggaggaaguggggaccaggauaugaaaccagugcccuuccugaccuuguagagc	uccccaggggaggaaguggggaccaggauaugaaaccagugcccuuccugaccuuguagagc	uccccaggggaggaaguggggaccaggauaugaaaccagugcccuuccugaccuuguagagc	uccccaggggaggaaguggggaccaggauaugaaaccagugcccuuccugaccuuguagagc	uccccaggggaggaaguggggaccaggauaugaaaccagugcccuuccugaccuuguagagc	ugcccuuccugaccuuguagagc	ugcccuuccugaccuuguagagc	ugcccuuccugaccuuguagagc	ugcccuuccugaccuuguagagc	ugcccuuccugaccuuguagagc	ugcccuuccugaccuuguagagc	ugcccuuccugaccuuguagagc	ugcccuuccugaccuuguagagc	ugcccuuccugaccuuguagagc	0	0	0	0	0	0	4	0	0	0	0	0	0	0	0	0.362131	0	0
208	conserve-GPD-miR-4599a-5p	ugagccacccaggcaccccagguguugugucuaaaaugucauugccagggugccugaguggcucagu	ugagccacccaggcaccccagguguugugucuaaaaugucauugccagggugccugaguggcucagu	ugagccacccaggcaccccagguguugugucuaaaaugucauugccagggugccugaguggcucagu	ugagccacccaggcaccccagguguugugucuaaaaugucauugccagggugccugaguggcucagu	ugagccacccaggcaccccagguguugugucuaaaaugucauugccagggugccugaguggcucagu	ugagccacccaggcaccccagguguugugucuaaaaugucauugccagggugccugaguggcucagu	ugagccacccaggcaccccagguguugugucuaaaaugucauugccagggugccugaguggcucagu	ugagccacccaggcaccccagguguugugucuaaaaugucauugccagggugccugaguggcucagu	ugagccacccaggcaccccagguguugugucuaaaaugucauugccagggugccugaguggcucagu	ugagccacccaggcaccccaggu	ugagccacccaggcaccccaggu	ugagccacccaggcaccccaggu	ugagccacccaggcaccccaggu	ugagccacccaggcaccccaggu	ugagccacccaggcaccccaggu	ugagccacccaggcaccccaggu	ugagccacccaggcaccccaggu	ugagccacccaggcaccccaggu	367	367	367	367	367	367	367	367	367	27.674	27.674	27.674	27.674	27.674	27.674	27.674	27.674	27.674
209	conserve-GPD-miR-4599a-3p	ugagccacccaggcaccccagguguugugucuaaaaugucauugccagggugccugaguggcucagu	ugagccacccaggcaccccagguguugugucuaaaaugucauugccagggugccugaguggcucagu	ugagccacccaggcaccccagguguugugucuaaaaugucauugccagggugccugaguggcucagu	ugagccacccaggcaccccagguguugugucuaaaaugucauugccagggugccugaguggcucagu	ugagccacccaggcaccccagguguugugucuaaaaugucauugccagggugccugaguggcucagu	ugagccacccaggcaccccagguguugugucuaaaaugucauugccagggugccugaguggcucagu	ugagccacccaggcaccccagguguugugucuaaaaugucauugccagggugccugaguggcucagu	ugagccacccaggcaccccagguguugugucuaaaaugucauugccagggugccugaguggcucagu	ugagccacccaggcaccccagguguugugucuaaaaugucauugccagggugccugaguggcucagu	cagggugccugaguggcucagu	cagggugccugaguggcucagu	cagggugccugaguggcucagu	cagggugccugaguggcucagu	cagggugccugaguggcucagu	cagggugccugaguggcucagu	cagggugccugaguggcucagu	cagggugccugaguggcucagu	cagggugccugaguggcucagu	30	30	30	30	30	30	30	30	30	2.26218	2.26218	2.26218	2.26218	2.26218	2.26218	2.26218	2.26218	2.26218
210	conserve-GPD-miR-2783-3p	ccgcgggcugcucgccggcugcagucggcaguuagcgaguggccgcgaggga	ccgcgggcugcucgccggcugcagucggcaguuagcgaguggccgcgaggga	ccgcgggcugcucgccggcugcagucggcaguuagcgaguggccgcgaggga	ccgcgggcugcucgccggcugcagucggcaguuagcgaguggccgcgaggga	ccgcgggcugcucgccggcugcagucggcaguuagcgaguggccgcgaggga	ccgcgggcugcucgccggcugcagucggcaguuagcgaguggccgcgaggga	ccgcgggcugcucgccggcugcagucggcaguuagcgaguggccgcgaggga	ccgcgggcugcucgccggcugcagucggcaguuagcgaguggccgcgaggga	ccgcgggcugcucgccggcugcagucggcaguuagcgaguggccgcgaggga	uagcgaguggccgcgaggga	uagcgaguggccgcgaggga	uagcgaguggccgcgaggga	uagcgaguggccgcgaggga	uagcgaguggccgcgaggga	uagcgaguggccgcgaggga	uagcgaguggccgcgaggga	uagcgaguggccgcgaggga	uagcgaguggccgcgaggga	0	7	7	7	7	7	7	7	7	0	0.530825	0.530825	0.530825	0.530825	0.530825	0.530825	0.530825	0.530825
211	conserve-GPD-miR-30c-1-5p	cgugcucucucuuucucucuuuuuuuuuaaaaaagauuuuauuuauuuauuugacagacacagagagagagagagagcacaag	cgugcucucucuuucucucuuuuuuuuuaaaaaagauuuuauuuauuuauuugacagacacagagagagagagagagcacaag	cgugcucucucuuucucucuuuuuuuuuaaaaaagauuuuauuuauuuauuugacagacacagagagagagagagagcacaag	cgugcucucucuuucucucuuuuuuuuuaaaaaagauuuuauuuauuuauuugacagacacagagagagagagagagcacaag	cgugcucucucuuucucucuuuuuuuuuaaaaaagauuuuauuuauuuauuugacagacacagagagagagagagagcacaag	cgugcucucucuuucucucuuuuuuuuuaaaaaagauuuuauuuauuuauuugacagacacagagagagagagagagcacaag	cgugcucucucuuucucucuuuuuuuuuaaaaaagauuuuauuuauuuauuugacagacacagagagagagagagagcacaag	cgugcucucucuuucucucuuuuuuuuuaaaaaagauuuuauuuauuuauuugacagacacagagagagagagagagcacaag	cgugcucucucuuucucucuuuuuuuuuaaaaaagauuuuauuuauuuauuugacagacacagagagagagagagagcacaag	cgugcucucucuuucucucuuu	cgugcucucucuuucucucuuu	cgugcucucucuuucucucuuu	cgugcucucucuuucucucuuu	cgugcucucucuuucucucuuu	cgugcucucucuuucucucuuu	cgugcucucucuuucucucuuu	cgugcucucucuuucucucuuu	cgugcucucucuuucucucuuu	11	11	0	0	11	0	11	0	11	0.771347	0.771347	0	0	0.771347	0	0.771347	0	0.771347
212	conserve-GPD-miR-30c-1-3p	cgugcucucucuuucucucuuuuuuuuuaaaaaagauuuuauuuauuuauuugacagacacagagagagagagagagcacaag	cgugcucucucuuucucucuuuuuuuuuaaaaaagauuuuauuuauuuauuugacagacacagagagagagagagagcacaag	cgugcucucucuuucucucuuuuuuuuuaaaaaagauuuuauuuauuuauuugacagacacagagagagagagagagcacaag	cgugcucucucuuucucucuuuuuuuuuaaaaaagauuuuauuuauuuauuugacagacacagagagagagagagagcacaag	cgugcucucucuuucucucuuuuuuuuuaaaaaagauuuuauuuauuuauuugacagacacagagagagagagagagcacaag	cgugcucucucuuucucucuuuuuuuuuaaaaaagauuuuauuuauuuauuugacagacacagagagagagagagagcacaag	cgugcucucucuuucucucuuuuuuuuuaaaaaagauuuuauuuauuuauuugacagacacagagagagagagagagcacaag	cgugcucucucuuucucucuuuuuuuuuaaaaaagauuuuauuuauuuauuugacagacacagagagagagagagagcacaag	cgugcucucucuuucucucuuuuuuuuuaaaaaagauuuuauuuauuuauuugacagacacagagagagagagagagcacaag	agagagagagagagagcacaag	agagagagagagagagcacaag	agagagagagagagagcacaag	agagagagagagagagcacaag	agagagagagagagagcacaag	agagagagagagagagcacaag	agagagagagagagagcacaag	agagagagagagagagcacaag	agagagagagagagagcacaag	9	9	0	0	9	0	9	0	9	0.631102	0.631102	0	0	0.631102	0	0.631102	0	0.631102
213	conserve-GPD-miR-US29-1-5p	aguggcuggcagggauucuguugcucugcucccugcccaggagugggcuccacgguccuucccagccacuca	aguggcuggcagggauucuguugcucugcucccugcccaggagugggcuccacgguccuucccagccacuca	aguggcuggcagggauucuguugcucugcucccugcccaggagugggcuccacgguccuucccagccacuca	aguggcuggcagggauucuguugcucugcucccugcccaggagugggcuccacgguccuucccagccacuca	aguggcuggcagggauucuguugcucugcucccugcccaggagugggcuccacgguccuucccagccacuca	aguggcuggcagggauucuguugcucugcucccugcccaggagugggcuccacgguccuucccagccacuca	aguggcuggcagggauucuguugcucugcucccugcccaggagugggcuccacgguccuucccagccacuca	aguggcuggcagggauucuguugcucugcucccugcccaggagugggcuccacgguccuucccagccacuca	aguggcuggcagggauucuguugcucugcucccugcccaggagugggcuccacgguccuucccagccacuca	aguggcuggcagggauucuguu	aguggcuggcagggauucuguu	aguggcuggcagggauucuguu	aguggcuggcagggauucuguu	aguggcuggcagggauucuguu	aguggcuggcagggauucuguu	aguggcuggcagggauucuguu	aguggcuggcagggauucuguu	aguggcuggcagggauucuguu	0	0	3	0	0	0	3	0	0	0	0	0.239789	0	0	0	0.239789	0	0
214	conserve-GPD-miR-122b-3p	gacaccagcaacugucacacaagcaaaggcuugggaaguacuugugugacucuguagcuggcuugc	gacaccagcaacugucacacaagcaaaggcuugggaaguacuugugugacucuguagcuggcuugc	gacaccagcaacugucacacaagcaaaggcuugggaaguacuugugugacucuguagcuggcuugc	gacaccagcaacugucacacaagcaaaggcuugggaaguacuugugugacucuguagcuggcuugc	gacaccagcaacugucacacaagcaaaggcuugggaaguacuugugugacucuguagcuggcuugc	gacaccagcaacugucacacaagcaaaggcuugggaaguacuugugugacucuguagcuggcuugc	gacaccagcaacugucacacaagcaaaggcuugggaaguacuugugugacucuguagcuggcuugc	gacaccagcaacugucacacaagcaaaggcuugggaaguacuugugugacucuguagcuggcuugc	gacaccagcaacugucacacaagcaaaggcuugggaaguacuugugugacucuguagcuggcuugc	ugugugacucuguagcuggcuugc	ugugugacucuguagcuggcuugc	ugugugacucuguagcuggcuugc	ugugugacucuguagcuggcuugc	ugugugacucuguagcuggcuugc	ugugugacucuguagcuggcuugc	ugugugacucuguagcuggcuugc	ugugugacucuguagcuggcuugc	ugugugacucuguagcuggcuugc	7	7	7	7	7	0	7	7	7	0.559507	0.559507	0.559507	0.559507	0.559507	0	0.559507	0.559507	0.559507
215	conserve-GPD-miR-200a-1-3p	ccaucuuuaccagacaguguuaggagcuucaugauuagaccauccaacacugugcuggaagaugggc	ccaucuuuaccagacaguguuaggagcuucaugauuagaccauccaacacugugcuggaagaugggc	ccaucuuuaccagacaguguuaggagcuucaugauuagaccauccaacacugugcuggaagaugggc	ccaucuuuaccagacaguguuaggagcuucaugauuagaccauccaacacugugcuggaagaugggc	ccaucuuuaccagacaguguuaggagcuucaugauuagaccauccaacacugugcuggaagaugggc	ccaucuuuaccagacaguguuaggagcuucaugauuagaccauccaacacugugcuggaagaugggc	ccaucuuuaccagacaguguuaggagcuucaugauuagaccauccaacacugugcuggaagaugggc	ccaucuuuaccagacaguguuaggagcuucaugauuagaccauccaacacugugcuggaagaugggc	ccaucuuuaccagacaguguuaggagcuucaugauuagaccauccaacacugugcuggaagaugggc	caacacugugcuggaagaugggc	caacacugugcuggaagaugggc	caacacugugcuggaagaugggc	caacacugugcuggaagaugggc	caacacugugcuggaagaugggc	caacacugugcuggaagaugggc	caacacugugcuggaagaugggc	caacacugugcuggaagaugggc	caacacugugcuggaagaugggc	5	5	0	5	0	5	0	5	5	0.37703	0.37703	0	0.37703	0	0.37703	0	0.37703	0.37703
216	conserve-GPD-miR-8193-1-5p	ugcgggcucagcuggcggauauuaacccaccugggcccgugaa	ugcgggcucagcuggcggauauuaacccaccugggcccgugaa	ugcgggcucagcuggcggauauuaacccaccugggcccgugaa	ugcgggcucagcuggcggauauuaacccaccugggcccgugaa	ugcgggcucagcuggcggauauuaacccaccugggcccgugaa	ugcgggcucagcuggcggauauuaacccaccugggcccgugaa	ugcgggcucagcuggcggauauuaacccaccugggcccgugaa	ugcgggcucagcuggcggauauuaacccaccugggcccgugaa	ugcgggcucagcuggcggauauuaacccaccugggcccgugaa	ugcgggcucagcuggcggaua	ugcgggcucagcuggcggaua	ugcgggcucagcuggcggaua	ugcgggcucagcuggcggaua	ugcgggcucagcuggcggaua	ugcgggcucagcuggcggaua	ugcgggcucagcuggcggaua	ugcgggcucagcuggcggaua	ugcgggcucagcuggcggaua	4	4	4	0	4	4	4	4	0	0.28049	0.28049	0.28049	0	0.28049	0.28049	0.28049	0.28049	0
217	conserve-GPD-miR-190-1-5p	aagugaccuguguucugagguggagaaacugaggcauagagccucaggacucaggucacaaau	aagugaccuguguucugagguggagaaacugaggcauagagccucaggacucaggucacaaau	aagugaccuguguucugagguggagaaacugaggcauagagccucaggacucaggucacaaau	aagugaccuguguucugagguggagaaacugaggcauagagccucaggacucaggucacaaau	aagugaccuguguucugagguggagaaacugaggcauagagccucaggacucaggucacaaau	aagugaccuguguucugagguggagaaacugaggcauagagccucaggacucaggucacaaau	aagugaccuguguucugagguggagaaacugaggcauagagccucaggacucaggucacaaau	aagugaccuguguucugagguggagaaacugaggcauagagccucaggacucaggucacaaau	aagugaccuguguucugagguggagaaacugaggcauagagccucaggacucaggucacaaau	aagugaccuguguucugaggugg	aagugaccuguguucugaggugg	aagugaccuguguucugaggugg	aagugaccuguguucugaggugg	aagugaccuguguucugaggugg	aagugaccuguguucugaggugg	aagugaccuguguucugaggugg	aagugaccuguguucugaggugg	aagugaccuguguucugaggugg	0	0	0	6	0	6	0	0	0	0	0	0	0.576443	0	0.576443	0	0	0
218	conserve-GPD-miR-2546-5p	augagugggcccugguuuuggagcguuugcccaggugcugaagccagagcacauucaccg	augagugggcccugguuuuggagcguuugcccaggugcugaagccagagcacauucaccg	augagugggcccugguuuuggagcguuugcccaggugcugaagccagagcacauucaccg	augagugggcccugguuuuggagcguuugcccaggugcugaagccagagcacauucaccg	augagugggcccugguuuuggagcguuugcccaggugcugaagccagagcacauucaccg	augagugggcccugguuuuggagcguuugcccaggugcugaagccagagcacauucaccg	augagugggcccugguuuuggagcguuugcccaggugcugaagccagagcacauucaccg	augagugggcccugguuuuggagcguuugcccaggugcugaagccagagcacauucaccg	augagugggcccugguuuuggagcguuugcccaggugcugaagccagagcacauucaccg	augagugggcccugguuuugg	augagugggcccugguuuugg	augagugggcccugguuuugg	augagugggcccugguuuugg	augagugggcccugguuuugg	augagugggcccugguuuugg	augagugggcccugguuuugg	augagugggcccugguuuugg	augagugggcccugguuuugg	0	0	0	0	0	0	3	0	0	0	0	0	0	0	0	0.271598	0	0
219	conserve-GPD-miR-10b-5p	acagauucccagguccacucccagagauaccacucaggaggucuggggucagacccaggaaucugca	acagauucccagguccacucccagagauaccacucaggaggucuggggucagacccaggaaucugca	acagauucccagguccacucccagagauaccacucaggaggucuggggucagacccaggaaucugca	acagauucccagguccacucccagagauaccacucaggaggucuggggucagacccaggaaucugca	acagauucccagguccacucccagagauaccacucaggaggucuggggucagacccaggaaucugca	acagauucccagguccacucccagagauaccacucaggaggucuggggucagacccaggaaucugca	acagauucccagguccacucccagagauaccacucaggaggucuggggucagacccaggaaucugca	acagauucccagguccacucccagagauaccacucaggaggucuggggucagacccaggaaucugca	acagauucccagguccacucccagagauaccacucaggaggucuggggucagacccaggaaucugca	acagauucccagguccacuccca	acagauucccagguccacuccca	acagauucccagguccacuccca	acagauucccagguccacuccca	acagauucccagguccacuccca	acagauucccagguccacuccca	acagauucccagguccacuccca	acagauucccagguccacuccca	acagauucccagguccacuccca	0	33	0	33	0	0	33	33	33	0	2.50246	0	2.50246	0	0	2.50246	2.50246	2.50246
