# Supplementary material for: MicroRNA Expression Profile Analysis in Blood During Giant Panda (Ailuropoda melanoleuca) Growth and Development
Source: Genes (Basel). 2025 Feb 20;16(3):243. doi: 10.3390/genes16030243 (PMC11942061; doi:10.3390/genes16030243)
Supplement: Supplementary file 1 [file genes-16-00243-s001.zip › Tabls_S3_Novel_miRNA.xlsx]

## Sheet: Sheet1
Table S4. Novel miRNA group identified in this study.
ID	miR Name	Pre-miRNA sequence									Sequence of mature miRNAs									Expression of mature miRNAs (Read Counts)									Expression of mature miRNAs (CPM)
	miR Name	Adult_A	Adult_B	Adult_C	Subadult(2.5Y-3Y)_A	Subadult(2.5Y-3Y)_B	Subadult(2.5Y-3Y)_C	Subadult(1.5Y-2Y)_A	Subadult(1.5Y-2Y)_B	Subadult(1.5Y-2Y)_C	Adult_A	Adult_B	Adult_C	Subadult(2.5Y-3Y)_A	Subadult(2.5Y-3Y)_B	Subadult(2.5Y-3Y)_C	Subadult(1.5Y-2Y)_A	Subadult(1.5Y-2Y)_B	Subadult(1.5Y-2Y)_C	Adult_A	Adult_B	Adult_C	Subadult(2.5Y-3Y)_A	Subadult(2.5Y-3Y)_B	Subadult(2.5Y-3Y)_C	Subadult(1.5Y-2Y)_A	Subadult(1.5Y-2Y)_B	Subadult(1.5Y-2Y)_C	Adult_A	Adult_B	Adult_C	Subadult(2.5Y-3Y)_A	Subadult(2.5Y-3Y)_B	Subadult(2.5Y-3Y)_C	Subadult(1.5Y-2Y)_A	Subadult(1.5Y-2Y)_B	Subadult(1.5Y-2Y)_C
1	novel-GPD-miR-2-5p	acagauaccuuggccagaacaccuauaagagcaggugccugagccaagagaucuggac	acagauaccuuggccagaacaccuauaagagcaggugccugagccaagagaucuggac	acagauaccuuggccagaacaccuauaagagcaggugccugagccaagagaucuggac	acagauaccuuggccagaacaccuauaagagcaggugccugagccaagagaucuggac	acagauaccuuggccagaacaccuauaagagcaggugccugagccaagagaucuggac	acagauaccuuggccagaacaccuauaagagcaggugccugagccaagagaucuggac	acagauaccuuggccagaacaccuauaagagcaggugccugagccaagagaucuggac	acagauaccuuggccagaacaccuauaagagcaggugccugagccaagagaucuggac	acagauaccuuggccagaacaccuauaagagcaggugccugagccaagagaucuggac	acagauaccuuggccagaaca	acagauaccuuggccagaaca	acagauaccuuggccagaaca	acagauaccuuggccagaaca	acagauaccuuggccagaaca	acagauaccuuggccagaaca	acagauaccuuggccagaaca	acagauaccuuggccagaaca	acagauaccuuggccagaaca	0	0	4	4	0	4	0	0	4	0	0	0.319718	0.319718	0	0.319718	0	0	0.319718
2	novel-GPD-miR-3-5p	ugguucuuuggucuuucagccaugacccgaccuucugucugcaaggccaaagagcca	ugguucuuuggucuuucagccaugacccgaccuucugucugcaaggccaaagagcca	ugguucuuuggucuuucagccaugacccgaccuucugucugcaaggccaaagagcca	ugguucuuuggucuuucagccaugacccgaccuucugucugcaaggccaaagagcca	ugguucuuuggucuuucagccaugacccgaccuucugucugcaaggccaaagagcca	ugguucuuuggucuuucagccaugacccgaccuucugucugcaaggccaaagagcca	ugguucuuuggucuuucagccaugacccgaccuucugucugcaaggccaaagagcca	ugguucuuuggucuuucagccaugacccgaccuucugucugcaaggccaaagagcca	ugguucuuuggucuuucagccaugacccgaccuucugucugcaaggccaaagagcca	ugguucuuuggucuuucagc	ugguucuuuggucuuucagc	ugguucuuuggucuuucagc	ugguucuuuggucuuucagc	ugguucuuuggucuuucagc	ugguucuuuggucuuucagc	ugguucuuuggucuuucagc	ugguucuuuggucuuucagc	ugguucuuuggucuuucagc	33	33	33	33	33	33	33	33	33	2.98758	2.98758	2.98758	2.98758	2.98758	2.98758	2.98758	2.98758	2.98758
3	novel-GPD-miR-3-3p	ugguucuuuggucuuucagccaugacccgaccuucugucugcaaggccaaagagcca	ugguucuuuggucuuucagccaugacccgaccuucugucugcaaggccaaagagcca	ugguucuuuggucuuucagccaugacccgaccuucugucugcaaggccaaagagcca	ugguucuuuggucuuucagccaugacccgaccuucugucugcaaggccaaagagcca	ugguucuuuggucuuucagccaugacccgaccuucugucugcaaggccaaagagcca	ugguucuuuggucuuucagccaugacccgaccuucugucugcaaggccaaagagcca	ugguucuuuggucuuucagccaugacccgaccuucugucugcaaggccaaagagcca	ugguucuuuggucuuucagccaugacccgaccuucugucugcaaggccaaagagcca	ugguucuuuggucuuucagccaugacccgaccuucugucugcaaggccaaagagcca	ucugcaaggccaaagagcca	ucugcaaggccaaagagcca	ucugcaaggccaaagagcca	ucugcaaggccaaagagcca	ucugcaaggccaaagagcca	ucugcaaggccaaagagcca	ucugcaaggccaaagagcca	ucugcaaggccaaagagcca	ucugcaaggccaaagagcca	6	6	6	6	6	6	6	6	6	0.543196	0.543196	0.543196	0.543196	0.543196	0.543196	0.543196	0.543196	0.543196
4	novel-GPD-miR-4-3p	ggaucauuguggccaucuuagaagacugucuacuuuagauggcucugggauccuu	ggaucauuguggccaucuuagaagacugucuacuuuagauggcucugggauccuu	ggaucauuguggccaucuuagaagacugucuacuuuagauggcucugggauccuu	ggaucauuguggccaucuuagaagacugucuacuuuagauggcucugggauccuu	ggaucauuguggccaucuuagaagacugucuacuuuagauggcucugggauccuu	ggaucauuguggccaucuuagaagacugucuacuuuagauggcucugggauccuu	ggaucauuguggccaucuuagaagacugucuacuuuagauggcucugggauccuu	ggaucauuguggccaucuuagaagacugucuacuuuagauggcucugggauccuu	ggaucauuguggccaucuuagaagacugucuacuuuagauggcucugggauccuu	uuagauggcucugggauccuu	uuagauggcucugggauccuu	uuagauggcucugggauccuu	uuagauggcucugggauccuu	uuagauggcucugggauccuu	uuagauggcucugggauccuu	uuagauggcucugggauccuu	uuagauggcucugggauccuu	uuagauggcucugggauccuu	0	0	0	6	0	0	0	0	0	0	0	0	0.576443	0	0	0	0	0
5	novel-GPD-miR-5-3p	ccucagcuacccuggaucuuugcccacccccuccucagauccccccugcaggggccauagcccucauccagggcugugugugaaggga	ccucagcuacccuggaucuuugcccacccccuccucagauccccccugcaggggccauagcccucauccagggcugugugugaaggga	ccucagcuacccuggaucuuugcccacccccuccucagauccccccugcaggggccauagcccucauccagggcugugugugaaggga	ccucagcuacccuggaucuuugcccacccccuccucagauccccccugcaggggccauagcccucauccagggcugugugugaaggga	ccucagcuacccuggaucuuugcccacccccuccucagauccccccugcaggggccauagcccucauccagggcugugugugaaggga	ccucagcuacccuggaucuuugcccacccccuccucagauccccccugcaggggccauagcccucauccagggcugugugugaaggga	ccucagcuacccuggaucuuugcccacccccuccucagauccccccugcaggggccauagcccucauccagggcugugugugaaggga	ccucagcuacccuggaucuuugcccacccccuccucagauccccccugcaggggccauagcccucauccagggcugugugugaaggga	ccucagcuacccuggaucuuugcccacccccuccucagauccccccugcaggggccauagcccucauccagggcugugugugaaggga	auccagggcugugugugaaggga	auccagggcugugugugaaggga	auccagggcugugugugaaggga	auccagggcugugugugaaggga	auccagggcugugugugaaggga	auccagggcugugugugaaggga	auccagggcugugugugaaggga	auccagggcugugugugaaggga	auccagggcugugugugaaggga	0	0	0	0	0	0	54	54	0	0	0	0	0	0	0	4.88877	4.88877	0
6	novel-GPD-miR-6-5p	cacaaggguggugucgaguaacugaccaugucacucuuaccuacccucguagg	cacaaggguggugucgaguaacugaccaugucacucuuaccuacccucguagg	cacaaggguggugucgaguaacugaccaugucacucuuaccuacccucguagg	cacaaggguggugucgaguaacugaccaugucacucuuaccuacccucguagg	cacaaggguggugucgaguaacugaccaugucacucuuaccuacccucguagg	cacaaggguggugucgaguaacugaccaugucacucuuaccuacccucguagg	cacaaggguggugucgaguaacugaccaugucacucuuaccuacccucguagg	cacaaggguggugucgaguaacugaccaugucacucuuaccuacccucguagg	cacaaggguggugucgaguaacugaccaugucacucuuaccuacccucguagg	cacaaggguggugucgaguaac	cacaaggguggugucgaguaac	cacaaggguggugucgaguaac	cacaaggguggugucgaguaac	cacaaggguggugucgaguaac	cacaaggguggugucgaguaac	cacaaggguggugucgaguaac	cacaaggguggugucgaguaac	cacaaggguggugucgaguaac	4	4	4	4	0	4	4	0	4	0.303329	0.303329	0.303329	0.303329	0	0.303329	0.303329	0	0.303329
7	novel-GPD-miR-6-3p	cacaaggguggugucgaguaacugaccaugucacucuuaccuacccucguagg	cacaaggguggugucgaguaacugaccaugucacucuuaccuacccucguagg	cacaaggguggugucgaguaacugaccaugucacucuuaccuacccucguagg	cacaaggguggugucgaguaacugaccaugucacucuuaccuacccucguagg	cacaaggguggugucgaguaacugaccaugucacucuuaccuacccucguagg	cacaaggguggugucgaguaacugaccaugucacucuuaccuacccucguagg	cacaaggguggugucgaguaacugaccaugucacucuuaccuacccucguagg	cacaaggguggugucgaguaacugaccaugucacucuuaccuacccucguagg	cacaaggguggugucgaguaacugaccaugucacucuuaccuacccucguagg	acucuuaccuacccucguagg	acucuuaccuacccucguagg	acucuuaccuacccucguagg	acucuuaccuacccucguagg	acucuuaccuacccucguagg	acucuuaccuacccucguagg	acucuuaccuacccucguagg	acucuuaccuacccucguagg	acucuuaccuacccucguagg	4	4	4	4	0	4	4	0	4	0.303329	0.303329	0.303329	0.303329	0	0.303329	0.303329	0	0.303329
8	novel-GPD-miR-7-5p	uucagacuacucucccccgcccucuuuugaaaaagaaagcgugggaaaguugaguu	uucagacuacucucccccgcccucuuuugaaaaagaaagcgugggaaaguugaguu	uucagacuacucucccccgcccucuuuugaaaaagaaagcgugggaaaguugaguu	uucagacuacucucccccgcccucuuuugaaaaagaaagcgugggaaaguugaguu	uucagacuacucucccccgcccucuuuugaaaaagaaagcgugggaaaguugaguu	uucagacuacucucccccgcccucuuuugaaaaagaaagcgugggaaaguugaguu	uucagacuacucucccccgcccucuuuugaaaaagaaagcgugggaaaguugaguu	uucagacuacucucccccgcccucuuuugaaaaagaaagcgugggaaaguugaguu	uucagacuacucucccccgcccucuuuugaaaaagaaagcgugggaaaguugaguu	uucagacuacucucccccgcccucu	uucagacuacucucccccgcccucu	uucagacuacucucccccgcccucu	uucagacuacucucccccgcccucu	uucagacuacucucccccgcccucu	uucagacuacucucccccgcccucu	uucagacuacucucccccgcccucu	uucagacuacucucccccgcccucu	uucagacuacucucccccgcccucu	0	0	0	0	0	0	103	0	103	0	0	0	0	0	0	9.32487	0	9.32487
9	novel-GPD-miR-9-3p	ugggggcaggugggccgugugggugggggugugugcagacacucaccugccugcacugcccccaga	ugggggcaggugggccgugugggugggggugugugcagacacucaccugccugcacugcccccaga	ugggggcaggugggccgugugggugggggugugugcagacacucaccugccugcacugcccccaga	ugggggcaggugggccgugugggugggggugugugcagacacucaccugccugcacugcccccaga	ugggggcaggugggccgugugggugggggugugugcagacacucaccugccugcacugcccccaga	ugggggcaggugggccgugugggugggggugugugcagacacucaccugccugcacugcccccaga	ugggggcaggugggccgugugggugggggugugugcagacacucaccugccugcacugcccccaga	ugggggcaggugggccgugugggugggggugugugcagacacucaccugccugcacugcccccaga	ugggggcaggugggccgugugggugggggugugugcagacacucaccugccugcacugcccccaga	caccugccugcacugcccccaga	caccugccugcacugcccccaga	caccugccugcacugcccccaga	caccugccugcacugcccccaga	caccugccugcacugcccccaga	caccugccugcacugcccccaga	caccugccugcacugcccccaga	caccugccugcacugcccccaga	caccugccugcacugcccccaga	10	10	10	10	10	10	10	10	10	0.701224	0.701224	0.701224	0.701224	0.701224	0.701224	0.701224	0.701224	0.701224
10	novel-GPD-miR-10-5p	ccgcggacgcuccuggagcucccggucucagccucgauccagugagcacaccggagcuccggagcuccgugagau	ccgcggacgcuccuggagcucccggucucagccucgauccagugagcacaccggagcuccggagcuccgugagau	ccgcggacgcuccuggagcucccggucucagccucgauccagugagcacaccggagcuccggagcuccgugagau	ccgcggacgcuccuggagcucccggucucagccucgauccagugagcacaccggagcuccggagcuccgugagau	ccgcggacgcuccuggagcucccggucucagccucgauccagugagcacaccggagcuccggagcuccgugagau	ccgcggacgcuccuggagcucccggucucagccucgauccagugagcacaccggagcuccggagcuccgugagau	ccgcggacgcuccuggagcucccggucucagccucgauccagugagcacaccggagcuccggagcuccgugagau	ccgcggacgcuccuggagcucccggucucagccucgauccagugagcacaccggagcuccggagcuccgugagau	ccgcggacgcuccuggagcucccggucucagccucgauccagugagcacaccggagcuccggagcuccgugagau	ccgcggacgcuccuggagcucc	ccgcggacgcuccuggagcucc	ccgcggacgcuccuggagcucc	ccgcggacgcuccuggagcucc	ccgcggacgcuccuggagcucc	ccgcggacgcuccuggagcucc	ccgcggacgcuccuggagcucc	ccgcggacgcuccuggagcucc	ccgcggacgcuccuggagcucc	0	0	0	0	0	0	29	0	0	0	0	0	0	0	0	2.62545	0	0
11	novel-GPD-miR-12-5p	ucugaccagcccugcuccuucccugauccuagcuggcggugggccaggcuggucagaaa	ucugaccagcccugcuccuucccugauccuagcuggcggugggccaggcuggucagaaa	ucugaccagcccugcuccuucccugauccuagcuggcggugggccaggcuggucagaaa	ucugaccagcccugcuccuucccugauccuagcuggcggugggccaggcuggucagaaa	ucugaccagcccugcuccuucccugauccuagcuggcggugggccaggcuggucagaaa	ucugaccagcccugcuccuucccugauccuagcuggcggugggccaggcuggucagaaa	ucugaccagcccugcuccuucccugauccuagcuggcggugggccaggcuggucagaaa	ucugaccagcccugcuccuucccugauccuagcuggcggugggccaggcuggucagaaa	ucugaccagcccugcuccuucccugauccuagcuggcggugggccaggcuggucagaaa	ucugaccagcccugcuccuuccc	ucugaccagcccugcuccuuccc	ucugaccagcccugcuccuuccc	ucugaccagcccugcuccuuccc	ucugaccagcccugcuccuuccc	ucugaccagcccugcuccuuccc	ucugaccagcccugcuccuuccc	ucugaccagcccugcuccuuccc	ucugaccagcccugcuccuuccc	0	0	15	0	15	15	0	0	15	0	0	1.19894	0	1.19894	1.19894	0	0	1.19894
12	novel-GPD-miR-14-3p	cgggcucucucucucaaauaaguaaaaaauguuuaaagauuauauauuuauuugagagagagcgcgcgag	cgggcucucucucucaaauaaguaaaaaauguuuaaagauuauauauuuauuugagagagagcgcgcgag	cgggcucucucucucaaauaaguaaaaaauguuuaaagauuauauauuuauuugagagagagcgcgcgag	cgggcucucucucucaaauaaguaaaaaauguuuaaagauuauauauuuauuugagagagagcgcgcgag	cgggcucucucucucaaauaaguaaaaaauguuuaaagauuauauauuuauuugagagagagcgcgcgag	cgggcucucucucucaaauaaguaaaaaauguuuaaagauuauauauuuauuugagagagagcgcgcgag	cgggcucucucucucaaauaaguaaaaaauguuuaaagauuauauauuuauuugagagagagcgcgcgag	cgggcucucucucucaaauaaguaaaaaauguuuaaagauuauauauuuauuugagagagagcgcgcgag	cgggcucucucucucaaauaaguaaaaaauguuuaaagauuauauauuuauuugagagagagcgcgcgag	uuauuugagagagagcgcgcgag	uuauuugagagagagcgcgcgag	uuauuugagagagagcgcgcgag	uuauuugagagagagcgcgcgag	uuauuugagagagagcgcgcgag	uuauuugagagagagcgcgcgag	uuauuugagagagagcgcgcgag	uuauuugagagagagcgcgcgag	uuauuugagagagagcgcgcgag	0	0	0	0	0	5	0	0	0	0	0	0	0	0	0.389474	0	0	0
13	novel-GPD-miR-15-5p	uccccccaucuucaggacugccuuccaaaaaaggaagccagcucugaaucugggggaauu	uccccccaucuucaggacugccuuccaaaaaaggaagccagcucugaaucugggggaauu	uccccccaucuucaggacugccuuccaaaaaaggaagccagcucugaaucugggggaauu	uccccccaucuucaggacugccuuccaaaaaaggaagccagcucugaaucugggggaauu	uccccccaucuucaggacugccuuccaaaaaaggaagccagcucugaaucugggggaauu	uccccccaucuucaggacugccuuccaaaaaaggaagccagcucugaaucugggggaauu	uccccccaucuucaggacugccuuccaaaaaaggaagccagcucugaaucugggggaauu	uccccccaucuucaggacugccuuccaaaaaaggaagccagcucugaaucugggggaauu	uccccccaucuucaggacugccuuccaaaaaaggaagccagcucugaaucugggggaauu	uccccccaucuucaggacug	uccccccaucuucaggacug	uccccccaucuucaggacug	uccccccaucuucaggacug	uccccccaucuucaggacug	uccccccaucuucaggacug	uccccccaucuucaggacug	uccccccaucuucaggacug	uccccccaucuucaggacug	27	0	0	0	0	0	0	0	27	2.27314	0	0	0	0	0	0	0	2.27314
14	novel-GPD-miR-18-3p	ugggguaaaucuccaggggccucagcuccauuuccccuggggguuuagcucugc	ugggguaaaucuccaggggccucagcuccauuuccccuggggguuuagcucugc	ugggguaaaucuccaggggccucagcuccauuuccccuggggguuuagcucugc	ugggguaaaucuccaggggccucagcuccauuuccccuggggguuuagcucugc	ugggguaaaucuccaggggccucagcuccauuuccccuggggguuuagcucugc	ugggguaaaucuccaggggccucagcuccauuuccccuggggguuuagcucugc	ugggguaaaucuccaggggccucagcuccauuuccccuggggguuuagcucugc	ugggguaaaucuccaggggccucagcuccauuuccccuggggguuuagcucugc	ugggguaaaucuccaggggccucagcuccauuuccccuggggguuuagcucugc	uccccuggggguuuagcucugc	uccccuggggguuuagcucugc	uccccuggggguuuagcucugc	uccccuggggguuuagcucugc	uccccuggggguuuagcucugc	uccccuggggguuuagcucugc	uccccuggggguuuagcucugc	uccccuggggguuuagcucugc	uccccuggggguuuagcucugc	0	0	0	0	0	0	0	9	0	0	0	0	0	0	0	0	0.678653	0
15	novel-GPD-miR-19-5p	aaggccucuccucugaaaugacuuuuacuuuggaaagguccauucaguggggaggcugagg	aaggccucuccucugaaaugacuuuuacuuuggaaagguccauucaguggggaggcugagg	aaggccucuccucugaaaugacuuuuacuuuggaaagguccauucaguggggaggcugagg	aaggccucuccucugaaaugacuuuuacuuuggaaagguccauucaguggggaggcugagg	aaggccucuccucugaaaugacuuuuacuuuggaaagguccauucaguggggaggcugagg	aaggccucuccucugaaaugacuuuuacuuuggaaagguccauucaguggggaggcugagg	aaggccucuccucugaaaugacuuuuacuuuggaaagguccauucaguggggaggcugagg	aaggccucuccucugaaaugacuuuuacuuuggaaagguccauucaguggggaggcugagg	aaggccucuccucugaaaugacuuuuacuuuggaaagguccauucaguggggaggcugagg	aaggccucuccucugaaauga	aaggccucuccucugaaauga	aaggccucuccucugaaauga	aaggccucuccucugaaauga	aaggccucuccucugaaauga	aaggccucuccucugaaauga	aaggccucuccucugaaauga	aaggccucuccucugaaauga	aaggccucuccucugaaauga	0	58	0	58	58	58	58	0	58	0	5.57228	0	5.57228	5.57228	5.57228	5.57228	0	5.57228
16	novel-GPD-miR-19-3p	aaggccucuccucugaaaugacuuuuacuuuggaaagguccauucaguggggaggcugagg	aaggccucuccucugaaaugacuuuuacuuuggaaagguccauucaguggggaggcugagg	aaggccucuccucugaaaugacuuuuacuuuggaaagguccauucaguggggaggcugagg	aaggccucuccucugaaaugacuuuuacuuuggaaagguccauucaguggggaggcugagg	aaggccucuccucugaaaugacuuuuacuuuggaaagguccauucaguggggaggcugagg	aaggccucuccucugaaaugacuuuuacuuuggaaagguccauucaguggggaggcugagg	aaggccucuccucugaaaugacuuuuacuuuggaaagguccauucaguggggaggcugagg	aaggccucuccucugaaaugacuuuuacuuuggaaagguccauucaguggggaggcugagg	aaggccucuccucugaaaugacuuuuacuuuggaaagguccauucaguggggaggcugagg	ccauucaguggggaggcugagg	ccauucaguggggaggcugagg	ccauucaguggggaggcugagg	ccauucaguggggaggcugagg	ccauucaguggggaggcugagg	ccauucaguggggaggcugagg	ccauucaguggggaggcugagg	ccauucaguggggaggcugagg	ccauucaguggggaggcugagg	0	4	0	4	4	4	4	0	4	0	0.384295	0	0.384295	0.384295	0.384295	0.384295	0	0.384295
17	novel-GPD-miR-20-3p	acgaggggcggcgacggcuucucggcgggugaguggagcagcggucgucgucucucgagg	acgaggggcggcgacggcuucucggcgggugaguggagcagcggucgucgucucucgagg	acgaggggcggcgacggcuucucggcgggugaguggagcagcggucgucgucucucgagg	acgaggggcggcgacggcuucucggcgggugaguggagcagcggucgucgucucucgagg	acgaggggcggcgacggcuucucggcgggugaguggagcagcggucgucgucucucgagg	acgaggggcggcgacggcuucucggcgggugaguggagcagcggucgucgucucucgagg	acgaggggcggcgacggcuucucggcgggugaguggagcagcggucgucgucucucgagg	acgaggggcggcgacggcuucucggcgggugaguggagcagcggucgucgucucucgagg	acgaggggcggcgacggcuucucggcgggugaguggagcagcggucgucgucucucgagg	gcagcggucgucgucucucgagg	gcagcggucgucgucucucgagg	gcagcggucgucgucucucgagg	gcagcggucgucgucucucgagg	gcagcggucgucgucucucgagg	gcagcggucgucgucucucgagg	gcagcggucgucgucucucgagg	gcagcggucgucgucucucgagg	gcagcggucgucgucucucgagg	0	0	60	0	60	0	0	60	0	0	0	4.79578	0	4.79578	0	0	4.79578	0
18	novel-GPD-miR-21-3p	auugccagauaacaguggcagcuugaucaguauggagugcugcacugaguccuggcugagc	auugccagauaacaguggcagcuugaucaguauggagugcugcacugaguccuggcugagc	auugccagauaacaguggcagcuugaucaguauggagugcugcacugaguccuggcugagc	auugccagauaacaguggcagcuugaucaguauggagugcugcacugaguccuggcugagc	auugccagauaacaguggcagcuugaucaguauggagugcugcacugaguccuggcugagc	auugccagauaacaguggcagcuugaucaguauggagugcugcacugaguccuggcugagc	auugccagauaacaguggcagcuugaucaguauggagugcugcacugaguccuggcugagc	auugccagauaacaguggcagcuugaucaguauggagugcugcacugaguccuggcugagc	auugccagauaacaguggcagcuugaucaguauggagugcugcacugaguccuggcugagc	ugcacugaguccuggcugagc	ugcacugaguccuggcugagc	ugcacugaguccuggcugagc	ugcacugaguccuggcugagc	ugcacugaguccuggcugagc	ugcacugaguccuggcugagc	ugcacugaguccuggcugagc	ugcacugaguccuggcugagc	ugcacugaguccuggcugagc	0	0	0	0	0	0	0	0	11	0	0	0	0	0	0	0	0	0.834154
19	novel-GPD-miR-22-5p	guccaguacugugauaacaacuccuuugccugugaugccuuuuugccaaacagguaucacauggagauccagcuugggcag	guccaguacugugauaacaacuccuuugccugugaugccuuuuugccaaacagguaucacauggagauccagcuugggcag	guccaguacugugauaacaacuccuuugccugugaugccuuuuugccaaacagguaucacauggagauccagcuugggcag	guccaguacugugauaacaacuccuuugccugugaugccuuuuugccaaacagguaucacauggagauccagcuugggcag	guccaguacugugauaacaacuccuuugccugugaugccuuuuugccaaacagguaucacauggagauccagcuugggcag	guccaguacugugauaacaacuccuuugccugugaugccuuuuugccaaacagguaucacauggagauccagcuugggcag	guccaguacugugauaacaacuccuuugccugugaugccuuuuugccaaacagguaucacauggagauccagcuugggcag	guccaguacugugauaacaacuccuuugccugugaugccuuuuugccaaacagguaucacauggagauccagcuugggcag	guccaguacugugauaacaacuccuuugccugugaugccuuuuugccaaacagguaucacauggagauccagcuugggcag	guccaguacugugauaaca	guccaguacugugauaaca	guccaguacugugauaaca	guccaguacugugauaaca	guccaguacugugauaaca	guccaguacugugauaaca	guccaguacugugauaaca	guccaguacugugauaaca	guccaguacugugauaaca	0	0	0	0	0	0	0	0	27	0	0	0	0	0	0	0	0	2.04747
20	novel-GPD-miR-25-5p	agcggcugaaggaccuggaccucgggucugcccaaacccagggcggguucuucggccgccga	agcggcugaaggaccuggaccucgggucugcccaaacccagggcggguucuucggccgccga	agcggcugaaggaccuggaccucgggucugcccaaacccagggcggguucuucggccgccga	agcggcugaaggaccuggaccucgggucugcccaaacccagggcggguucuucggccgccga	agcggcugaaggaccuggaccucgggucugcccaaacccagggcggguucuucggccgccga	agcggcugaaggaccuggaccucgggucugcccaaacccagggcggguucuucggccgccga	agcggcugaaggaccuggaccucgggucugcccaaacccagggcggguucuucggccgccga	agcggcugaaggaccuggaccucgggucugcccaaacccagggcggguucuucggccgccga	agcggcugaaggaccuggaccucgggucugcccaaacccagggcggguucuucggccgccga	agcggcugaaggaccuggaccuc	agcggcugaaggaccuggaccuc	agcggcugaaggaccuggaccuc	agcggcugaaggaccuggaccuc	agcggcugaaggaccuggaccuc	agcggcugaaggaccuggaccuc	agcggcugaaggaccuggaccuc	agcggcugaaggaccuggaccuc	agcggcugaaggaccuggaccuc	0	0	8	8	8	0	8	8	0	0	0	0.712098	0.712098	0.712098	0	0.712098	0.712098	0
21	novel-GPD-miR-26-5p	uggcgagccucugggggagaggcugcauucggaccgcucugccccggggcgcgccucac	uggcgagccucugggggagaggcugcauucggaccgcucugccccggggcgcgccucac	uggcgagccucugggggagaggcugcauucggaccgcucugccccggggcgcgccucac	uggcgagccucugggggagaggcugcauucggaccgcucugccccggggcgcgccucac	uggcgagccucugggggagaggcugcauucggaccgcucugccccggggcgcgccucac	uggcgagccucugggggagaggcugcauucggaccgcucugccccggggcgcgccucac	uggcgagccucugggggagaggcugcauucggaccgcucugccccggggcgcgccucac	uggcgagccucugggggagaggcugcauucggaccgcucugccccggggcgcgccucac	uggcgagccucugggggagaggcugcauucggaccgcucugccccggggcgcgccucac	uggcgagccucugggggagagg	uggcgagccucugggggagagg	uggcgagccucugggggagagg	uggcgagccucugggggagagg	uggcgagccucugggggagagg	uggcgagccucugggggagagg	uggcgagccucugggggagagg	uggcgagccucugggggagagg	uggcgagccucugggggagagg	19	19	19	0	19	19	0	19	0	1.69123	1.69123	1.69123	0	1.69123	1.69123	0	1.69123	0
22	novel-GPD-miR-27-5p	aggagucggucacucucaggguugugcaguauuuguaggacccugagagugaguaccuccuua	aggagucggucacucucaggguugugcaguauuuguaggacccugagagugaguaccuccuua	aggagucggucacucucaggguugugcaguauuuguaggacccugagagugaguaccuccuua	aggagucggucacucucaggguugugcaguauuuguaggacccugagagugaguaccuccuua	aggagucggucacucucaggguugugcaguauuuguaggacccugagagugaguaccuccuua	aggagucggucacucucaggguugugcaguauuuguaggacccugagagugaguaccuccuua	aggagucggucacucucaggguugugcaguauuuguaggacccugagagugaguaccuccuua	aggagucggucacucucaggguugugcaguauuuguaggacccugagagugaguaccuccuua	aggagucggucacucucaggguugugcaguauuuguaggacccugagagugaguaccuccuua	aggagucggucacucucagggu	aggagucggucacucucagggu	aggagucggucacucucagggu	aggagucggucacucucagggu	aggagucggucacucucagggu	aggagucggucacucucagggu	aggagucggucacucucagggu	aggagucggucacucucagggu	aggagucggucacucucagggu	20	20	20	20	0	20	20	20	20	1.59859	1.59859	1.59859	1.59859	0	1.59859	1.59859	1.59859	1.59859
23	novel-GPD-miR-28-3p	aaacccuuugaagaaggaacaguuugacaaccuuugauaacucuucuuucuucgaagggcuugu	aaacccuuugaagaaggaacaguuugacaaccuuugauaacucuucuuucuucgaagggcuugu	aaacccuuugaagaaggaacaguuugacaaccuuugauaacucuucuuucuucgaagggcuugu	aaacccuuugaagaaggaacaguuugacaaccuuugauaacucuucuuucuucgaagggcuugu	aaacccuuugaagaaggaacaguuugacaaccuuugauaacucuucuuucuucgaagggcuugu	aaacccuuugaagaaggaacaguuugacaaccuuugauaacucuucuuucuucgaagggcuugu	aaacccuuugaagaaggaacaguuugacaaccuuugauaacucuucuuucuucgaagggcuugu	aaacccuuugaagaaggaacaguuugacaaccuuugauaacucuucuuucuucgaagggcuugu	aaacccuuugaagaaggaacaguuugacaaccuuugauaacucuucuuucuucgaagggcuugu	cuucuuucuucgaagggcuugu	cuucuuucuucgaagggcuugu	cuucuuucuucgaagggcuugu	cuucuuucuucgaagggcuugu	cuucuuucuucgaagggcuugu	cuucuuucuucgaagggcuugu	cuucuuucuucgaagggcuugu	cuucuuucuucgaagggcuugu	cuucuuucuucgaagggcuugu	0	0	0	9	9	0	0	0	9	0	0	0	0.68249	0.68249	0	0	0	0.68249
24	novel-GPD-miR-29-5p	cugggucccaggagagucugaagaaccggcucucagaaccuccuggugcccugga	cugggucccaggagagucugaagaaccggcucucagaaccuccuggugcccugga	cugggucccaggagagucugaagaaccggcucucagaaccuccuggugcccugga	cugggucccaggagagucugaagaaccggcucucagaaccuccuggugcccugga	cugggucccaggagagucugaagaaccggcucucagaaccuccuggugcccugga	cugggucccaggagagucugaagaaccggcucucagaaccuccuggugcccugga	cugggucccaggagagucugaagaaccggcucucagaaccuccuggugcccugga	cugggucccaggagagucugaagaaccggcucucagaaccuccuggugcccugga	cugggucccaggagagucugaagaaccggcucucagaaccuccuggugcccugga	cugggucccaggagagucuga	cugggucccaggagagucuga	cugggucccaggagagucuga	cugggucccaggagagucuga	cugggucccaggagagucuga	cugggucccaggagagucuga	cugggucccaggagagucuga	cugggucccaggagagucuga	cugggucccaggagagucuga	28	28	28	28	0	0	28	28	0	2.69007	2.69007	2.69007	2.69007	0	0	2.69007	2.69007	0
25	novel-GPD-miR-29-3p	cugggucccaggagagucugaagaaccggcucucagaaccuccuggugcccugga	cugggucccaggagagucugaagaaccggcucucagaaccuccuggugcccugga	cugggucccaggagagucugaagaaccggcucucagaaccuccuggugcccugga	cugggucccaggagagucugaagaaccggcucucagaaccuccuggugcccugga	cugggucccaggagagucugaagaaccggcucucagaaccuccuggugcccugga	cugggucccaggagagucugaagaaccggcucucagaaccuccuggugcccugga	cugggucccaggagagucugaagaaccggcucucagaaccuccuggugcccugga	cugggucccaggagagucugaagaaccggcucucagaaccuccuggugcccugga	cugggucccaggagagucugaagaaccggcucucagaaccuccuggugcccugga	agaaccuccuggugcccugga	agaaccuccuggugcccugga	agaaccuccuggugcccugga	agaaccuccuggugcccugga	agaaccuccuggugcccugga	agaaccuccuggugcccugga	agaaccuccuggugcccugga	agaaccuccuggugcccugga	agaaccuccuggugcccugga	4	4	4	4	0	0	4	4	0	0.384295	0.384295	0.384295	0.384295	0	0	0.384295	0.384295	0
26	novel-GPD-miR-31-3p	cugcauguccagcuggugaaauaauccacggcucaccagccggacgugcaagu	cugcauguccagcuggugaaauaauccacggcucaccagccggacgugcaagu	cugcauguccagcuggugaaauaauccacggcucaccagccggacgugcaagu	cugcauguccagcuggugaaauaauccacggcucaccagccggacgugcaagu	cugcauguccagcuggugaaauaauccacggcucaccagccggacgugcaagu	cugcauguccagcuggugaaauaauccacggcucaccagccggacgugcaagu	cugcauguccagcuggugaaauaauccacggcucaccagccggacgugcaagu	cugcauguccagcuggugaaauaauccacggcucaccagccggacgugcaagu	cugcauguccagcuggugaaauaauccacggcucaccagccggacgugcaagu	ucaccagccggacgugcaagu	ucaccagccggacgugcaagu	ucaccagccggacgugcaagu	ucaccagccggacgugcaagu	ucaccagccggacgugcaagu	ucaccagccggacgugcaagu	ucaccagccggacgugcaagu	ucaccagccggacgugcaagu	ucaccagccggacgugcaagu	0	3	0	3	3	0	0	3	3	0	0.267037	0	0.267037	0.267037	0	0	0.267037	0.267037
27	novel-GPD-miR-32-3p	aaggucacuggaaugugcaugagccauccucuugcucuaccccacugaucuuuc	aaggucacuggaaugugcaugagccauccucuugcucuaccccacugaucuuuc	aaggucacuggaaugugcaugagccauccucuugcucuaccccacugaucuuuc	aaggucacuggaaugugcaugagccauccucuugcucuaccccacugaucuuuc	aaggucacuggaaugugcaugagccauccucuugcucuaccccacugaucuuuc	aaggucacuggaaugugcaugagccauccucuugcucuaccccacugaucuuuc	aaggucacuggaaugugcaugagccauccucuugcucuaccccacugaucuuuc	aaggucacuggaaugugcaugagccauccucuugcucuaccccacugaucuuuc	aaggucacuggaaugugcaugagccauccucuugcucuaccccacugaucuuuc	uugcucuaccccacugaucuuuc	uugcucuaccccacugaucuuuc	uugcucuaccccacugaucuuuc	uugcucuaccccacugaucuuuc	uugcucuaccccacugaucuuuc	uugcucuaccccacugaucuuuc	uugcucuaccccacugaucuuuc	uugcucuaccccacugaucuuuc	uugcucuaccccacugaucuuuc	0	7	0	0	0	0	0	7	0	0	0.490857	0	0	0	0	0	0.490857	0
28	novel-GPD-miR-33-3p	agaggcagccggcauaggcugaugacagcauucucuuccugccggcugcccucugc	agaggcagccggcauaggcugaugacagcauucucuuccugccggcugcccucugc	agaggcagccggcauaggcugaugacagcauucucuuccugccggcugcccucugc	agaggcagccggcauaggcugaugacagcauucucuuccugccggcugcccucugc	agaggcagccggcauaggcugaugacagcauucucuuccugccggcugcccucugc	agaggcagccggcauaggcugaugacagcauucucuuccugccggcugcccucugc	agaggcagccggcauaggcugaugacagcauucucuuccugccggcugcccucugc	agaggcagccggcauaggcugaugacagcauucucuuccugccggcugcccucugc	agaggcagccggcauaggcugaugacagcauucucuuccugccggcugcccucugc	ucuuccugccggcugcccucugc	ucuuccugccggcugcccucugc	ucuuccugccggcugcccucugc	ucuuccugccggcugcccucugc	ucuuccugccggcugcccucugc	ucuuccugccggcugcccucugc	ucuuccugccggcugcccucugc	ucuuccugccggcugcccucugc	ucuuccugccggcugcccucugc	159	0	159	159	0	159	159	0	159	12.3853	0	12.3853	12.3853	0	12.3853	12.3853	0	12.3853
29	novel-GPD-miR-34-3p	ggccggugggggaccaggggcuggggaccuagccuuccaacucuugucucuccaccugcagu	ggccggugggggaccaggggcuggggaccuagccuuccaacucuugucucuccaccugcagu	ggccggugggggaccaggggcuggggaccuagccuuccaacucuugucucuccaccugcagu	ggccggugggggaccaggggcuggggaccuagccuuccaacucuugucucuccaccugcagu	ggccggugggggaccaggggcuggggaccuagccuuccaacucuugucucuccaccugcagu	ggccggugggggaccaggggcuggggaccuagccuuccaacucuugucucuccaccugcagu	ggccggugggggaccaggggcuggggaccuagccuuccaacucuugucucuccaccugcagu	ggccggugggggaccaggggcuggggaccuagccuuccaacucuugucucuccaccugcagu	ggccggugggggaccaggggcuggggaccuagccuuccaacucuugucucuccaccugcagu	acucuugucucuccaccugcagu	acucuugucucuccaccugcagu	acucuugucucuccaccugcagu	acucuugucucuccaccugcagu	acucuugucucuccaccugcagu	acucuugucucuccaccugcagu	acucuugucucuccaccugcagu	acucuugucucuccaccugcagu	acucuugucucuccaccugcagu	0	0	0	0	11	0	11	11	0	0	0	0	0	0.99586	0	0.99586	0.99586	0
30	novel-GPD-miR-35-3p	uccggggacggggcgagccuggguagaauuggcuaacaccguccccgucuc	uccggggacggggcgagccuggguagaauuggcuaacaccguccccgucuc	uccggggacggggcgagccuggguagaauuggcuaacaccguccccgucuc	uccggggacggggcgagccuggguagaauuggcuaacaccguccccgucuc	uccggggacggggcgagccuggguagaauuggcuaacaccguccccgucuc	uccggggacggggcgagccuggguagaauuggcuaacaccguccccgucuc	uccggggacggggcgagccuggguagaauuggcuaacaccguccccgucuc	uccggggacggggcgagccuggguagaauuggcuaacaccguccccgucuc	uccggggacggggcgagccuggguagaauuggcuaacaccguccccgucuc	uggcuaacaccguccccgucuc	uggcuaacaccguccccgucuc	uggcuaacaccguccccgucuc	uggcuaacaccguccccgucuc	uggcuaacaccguccccgucuc	uggcuaacaccguccccgucuc	uggcuaacaccguccccgucuc	uggcuaacaccguccccgucuc	uggcuaacaccguccccgucuc	6	6	0	0	0	6	0	0	6	0.420735	0.420735	0	0	0	0.420735	0	0	0.420735
31	novel-GPD-miR-36-3p	ccugggggagggggcagggaugggguccugaaaggagccuucagaccugcccuccuccuccagu	ccugggggagggggcagggaugggguccugaaaggagccuucagaccugcccuccuccuccagu	ccugggggagggggcagggaugggguccugaaaggagccuucagaccugcccuccuccuccagu	ccugggggagggggcagggaugggguccugaaaggagccuucagaccugcccuccuccuccagu	ccugggggagggggcagggaugggguccugaaaggagccuucagaccugcccuccuccuccagu	ccugggggagggggcagggaugggguccugaaaggagccuucagaccugcccuccuccuccagu	ccugggggagggggcagggaugggguccugaaaggagccuucagaccugcccuccuccuccagu	ccugggggagggggcagggaugggguccugaaaggagccuucagaccugcccuccuccuccagu	ccugggggagggggcagggaugggguccugaaaggagccuucagaccugcccuccuccuccagu	cagaccugcccuccuccuccagu	cagaccugcccuccuccuccagu	cagaccugcccuccuccuccagu	cagaccugcccuccuccuccagu	cagaccugcccuccuccuccagu	cagaccugcccuccuccuccagu	cagaccugcccuccuccuccagu	cagaccugcccuccuccuccagu	cagaccugcccuccuccuccagu	0	0	7	0	0	0	7	0	0	0	0	0.559507	0	0	0	0.559507	0	0
32	novel-GPD-miR-37-5p	agcgacgacggaggcaaaggcccgucggggugcgccugcagccaggccuuggccuccucgucguccu	agcgacgacggaggcaaaggcccgucggggugcgccugcagccaggccuuggccuccucgucguccu	agcgacgacggaggcaaaggcccgucggggugcgccugcagccaggccuuggccuccucgucguccu	agcgacgacggaggcaaaggcccgucggggugcgccugcagccaggccuuggccuccucgucguccu	agcgacgacggaggcaaaggcccgucggggugcgccugcagccaggccuuggccuccucgucguccu	agcgacgacggaggcaaaggcccgucggggugcgccugcagccaggccuuggccuccucgucguccu	agcgacgacggaggcaaaggcccgucggggugcgccugcagccaggccuuggccuccucgucguccu	agcgacgacggaggcaaaggcccgucggggugcgccugcagccaggccuuggccuccucgucguccu	agcgacgacggaggcaaaggcccgucggggugcgccugcagccaggccuuggccuccucgucguccu	agcgacgacggaggcaaaggccc	agcgacgacggaggcaaaggccc	agcgacgacggaggcaaaggccc	agcgacgacggaggcaaaggccc	agcgacgacggaggcaaaggccc	agcgacgacggaggcaaaggccc	agcgacgacggaggcaaaggccc	agcgacgacggaggcaaaggccc	agcgacgacggaggcaaaggccc	36	0	36	36	0	0	36	0	0	3.25918	0	3.25918	3.25918	0	0	3.25918	0	0
33	novel-GPD-miR-38-3p	ugguuaagugucugccuucagcugggaucaugaccugagcugaaggcagacacuuaacucagc	ugguuaagugucugccuucagcugggaucaugaccugagcugaaggcagacacuuaacucagc	ugguuaagugucugccuucagcugggaucaugaccugagcugaaggcagacacuuaacucagc	ugguuaagugucugccuucagcugggaucaugaccugagcugaaggcagacacuuaacucagc	ugguuaagugucugccuucagcugggaucaugaccugagcugaaggcagacacuuaacucagc	ugguuaagugucugccuucagcugggaucaugaccugagcugaaggcagacacuuaacucagc	ugguuaagugucugccuucagcugggaucaugaccugagcugaaggcagacacuuaacucagc	ugguuaagugucugccuucagcugggaucaugaccugagcugaaggcagacacuuaacucagc	ugguuaagugucugccuucagcugggaucaugaccugagcugaaggcagacacuuaacucagc	ugaaggcagacacuuaacucagc	ugaaggcagacacuuaacucagc	ugaaggcagacacuuaacucagc	ugaaggcagacacuuaacucagc	ugaaggcagacacuuaacucagc	ugaaggcagacacuuaacucagc	ugaaggcagacacuuaacucagc	ugaaggcagacacuuaacucagc	ugaaggcagacacuuaacucagc	0	8	8	0	8	8	8	8	0	0	0.623158	0.623158	0	0.623158	0.623158	0.623158	0.623158	0
34	novel-GPD-miR-39-5p	agcgcggugguagagcugccggccgccgugcagccccaguccuuccagcggauccucagcuucugcuacacgggcc	agcgcggugguagagcugccggccgccgugcagccccaguccuuccagcggauccucagcuucugcuacacgggcc	agcgcggugguagagcugccggccgccgugcagccccaguccuuccagcggauccucagcuucugcuacacgggcc	agcgcggugguagagcugccggccgccgugcagccccaguccuuccagcggauccucagcuucugcuacacgggcc	agcgcggugguagagcugccggccgccgugcagccccaguccuuccagcggauccucagcuucugcuacacgggcc	agcgcggugguagagcugccggccgccgugcagccccaguccuuccagcggauccucagcuucugcuacacgggcc	agcgcggugguagagcugccggccgccgugcagccccaguccuuccagcggauccucagcuucugcuacacgggcc	agcgcggugguagagcugccggccgccgugcagccccaguccuuccagcggauccucagcuucugcuacacgggcc	agcgcggugguagagcugccggccgccgugcagccccaguccuuccagcggauccucagcuucugcuacacgggcc	agcgcggugguagagcugccg	agcgcggugguagagcugccg	agcgcggugguagagcugccg	agcgcggugguagagcugccg	agcgcggugguagagcugccg	agcgcggugguagagcugccg	agcgcggugguagagcugccg	agcgcggugguagagcugccg	agcgcggugguagagcugccg	0	0	0	0	0	0	6	0	0	0	0	0	0	0	0	0.543196	0	0
35	novel-GPD-miR-40-5p	acgggugucccaggcugagagaacuaacuguaaggaaauccccucagccugacgacauccaccc	acgggugucccaggcugagagaacuaacuguaaggaaauccccucagccugacgacauccaccc	acgggugucccaggcugagagaacuaacuguaaggaaauccccucagccugacgacauccaccc	acgggugucccaggcugagagaacuaacuguaaggaaauccccucagccugacgacauccaccc	acgggugucccaggcugagagaacuaacuguaaggaaauccccucagccugacgacauccaccc	acgggugucccaggcugagagaacuaacuguaaggaaauccccucagccugacgacauccaccc	acgggugucccaggcugagagaacuaacuguaaggaaauccccucagccugacgacauccaccc	acgggugucccaggcugagagaacuaacuguaaggaaauccccucagccugacgacauccaccc	acgggugucccaggcugagagaacuaacuguaaggaaauccccucagccugacgacauccaccc	acgggugucccaggcugagaga	acgggugucccaggcugagaga	acgggugucccaggcugagaga	acgggugucccaggcugagaga	acgggugucccaggcugagaga	acgggugucccaggcugagaga	acgggugucccaggcugagaga	acgggugucccaggcugagaga	acgggugucccaggcugagaga	4	4	0	0	0	4	0	0	4	0.311579	0.311579	0	0	0	0.311579	0	0	0.311579
36	novel-GPD-miR-41-3p	agccugcccucugcuaggaucagucagcucgugauccucacaggaggcgggcucu	agccugcccucugcuaggaucagucagcucgugauccucacaggaggcgggcucu	agccugcccucugcuaggaucagucagcucgugauccucacaggaggcgggcucu	agccugcccucugcuaggaucagucagcucgugauccucacaggaggcgggcucu	agccugcccucugcuaggaucagucagcucgugauccucacaggaggcgggcucu	agccugcccucugcuaggaucagucagcucgugauccucacaggaggcgggcucu	agccugcccucugcuaggaucagucagcucgugauccucacaggaggcgggcucu	agccugcccucugcuaggaucagucagcucgugauccucacaggaggcgggcucu	agccugcccucugcuaggaucagucagcucgugauccucacaggaggcgggcucu	auccucacaggaggcgggcucu	auccucacaggaggcgggcucu	auccucacaggaggcgggcucu	auccucacaggaggcgggcucu	auccucacaggaggcgggcucu	auccucacaggaggcgggcucu	auccucacaggaggcgggcucu	auccucacaggaggcgggcucu	auccucacaggaggcgggcucu	105	105	105	105	105	0	105	105	105	7.96238	7.96238	7.96238	7.96238	7.96238	0	7.96238	7.96238	7.96238
37	novel-GPD-miR-43-3p	ccguuucccccagccccuuaccaugcuggaacacuuggccuccaagaggcggaagguaagagggcuguggccgugcu	ccguuucccccagccccuuaccaugcuggaacacuuggccuccaagaggcggaagguaagagggcuguggccgugcu	ccguuucccccagccccuuaccaugcuggaacacuuggccuccaagaggcggaagguaagagggcuguggccgugcu	ccguuucccccagccccuuaccaugcuggaacacuuggccuccaagaggcggaagguaagagggcuguggccgugcu	ccguuucccccagccccuuaccaugcuggaacacuuggccuccaagaggcggaagguaagagggcuguggccgugcu	ccguuucccccagccccuuaccaugcuggaacacuuggccuccaagaggcggaagguaagagggcuguggccgugcu	ccguuucccccagccccuuaccaugcuggaacacuuggccuccaagaggcggaagguaagagggcuguggccgugcu	ccguuucccccagccccuuaccaugcuggaacacuuggccuccaagaggcggaagguaagagggcuguggccgugcu	ccguuucccccagccccuuaccaugcuggaacacuuggccuccaagaggcggaagguaagagggcuguggccgugcu	uaagagggcuguggccgugcu	uaagagggcuguggccgugcu	uaagagggcuguggccgugcu	uaagagggcuguggccgugcu	uaagagggcuguggccgugcu	uaagagggcuguggccgugcu	uaagagggcuguggccgugcu	uaagagggcuguggccgugcu	uaagagggcuguggccgugcu	4	0	0	4	0	0	0	0	4	0.336761	0	0	0.336761	0	0	0	0	0.336761
38	novel-GPD-miR-44-5p	ugggccaacucuacgcuguagagaagggggucugugcagcuuagcuguuggcccucu	ugggccaacucuacgcuguagagaagggggucugugcagcuuagcuguuggcccucu	ugggccaacucuacgcuguagagaagggggucugugcagcuuagcuguuggcccucu	ugggccaacucuacgcuguagagaagggggucugugcagcuuagcuguuggcccucu	ugggccaacucuacgcuguagagaagggggucugugcagcuuagcuguuggcccucu	ugggccaacucuacgcuguagagaagggggucugugcagcuuagcuguuggcccucu	ugggccaacucuacgcuguagagaagggggucugugcagcuuagcuguuggcccucu	ugggccaacucuacgcuguagagaagggggucugugcagcuuagcuguuggcccucu	ugggccaacucuacgcuguagagaagggggucugugcagcuuagcuguuggcccucu	ugggccaacucuacgcuguag	ugggccaacucuacgcuguag	ugggccaacucuacgcuguag	ugggccaacucuacgcuguag	ugggccaacucuacgcuguag	ugggccaacucuacgcuguag	ugggccaacucuacgcuguag	ugggccaacucuacgcuguag	ugggccaacucuacgcuguag	0	0	0	0	0	0	0	0	9	0	0	0	0	0	0	0	0	0.68249
39	novel-GPD-miR-45-3p	ccguugccggggcgcccguugcaacggacgccgccgguugcaacggacgccgcggguc	ccguugccggggcgcccguugcaacggacgccgccgguugcaacggacgccgcggguc	ccguugccggggcgcccguugcaacggacgccgccgguugcaacggacgccgcggguc	ccguugccggggcgcccguugcaacggacgccgccgguugcaacggacgccgcggguc	ccguugccggggcgcccguugcaacggacgccgccgguugcaacggacgccgcggguc	ccguugccggggcgcccguugcaacggacgccgccgguugcaacggacgccgcggguc	ccguugccggggcgcccguugcaacggacgccgccgguugcaacggacgccgcggguc	ccguugccggggcgcccguugcaacggacgccgccgguugcaacggacgccgcggguc	ccguugccggggcgcccguugcaacggacgccgccgguugcaacggacgccgcggguc	ugcaacggacgccgcggguc	ugcaacggacgccgcggguc	ugcaacggacgccgcggguc	ugcaacggacgccgcggguc	ugcaacggacgccgcggguc	ugcaacggacgccgcggguc	ugcaacggacgccgcggguc	ugcaacggacgccgcggguc	ugcaacggacgccgcggguc	16	0	16	0	16	0	16	0	16	1.21331	0	1.21331	0	1.21331	0	1.21331	0	1.21331
40	novel-GPD-miR-46-3p	ggccauacuagccuaaacacgccugaucucuucugaucuugucugaucucagaagcuaagcagagucgggccugguuaguacuuggaugg	ggccauacuagccuaaacacgccugaucucuucugaucuugucugaucucagaagcuaagcagagucgggccugguuaguacuuggaugg	ggccauacuagccuaaacacgccugaucucuucugaucuugucugaucucagaagcuaagcagagucgggccugguuaguacuuggaugg	ggccauacuagccuaaacacgccugaucucuucugaucuugucugaucucagaagcuaagcagagucgggccugguuaguacuuggaugg	ggccauacuagccuaaacacgccugaucucuucugaucuugucugaucucagaagcuaagcagagucgggccugguuaguacuuggaugg	ggccauacuagccuaaacacgccugaucucuucugaucuugucugaucucagaagcuaagcagagucgggccugguuaguacuuggaugg	ggccauacuagccuaaacacgccugaucucuucugaucuugucugaucucagaagcuaagcagagucgggccugguuaguacuuggaugg	ggccauacuagccuaaacacgccugaucucuucugaucuugucugaucucagaagcuaagcagagucgggccugguuaguacuuggaugg	ggccauacuagccuaaacacgccugaucucuucugaucuugucugaucucagaagcuaagcagagucgggccugguuaguacuuggaugg	ucgggccugguuaguacuuggaugg	ucgggccugguuaguacuuggaugg	ucgggccugguuaguacuuggaugg	ucgggccugguuaguacuuggaugg	ucgggccugguuaguacuuggaugg	ucgggccugguuaguacuuggaugg	ucgggccugguuaguacuuggaugg	ucgggccugguuaguacuuggaugg	ucgggccugguuaguacuuggaugg	0	0	0	442	0	0	0	0	0	0	0	0	42.4647	0	0	0	0	0
41	novel-GPD-miR-48-5p	aaaagcacgcgcugccggaagugauggcacccucccuuccacagcgggugguuuagc	aaaagcacgcgcugccggaagugauggcacccucccuuccacagcgggugguuuagc	aaaagcacgcgcugccggaagugauggcacccucccuuccacagcgggugguuuagc	aaaagcacgcgcugccggaagugauggcacccucccuuccacagcgggugguuuagc	aaaagcacgcgcugccggaagugauggcacccucccuuccacagcgggugguuuagc	aaaagcacgcgcugccggaagugauggcacccucccuuccacagcgggugguuuagc	aaaagcacgcgcugccggaagugauggcacccucccuuccacagcgggugguuuagc	aaaagcacgcgcugccggaagugauggcacccucccuuccacagcgggugguuuagc	aaaagcacgcgcugccggaagugauggcacccucccuuccacagcgggugguuuagc	aaaagcacgcgcugccggaaguga	aaaagcacgcgcugccggaaguga	aaaagcacgcgcugccggaaguga	aaaagcacgcgcugccggaaguga	aaaagcacgcgcugccggaaguga	aaaagcacgcgcugccggaaguga	aaaagcacgcgcugccggaaguga	aaaagcacgcgcugccggaaguga	aaaagcacgcgcugccggaaguga	0	0	0	0	11	0	0	0	0	0	0	0	0	0.979134	0	0	0	0
42	novel-GPD-miR-51-5p	gcugauucuugggccuacuuucacaaaauuugaggucauaguggggcuaggaaucugcu	gcugauucuugggccuacuuucacaaaauuugaggucauaguggggcuaggaaucugcu	gcugauucuugggccuacuuucacaaaauuugaggucauaguggggcuaggaaucugcu	gcugauucuugggccuacuuucacaaaauuugaggucauaguggggcuaggaaucugcu	gcugauucuugggccuacuuucacaaaauuugaggucauaguggggcuaggaaucugcu	gcugauucuugggccuacuuucacaaaauuugaggucauaguggggcuaggaaucugcu	gcugauucuugggccuacuuucacaaaauuugaggucauaguggggcuaggaaucugcu	gcugauucuugggccuacuuucacaaaauuugaggucauaguggggcuaggaaucugcu	gcugauucuugggccuacuuucacaaaauuugaggucauaguggggcuaggaaucugcu	gcugauucuugggccuacuu	gcugauucuugggccuacuu	gcugauucuugggccuacuu	gcugauucuugggccuacuu	gcugauucuugggccuacuu	gcugauucuugggccuacuu	gcugauucuugggccuacuu	gcugauucuugggccuacuu	gcugauucuugggccuacuu	3	0	0	0	0	0	0	0	3	0.252571	0	0	0	0	0	0	0	0.252571
43	novel-GPD-miR-51-3p	gcugauucuugggccuacuuucacaaaauuugaggucauaguggggcuaggaaucugcu	gcugauucuugggccuacuuucacaaaauuugaggucauaguggggcuaggaaucugcu	gcugauucuugggccuacuuucacaaaauuugaggucauaguggggcuaggaaucugcu	gcugauucuugggccuacuuucacaaaauuugaggucauaguggggcuaggaaucugcu	gcugauucuugggccuacuuucacaaaauuugaggucauaguggggcuaggaaucugcu	gcugauucuugggccuacuuucacaaaauuugaggucauaguggggcuaggaaucugcu	gcugauucuugggccuacuuucacaaaauuugaggucauaguggggcuaggaaucugcu	gcugauucuugggccuacuuucacaaaauuugaggucauaguggggcuaggaaucugcu	gcugauucuugggccuacuuucacaaaauuugaggucauaguggggcuaggaaucugcu	auaguggggcuaggaaucugcu	auaguggggcuaggaaucugcu	auaguggggcuaggaaucugcu	auaguggggcuaggaaucugcu	auaguggggcuaggaaucugcu	auaguggggcuaggaaucugcu	auaguggggcuaggaaucugcu	auaguggggcuaggaaucugcu	auaguggggcuaggaaucugcu	5	0	0	0	0	0	0	0	5	0.420951	0	0	0	0	0	0	0	0.420951
44	novel-GPD-miR-52-3p	agcauggcaccaccuucaccagccagaaucggagaacugaugagggcgucggccaagcugg	agcauggcaccaccuucaccagccagaaucggagaacugaugagggcgucggccaagcugg	agcauggcaccaccuucaccagccagaaucggagaacugaugagggcgucggccaagcugg	agcauggcaccaccuucaccagccagaaucggagaacugaugagggcgucggccaagcugg	agcauggcaccaccuucaccagccagaaucggagaacugaugagggcgucggccaagcugg	agcauggcaccaccuucaccagccagaaucggagaacugaugagggcgucggccaagcugg	agcauggcaccaccuucaccagccagaaucggagaacugaugagggcgucggccaagcugg	agcauggcaccaccuucaccagccagaaucggagaacugaugagggcgucggccaagcugg	agcauggcaccaccuucaccagccagaaucggagaacugaugagggcgucggccaagcugg	gaugagggcgucggccaagcugg	gaugagggcgucggccaagcugg	gaugagggcgucggccaagcugg	gaugagggcgucggccaagcugg	gaugagggcgucggccaagcugg	gaugagggcgucggccaagcugg	gaugagggcgucggccaagcugg	gaugagggcgucggccaagcugg	gaugagggcgucggccaagcugg	14	0	0	14	0	0	14	0	14	1.17866	0	0	1.17866	0	0	1.17866	0	1.17866
45	novel-GPD-miR-55-3p	uccauuccuuugcugccaagguuuuuuugacaccaauuucaacaacuugguggaagggaaugagc	uccauuccuuugcugccaagguuuuuuugacaccaauuucaacaacuugguggaagggaaugagc	uccauuccuuugcugccaagguuuuuuugacaccaauuucaacaacuugguggaagggaaugagc	uccauuccuuugcugccaagguuuuuuugacaccaauuucaacaacuugguggaagggaaugagc	uccauuccuuugcugccaagguuuuuuugacaccaauuucaacaacuugguggaagggaaugagc	uccauuccuuugcugccaagguuuuuuugacaccaauuucaacaacuugguggaagggaaugagc	uccauuccuuugcugccaagguuuuuuugacaccaauuucaacaacuugguggaagggaaugagc	uccauuccuuugcugccaagguuuuuuugacaccaauuucaacaacuugguggaagggaaugagc	uccauuccuuugcugccaagguuuuuuugacaccaauuucaacaacuugguggaagggaaugagc	caacuugguggaagggaaugagc	caacuugguggaagggaaugagc	caacuugguggaagggaaugagc	caacuugguggaagggaaugagc	caacuugguggaagggaaugagc	caacuugguggaagggaaugagc	caacuugguggaagggaaugagc	caacuugguggaagggaaugagc	caacuugguggaagggaaugagc	0	0	0	0	0	0	0	3	0	0	0	0	0	0	0	0	0.226218	0
46	novel-GPD-miR-56-3p	ugaugggugucuuuggugagucugucagcaacuguaagacucuaaagggaccacaucaga	ugaugggugucuuuggugagucugucagcaacuguaagacucuaaagggaccacaucaga	ugaugggugucuuuggugagucugucagcaacuguaagacucuaaagggaccacaucaga	ugaugggugucuuuggugagucugucagcaacuguaagacucuaaagggaccacaucaga	ugaugggugucuuuggugagucugucagcaacuguaagacucuaaagggaccacaucaga	ugaugggugucuuuggugagucugucagcaacuguaagacucuaaagggaccacaucaga	ugaugggugucuuuggugagucugucagcaacuguaagacucuaaagggaccacaucaga	ugaugggugucuuuggugagucugucagcaacuguaagacucuaaagggaccacaucaga	ugaugggugucuuuggugagucugucagcaacuguaagacucuaaagggaccacaucaga	acucuaaagggaccacaucaga	acucuaaagggaccacaucaga	acucuaaagggaccacaucaga	acucuaaagggaccacaucaga	acucuaaagggaccacaucaga	acucuaaagggaccacaucaga	acucuaaagggaccacaucaga	acucuaaagggaccacaucaga	acucuaaagggaccacaucaga	3	0	0	3	0	0	3	3	3	0.288222	0	0	0.288222	0	0	0.288222	0.288222	0.288222
47	novel-GPD-miR-58-3p	aggugcguggagaguggugccuggagaggguauggaagcucuacgcccuuuccccgcaccucg	aggugcguggagaguggugccuggagaggguauggaagcucuacgcccuuuccccgcaccucg	aggugcguggagaguggugccuggagaggguauggaagcucuacgcccuuuccccgcaccucg	aggugcguggagaguggugccuggagaggguauggaagcucuacgcccuuuccccgcaccucg	aggugcguggagaguggugccuggagaggguauggaagcucuacgcccuuuccccgcaccucg	aggugcguggagaguggugccuggagaggguauggaagcucuacgcccuuuccccgcaccucg	aggugcguggagaguggugccuggagaggguauggaagcucuacgcccuuuccccgcaccucg	aggugcguggagaguggugccuggagaggguauggaagcucuacgcccuuuccccgcaccucg	aggugcguggagaguggugccuggagaggguauggaagcucuacgcccuuuccccgcaccucg	uacgcccuuuccccgcaccucg	uacgcccuuuccccgcaccucg	uacgcccuuuccccgcaccucg	uacgcccuuuccccgcaccucg	uacgcccuuuccccgcaccucg	uacgcccuuuccccgcaccucg	uacgcccuuuccccgcaccucg	uacgcccuuuccccgcaccucg	uacgcccuuuccccgcaccucg	46	0	0	46	46	46	46	46	0	3.87275	0	0	3.87275	3.87275	3.87275	3.87275	3.87275	0
48	novel-GPD-miR-60-5p	uuuagugguuuggagaagacaaaaagagggacagauugucuuccccaaaccaguaaaug	uuuagugguuuggagaagacaaaaagagggacagauugucuuccccaaaccaguaaaug	uuuagugguuuggagaagacaaaaagagggacagauugucuuccccaaaccaguaaaug	uuuagugguuuggagaagacaaaaagagggacagauugucuuccccaaaccaguaaaug	uuuagugguuuggagaagacaaaaagagggacagauugucuuccccaaaccaguaaaug	uuuagugguuuggagaagacaaaaagagggacagauugucuuccccaaaccaguaaaug	uuuagugguuuggagaagacaaaaagagggacagauugucuuccccaaaccaguaaaug	uuuagugguuuggagaagacaaaaagagggacagauugucuuccccaaaccaguaaaug	uuuagugguuuggagaagacaaaaagagggacagauugucuuccccaaaccaguaaaug	uuuagugguuuggagaagaca	uuuagugguuuggagaagaca	uuuagugguuuggagaagaca	uuuagugguuuggagaagaca	uuuagugguuuggagaagaca	uuuagugguuuggagaagaca	uuuagugguuuggagaagaca	uuuagugguuuggagaagaca	uuuagugguuuggagaagaca	11	11	0	11	11	0	11	0	11	0.99586	0.99586	0	0.99586	0.99586	0	0.99586	0	0.99586
49	novel-GPD-miR-61-3p	cuucccuccauacacauacaugaacaggugcaugcauguaugugugcagagggggaagga	cuucccuccauacacauacaugaacaggugcaugcauguaugugugcagagggggaagga	cuucccuccauacacauacaugaacaggugcaugcauguaugugugcagagggggaagga	cuucccuccauacacauacaugaacaggugcaugcauguaugugugcagagggggaagga	cuucccuccauacacauacaugaacaggugcaugcauguaugugugcagagggggaagga	cuucccuccauacacauacaugaacaggugcaugcauguaugugugcagagggggaagga	cuucccuccauacacauacaugaacaggugcaugcauguaugugugcagagggggaagga	cuucccuccauacacauacaugaacaggugcaugcauguaugugugcagagggggaagga	cuucccuccauacacauacaugaacaggugcaugcauguaugugugcagagggggaagga	uguaugugugcagagggggaagga	uguaugugugcagagggggaagga	uguaugugugcagagggggaagga	uguaugugugcagagggggaagga	uguaugugugcagagggggaagga	uguaugugugcagagggggaagga	uguaugugugcagagggggaagga	uguaugugugcagagggggaagga	uguaugugugcagagggggaagga	0	0	0	0	8	0	8	0	0	0	0	0	0	0.724262	0	0.724262	0	0
50	novel-GPD-miR-63-5p	uugaggccuuggggggcugcuggacccaggaagcccuccugagcggucccugcccccucuguccuc	uugaggccuuggggggcugcuggacccaggaagcccuccugagcggucccugcccccucuguccuc	uugaggccuuggggggcugcuggacccaggaagcccuccugagcggucccugcccccucuguccuc	uugaggccuuggggggcugcuggacccaggaagcccuccugagcggucccugcccccucuguccuc	uugaggccuuggggggcugcuggacccaggaagcccuccugagcggucccugcccccucuguccuc	uugaggccuuggggggcugcuggacccaggaagcccuccugagcggucccugcccccucuguccuc	uugaggccuuggggggcugcuggacccaggaagcccuccugagcggucccugcccccucuguccuc	uugaggccuuggggggcugcuggacccaggaagcccuccugagcggucccugcccccucuguccuc	uugaggccuuggggggcugcuggacccaggaagcccuccugagcggucccugcccccucuguccuc	uugaggccuuggggggcugcugg	uugaggccuuggggggcugcugg	uugaggccuuggggggcugcugg	uugaggccuuggggggcugcugg	uugaggccuuggggggcugcugg	uugaggccuuggggggcugcugg	uugaggccuuggggggcugcugg	uugaggccuuggggggcugcugg	uugaggccuuggggggcugcugg	0	0	0	7	0	7	0	7	7	0	0	0	0.530825	0	0.530825	0	0.530825	0.530825
51	novel-GPD-miR-63-3p	uugaggccuuggggggcugcuggacccaggaagcccuccugagcggucccugcccccucuguccuc	uugaggccuuggggggcugcuggacccaggaagcccuccugagcggucccugcccccucuguccuc	uugaggccuuggggggcugcuggacccaggaagcccuccugagcggucccugcccccucuguccuc	uugaggccuuggggggcugcuggacccaggaagcccuccugagcggucccugcccccucuguccuc	uugaggccuuggggggcugcuggacccaggaagcccuccugagcggucccugcccccucuguccuc	uugaggccuuggggggcugcuggacccaggaagcccuccugagcggucccugcccccucuguccuc	uugaggccuuggggggcugcuggacccaggaagcccuccugagcggucccugcccccucuguccuc	uugaggccuuggggggcugcuggacccaggaagcccuccugagcggucccugcccccucuguccuc	uugaggccuuggggggcugcuggacccaggaagcccuccugagcggucccugcccccucuguccuc	ucccugcccccucuguccuc	ucccugcccccucuguccuc	ucccugcccccucuguccuc	ucccugcccccucuguccuc	ucccugcccccucuguccuc	ucccugcccccucuguccuc	ucccugcccccucuguccuc	ucccugcccccucuguccuc	ucccugcccccucuguccuc	0	0	0	3	0	3	0	3	3	0	0	0	0.227497	0	0.227497	0	0.227497	0.227497
52	novel-GPD-miR-65-3p	uagccauguuucaagugguuaacagcuaucacauuauugauaucgacuugaaacauggcuacu	uagccauguuucaagugguuaacagcuaucacauuauugauaucgacuugaaacauggcuacu	uagccauguuucaagugguuaacagcuaucacauuauugauaucgacuugaaacauggcuacu	uagccauguuucaagugguuaacagcuaucacauuauugauaucgacuugaaacauggcuacu	uagccauguuucaagugguuaacagcuaucacauuauugauaucgacuugaaacauggcuacu	uagccauguuucaagugguuaacagcuaucacauuauugauaucgacuugaaacauggcuacu	uagccauguuucaagugguuaacagcuaucacauuauugauaucgacuugaaacauggcuacu	uagccauguuucaagugguuaacagcuaucacauuauugauaucgacuugaaacauggcuacu	uagccauguuucaagugguuaacagcuaucacauuauugauaucgacuugaaacauggcuacu	aucgacuugaaacauggcuacu	aucgacuugaaacauggcuacu	aucgacuugaaacauggcuacu	aucgacuugaaacauggcuacu	aucgacuugaaacauggcuacu	aucgacuugaaacauggcuacu	aucgacuugaaacauggcuacu	aucgacuugaaacauggcuacu	aucgacuugaaacauggcuacu	0	8	0	0	0	0	0	8	0	0	0.560979	0	0	0	0	0	0.560979	0
53	novel-GPD-miR-67-5p	cacgggcuucaagguggggaucaacuaccagccccccaccguggugcccgggg	cacgggcuucaagguggggaucaacuaccagccccccaccguggugcccgggg	cacgggcuucaagguggggaucaacuaccagccccccaccguggugcccgggg	cacgggcuucaagguggggaucaacuaccagccccccaccguggugcccgggg	cacgggcuucaagguggggaucaacuaccagccccccaccguggugcccgggg	cacgggcuucaagguggggaucaacuaccagccccccaccguggugcccgggg	cacgggcuucaagguggggaucaacuaccagccccccaccguggugcccgggg	cacgggcuucaagguggggaucaacuaccagccccccaccguggugcccgggg	cacgggcuucaagguggggaucaacuaccagccccccaccguggugcccgggg	cacgggcuucaaggugggga	cacgggcuucaaggugggga	cacgggcuucaaggugggga	cacgggcuucaaggugggga	cacgggcuucaaggugggga	cacgggcuucaaggugggga	cacgggcuucaaggugggga	cacgggcuucaaggugggga	cacgggcuucaaggugggga	12	12	12	12	12	12	12	12	12	0.934737	0.934737	0.934737	0.934737	0.934737	0.934737	0.934737	0.934737	0.934737
54	novel-GPD-miR-68-5p	uccgaggccugcugcagccagcagugucucccugccgcugcugcuguaggccucgacc	uccgaggccugcugcagccagcagugucucccugccgcugcugcuguaggccucgacc	uccgaggccugcugcagccagcagugucucccugccgcugcugcuguaggccucgacc	uccgaggccugcugcagccagcagugucucccugccgcugcugcuguaggccucgacc	uccgaggccugcugcagccagcagugucucccugccgcugcugcuguaggccucgacc	uccgaggccugcugcagccagcagugucucccugccgcugcugcuguaggccucgacc	uccgaggccugcugcagccagcagugucucccugccgcugcugcuguaggccucgacc	uccgaggccugcugcagccagcagugucucccugccgcugcugcuguaggccucgacc	uccgaggccugcugcagccagcagugucucccugccgcugcugcuguaggccucgacc	uccgaggccugcugcagccagca	uccgaggccugcugcagccagca	uccgaggccugcugcagccagca	uccgaggccugcugcagccagca	uccgaggccugcugcagccagca	uccgaggccugcugcagccagca	uccgaggccugcugcagccagca	uccgaggccugcugcagccagca	uccgaggccugcugcagccagca	0	0	0	0	10	0	0	0	0	0	0	0	0	0.890122	0	0	0	0
55	novel-GPD-miR-70-5p	cacgggguggguaggaggaccucacccccagcuccugaguccucccaccugcucugucc	cacgggguggguaggaggaccucacccccagcuccugaguccucccaccugcucugucc	cacgggguggguaggaggaccucacccccagcuccugaguccucccaccugcucugucc	cacgggguggguaggaggaccucacccccagcuccugaguccucccaccugcucugucc	cacgggguggguaggaggaccucacccccagcuccugaguccucccaccugcucugucc	cacgggguggguaggaggaccucacccccagcuccugaguccucccaccugcucugucc	cacgggguggguaggaggaccucacccccagcuccugaguccucccaccugcucugucc	cacgggguggguaggaggaccucacccccagcuccugaguccucccaccugcucugucc	cacgggguggguaggaggaccucacccccagcuccugaguccucccaccugcucugucc	cacgggguggguaggaggaccuca	cacgggguggguaggaggaccuca	cacgggguggguaggaggaccuca	cacgggguggguaggaggaccuca	cacgggguggguaggaggaccuca	cacgggguggguaggaggaccuca	cacgggguggguaggaggaccuca	cacgggguggguaggaggaccuca	cacgggguggguaggaggaccuca	3	3	0	3	3	3	3	3	3	0.288222	0.288222	0	0.288222	0.288222	0.288222	0.288222	0.288222	0.288222
56	novel-GPD-miR-70-3p	cacgggguggguaggaggaccucacccccagcuccugaguccucccaccugcucugucc	cacgggguggguaggaggaccucacccccagcuccugaguccucccaccugcucugucc	cacgggguggguaggaggaccucacccccagcuccugaguccucccaccugcucugucc	cacgggguggguaggaggaccucacccccagcuccugaguccucccaccugcucugucc	cacgggguggguaggaggaccucacccccagcuccugaguccucccaccugcucugucc	cacgggguggguaggaggaccucacccccagcuccugaguccucccaccugcucugucc	cacgggguggguaggaggaccucacccccagcuccugaguccucccaccugcucugucc	cacgggguggguaggaggaccucacccccagcuccugaguccucccaccugcucugucc	cacgggguggguaggaggaccucacccccagcuccugaguccucccaccugcucugucc	aguccucccaccugcucugucc	aguccucccaccugcucugucc	aguccucccaccugcucugucc	aguccucccaccugcucugucc	aguccucccaccugcucugucc	aguccucccaccugcucugucc	aguccucccaccugcucugucc	aguccucccaccugcucugucc	aguccucccaccugcucugucc	16	16	0	16	16	16	16	16	16	1.53718	1.53718	0	1.53718	1.53718	1.53718	1.53718	1.53718	1.53718
57	novel-GPD-miR-74-3p	uguggggcagacgcuagccaaggcucucaggucucauccuuggcuggucucuucucugcagu	uguggggcagacgcuagccaaggcucucaggucucauccuuggcuggucucuucucugcagu	uguggggcagacgcuagccaaggcucucaggucucauccuuggcuggucucuucucugcagu	uguggggcagacgcuagccaaggcucucaggucucauccuuggcuggucucuucucugcagu	uguggggcagacgcuagccaaggcucucaggucucauccuuggcuggucucuucucugcagu	uguggggcagacgcuagccaaggcucucaggucucauccuuggcuggucucuucucugcagu	uguggggcagacgcuagccaaggcucucaggucucauccuuggcuggucucuucucugcagu	uguggggcagacgcuagccaaggcucucaggucucauccuuggcuggucucuucucugcagu	uguggggcagacgcuagccaaggcucucaggucucauccuuggcuggucucuucucugcagu	uggcuggucucuucucugcagu	uggcuggucucuucucugcagu	uggcuggucucuucucugcagu	uggcuggucucuucucugcagu	uggcuggucucuucucugcagu	uggcuggucucuucucugcagu	uggcuggucucuucucugcagu	uggcuggucucuucucugcagu	uggcuggucucuucucugcagu	5	5	5	5	5	5	5	5	5	0.399648	0.399648	0.399648	0.399648	0.399648	0.399648	0.399648	0.399648	0.399648
58	novel-GPD-miR-76-5p	uacccgggcggcaccuaccgagacucuagugaagugcacucgagccuuugagagcuguucucgguagguuuagccucugggau	uacccgggcggcaccuaccgagacucuagugaagugcacucgagccuuugagagcuguucucgguagguuuagccucugggau	uacccgggcggcaccuaccgagacucuagugaagugcacucgagccuuugagagcuguucucgguagguuuagccucugggau	uacccgggcggcaccuaccgagacucuagugaagugcacucgagccuuugagagcuguucucgguagguuuagccucugggau	uacccgggcggcaccuaccgagacucuagugaagugcacucgagccuuugagagcuguucucgguagguuuagccucugggau	uacccgggcggcaccuaccgagacucuagugaagugcacucgagccuuugagagcuguucucgguagguuuagccucugggau	uacccgggcggcaccuaccgagacucuagugaagugcacucgagccuuugagagcuguucucgguagguuuagccucugggau	uacccgggcggcaccuaccgagacucuagugaagugcacucgagccuuugagagcuguucucgguagguuuagccucugggau	uacccgggcggcaccuaccgagacucuagugaagugcacucgagccuuugagagcuguucucgguagguuuagccucugggau	uacccgggcggcaccuaccgaga	uacccgggcggcaccuaccgaga	uacccgggcggcaccuaccgaga	uacccgggcggcaccuaccgaga	uacccgggcggcaccuaccgaga	uacccgggcggcaccuaccgaga	uacccgggcggcaccuaccgaga	uacccgggcggcaccuaccgaga	uacccgggcggcaccuaccgaga	0	6	0	0	0	0	0	0	6	0	0.420735	0	0	0	0	0	0	0.420735
59	novel-GPD-miR-77-3p	aggccugugcagugcagggcaggaggggucaaggcugagaccuuccccugacaccgcacagacccca	aggccugugcagugcagggcaggaggggucaaggcugagaccuuccccugacaccgcacagacccca	aggccugugcagugcagggcaggaggggucaaggcugagaccuuccccugacaccgcacagacccca	aggccugugcagugcagggcaggaggggucaaggcugagaccuuccccugacaccgcacagacccca	aggccugugcagugcagggcaggaggggucaaggcugagaccuuccccugacaccgcacagacccca	aggccugugcagugcagggcaggaggggucaaggcugagaccuuccccugacaccgcacagacccca	aggccugugcagugcagggcaggaggggucaaggcugagaccuuccccugacaccgcacagacccca	aggccugugcagugcagggcaggaggggucaaggcugagaccuuccccugacaccgcacagacccca	aggccugugcagugcagggcaggaggggucaaggcugagaccuuccccugacaccgcacagacccca	uccccugacaccgcacagacccca	uccccugacaccgcacagacccca	uccccugacaccgcacagacccca	uccccugacaccgcacagacccca	uccccugacaccgcacagacccca	uccccugacaccgcacagacccca	uccccugacaccgcacagacccca	uccccugacaccgcacagacccca	uccccugacaccgcacagacccca	10	0	0	0	0	0	0	0	10	0.758322	0	0	0	0	0	0	0	0.758322
60	novel-GPD-miR-78-3p	acccgggugcccccaaugcuuguauuauuaagaagggaaaaaauggggcacgugggugg	acccgggugcccccaaugcuuguauuauuaagaagggaaaaaauggggcacgugggugg	acccgggugcccccaaugcuuguauuauuaagaagggaaaaaauggggcacgugggugg	acccgggugcccccaaugcuuguauuauuaagaagggaaaaaauggggcacgugggugg	acccgggugcccccaaugcuuguauuauuaagaagggaaaaaauggggcacgugggugg	acccgggugcccccaaugcuuguauuauuaagaagggaaaaaauggggcacgugggugg	acccgggugcccccaaugcuuguauuauuaagaagggaaaaaauggggcacgugggugg	acccgggugcccccaaugcuuguauuauuaagaagggaaaaaauggggcacgugggugg	acccgggugcccccaaugcuuguauuauuaagaagggaaaaaauggggcacgugggugg	aaaaauggggcacgugggugg	aaaaauggggcacgugggugg	aaaaauggggcacgugggugg	aaaaauggggcacgugggugg	aaaaauggggcacgugggugg	aaaaauggggcacgugggugg	aaaaauggggcacgugggugg	aaaaauggggcacgugggugg	aaaaauggggcacgugggugg	0	0	9	0	9	9	9	0	9	0	0	0.68249	0	0.68249	0.68249	0.68249	0	0.68249
61	novel-GPD-miR-79-3p	gagagaugcagagacucgcgcccgcccagaccuacgggaucgggcucugcauccuaac	gagagaugcagagacucgcgcccgcccagaccuacgggaucgggcucugcauccuaac	gagagaugcagagacucgcgcccgcccagaccuacgggaucgggcucugcauccuaac	gagagaugcagagacucgcgcccgcccagaccuacgggaucgggcucugcauccuaac	gagagaugcagagacucgcgcccgcccagaccuacgggaucgggcucugcauccuaac	gagagaugcagagacucgcgcccgcccagaccuacgggaucgggcucugcauccuaac	gagagaugcagagacucgcgcccgcccagaccuacgggaucgggcucugcauccuaac	gagagaugcagagacucgcgcccgcccagaccuacgggaucgggcucugcauccuaac	gagagaugcagagacucgcgcccgcccagaccuacgggaucgggcucugcauccuaac	gaucgggcucugcauccuaac	gaucgggcucugcauccuaac	gaucgggcucugcauccuaac	gaucgggcucugcauccuaac	gaucgggcucugcauccuaac	gaucgggcucugcauccuaac	gaucgggcucugcauccuaac	gaucgggcucugcauccuaac	gaucgggcucugcauccuaac	6	0	0	0	0	6	0	0	0	0.505141	0	0	0	0	0.505141	0	0	0
62	novel-GPD-miR-81-3p	uagucccuuccuugaggcgaucggguaaaucauaugacgcgccucaggcaagggacuucu	uagucccuuccuugaggcgaucggguaaaucauaugacgcgccucaggcaagggacuucu	uagucccuuccuugaggcgaucggguaaaucauaugacgcgccucaggcaagggacuucu	uagucccuuccuugaggcgaucggguaaaucauaugacgcgccucaggcaagggacuucu	uagucccuuccuugaggcgaucggguaaaucauaugacgcgccucaggcaagggacuucu	uagucccuuccuugaggcgaucggguaaaucauaugacgcgccucaggcaagggacuucu	uagucccuuccuugaggcgaucggguaaaucauaugacgcgccucaggcaagggacuucu	uagucccuuccuugaggcgaucggguaaaucauaugacgcgccucaggcaagggacuucu	uagucccuuccuugaggcgaucggguaaaucauaugacgcgccucaggcaagggacuucu	cgcgccucaggcaagggacuucu	cgcgccucaggcaagggacuucu	cgcgccucaggcaagggacuucu	cgcgccucaggcaagggacuucu	cgcgccucaggcaagggacuucu	cgcgccucaggcaagggacuucu	cgcgccucaggcaagggacuucu	cgcgccucaggcaagggacuucu	cgcgccucaggcaagggacuucu	0	43	43	43	43	43	43	0	0	0	3.01526	3.01526	3.01526	3.01526	3.01526	3.01526	0	0
63	novel-GPD-miR-82-5p	uggaccaggggggcgauguugguguguccuuggcuaacacacccacugacccccguccggcc	uggaccaggggggcgauguugguguguccuuggcuaacacacccacugacccccguccggcc	uggaccaggggggcgauguugguguguccuuggcuaacacacccacugacccccguccggcc	uggaccaggggggcgauguugguguguccuuggcuaacacacccacugacccccguccggcc	uggaccaggggggcgauguugguguguccuuggcuaacacacccacugacccccguccggcc	uggaccaggggggcgauguugguguguccuuggcuaacacacccacugacccccguccggcc	uggaccaggggggcgauguugguguguccuuggcuaacacacccacugacccccguccggcc	uggaccaggggggcgauguugguguguccuuggcuaacacacccacugacccccguccggcc	uggaccaggggggcgauguugguguguccuuggcuaacacacccacugacccccguccggcc	uggaccaggggggcgauguugg	uggaccaggggggcgauguugg	uggaccaggggggcgauguugg	uggaccaggggggcgauguugg	uggaccaggggggcgauguugg	uggaccaggggggcgauguugg	uggaccaggggggcgauguugg	uggaccaggggggcgauguugg	uggaccaggggggcgauguugg	0	0	4	0	4	0	0	0	4	0	0	0.319718	0	0.319718	0	0	0	0.319718
64	novel-GPD-miR-82-3p	uggaccaggggggcgauguugguguguccuuggcuaacacacccacugacccccguccggcc	uggaccaggggggcgauguugguguguccuuggcuaacacacccacugacccccguccggcc	uggaccaggggggcgauguugguguguccuuggcuaacacacccacugacccccguccggcc	uggaccaggggggcgauguugguguguccuuggcuaacacacccacugacccccguccggcc	uggaccaggggggcgauguugguguguccuuggcuaacacacccacugacccccguccggcc	uggaccaggggggcgauguugguguguccuuggcuaacacacccacugacccccguccggcc	uggaccaggggggcgauguugguguguccuuggcuaacacacccacugacccccguccggcc	uggaccaggggggcgauguugguguguccuuggcuaacacacccacugacccccguccggcc	uggaccaggggggcgauguugguguguccuuggcuaacacacccacugacccccguccggcc	cacccacugacccccguccggcc	cacccacugacccccguccggcc	cacccacugacccccguccggcc	cacccacugacccccguccggcc	cacccacugacccccguccggcc	cacccacugacccccguccggcc	cacccacugacccccguccggcc	cacccacugacccccguccggcc	cacccacugacccccguccggcc	0	0	4	0	4	0	0	0	4	0	0	0.319718	0	0.319718	0	0	0	0.319718
65	novel-GPD-miR-83-5p	cuugggcccagaggggagcuggcacugagcccgccucccuccaugcccacagcagcc	cuugggcccagaggggagcuggcacugagcccgccucccuccaugcccacagcagcc	cuugggcccagaggggagcuggcacugagcccgccucccuccaugcccacagcagcc	cuugggcccagaggggagcuggcacugagcccgccucccuccaugcccacagcagcc	cuugggcccagaggggagcuggcacugagcccgccucccuccaugcccacagcagcc	cuugggcccagaggggagcuggcacugagcccgccucccuccaugcccacagcagcc	cuugggcccagaggggagcuggcacugagcccgccucccuccaugcccacagcagcc	cuugggcccagaggggagcuggcacugagcccgccucccuccaugcccacagcagcc	cuugggcccagaggggagcuggcacugagcccgccucccuccaugcccacagcagcc	cuugggcccagaggggagcugg	cuugggcccagaggggagcugg	cuugggcccagaggggagcugg	cuugggcccagaggggagcugg	cuugggcccagaggggagcugg	cuugggcccagaggggagcugg	cuugggcccagaggggagcugg	cuugggcccagaggggagcugg	cuugggcccagaggggagcugg	0	0	0	0	4	0	4	0	0	0	0	0	0	0.356049	0	0.356049	0	0
66	novel-GPD-miR-84-5p	cagcgggcccaaggggugcagggcgccggugcagugucugcccccuugugcccacagu	cagcgggcccaaggggugcagggcgccggugcagugucugcccccuugugcccacagu	cagcgggcccaaggggugcagggcgccggugcagugucugcccccuugugcccacagu	cagcgggcccaaggggugcagggcgccggugcagugucugcccccuugugcccacagu	cagcgggcccaaggggugcagggcgccggugcagugucugcccccuugugcccacagu	cagcgggcccaaggggugcagggcgccggugcagugucugcccccuugugcccacagu	cagcgggcccaaggggugcagggcgccggugcagugucugcccccuugugcccacagu	cagcgggcccaaggggugcagggcgccggugcagugucugcccccuugugcccacagu	cagcgggcccaaggggugcagggcgccggugcagugucugcccccuugugcccacagu	cagcgggcccaaggggugcaggg	cagcgggcccaaggggugcaggg	cagcgggcccaaggggugcaggg	cagcgggcccaaggggugcaggg	cagcgggcccaaggggugcaggg	cagcgggcccaaggggugcaggg	cagcgggcccaaggggugcaggg	cagcgggcccaaggggugcaggg	cagcgggcccaaggggugcaggg	5	5	5	0	5	5	5	0	0	0.389474	0.389474	0.389474	0	0.389474	0.389474	0.389474	0	0
67	novel-GPD-miR-84-3p	cagcgggcccaaggggugcagggcgccggugcagugucugcccccuugugcccacagu	cagcgggcccaaggggugcagggcgccggugcagugucugcccccuugugcccacagu	cagcgggcccaaggggugcagggcgccggugcagugucugcccccuugugcccacagu	cagcgggcccaaggggugcagggcgccggugcagugucugcccccuugugcccacagu	cagcgggcccaaggggugcagggcgccggugcagugucugcccccuugugcccacagu	cagcgggcccaaggggugcagggcgccggugcagugucugcccccuugugcccacagu	cagcgggcccaaggggugcagggcgccggugcagugucugcccccuugugcccacagu	cagcgggcccaaggggugcagggcgccggugcagugucugcccccuugugcccacagu	cagcgggcccaaggggugcagggcgccggugcagugucugcccccuugugcccacagu	ucugcccccuugugcccacagu	ucugcccccuugugcccacagu	ucugcccccuugugcccacagu	ucugcccccuugugcccacagu	ucugcccccuugugcccacagu	ucugcccccuugugcccacagu	ucugcccccuugugcccacagu	ucugcccccuugugcccacagu	ucugcccccuugugcccacagu	16	16	16	0	16	16	16	0	0	1.24632	1.24632	1.24632	0	1.24632	1.24632	1.24632	0	0
68	novel-GPD-miR-85-5p	ucaggccuggguucucaucugagcuuugccacugaccccuggugaaaacucaggucugugcuca	ucaggccuggguucucaucugagcuuugccacugaccccuggugaaaacucaggucugugcuca	ucaggccuggguucucaucugagcuuugccacugaccccuggugaaaacucaggucugugcuca	ucaggccuggguucucaucugagcuuugccacugaccccuggugaaaacucaggucugugcuca	ucaggccuggguucucaucugagcuuugccacugaccccuggugaaaacucaggucugugcuca	ucaggccuggguucucaucugagcuuugccacugaccccuggugaaaacucaggucugugcuca	ucaggccuggguucucaucugagcuuugccacugaccccuggugaaaacucaggucugugcuca	ucaggccuggguucucaucugagcuuugccacugaccccuggugaaaacucaggucugugcuca	ucaggccuggguucucaucugagcuuugccacugaccccuggugaaaacucaggucugugcuca	ucaggccuggguucucaucugagc	ucaggccuggguucucaucugagc	ucaggccuggguucucaucugagc	ucaggccuggguucucaucugagc	ucaggccuggguucucaucugagc	ucaggccuggguucucaucugagc	ucaggccuggguucucaucugagc	ucaggccuggguucucaucugagc	ucaggccuggguucucaucugagc	0	54	54	0	0	54	0	54	54	0	4.20632	4.20632	0	0	4.20632	0	4.20632	4.20632
69	novel-GPD-miR-85-3p	ucaggccuggguucucaucugagcuuugccacugaccccuggugaaaacucaggucugugcuca	ucaggccuggguucucaucugagcuuugccacugaccccuggugaaaacucaggucugugcuca	ucaggccuggguucucaucugagcuuugccacugaccccuggugaaaacucaggucugugcuca	ucaggccuggguucucaucugagcuuugccacugaccccuggugaaaacucaggucugugcuca	ucaggccuggguucucaucugagcuuugccacugaccccuggugaaaacucaggucugugcuca	ucaggccuggguucucaucugagcuuugccacugaccccuggugaaaacucaggucugugcuca	ucaggccuggguucucaucugagcuuugccacugaccccuggugaaaacucaggucugugcuca	ucaggccuggguucucaucugagcuuugccacugaccccuggugaaaacucaggucugugcuca	ucaggccuggguucucaucugagcuuugccacugaccccuggugaaaacucaggucugugcuca	ugaaaacucaggucugugcuca	ugaaaacucaggucugugcuca	ugaaaacucaggucugugcuca	ugaaaacucaggucugugcuca	ugaaaacucaggucugugcuca	ugaaaacucaggucugugcuca	ugaaaacucaggucugugcuca	ugaaaacucaggucugugcuca	ugaaaacucaggucugugcuca	0	5	5	0	0	5	0	5	5	0	0.389474	0.389474	0	0	0.389474	0	0.389474	0.389474
70	novel-GPD-miR-86-5p	aacugacugagccacccaggugccccuccaucuuacuuuuuaaaaagauacgacuagggacuccuggcuggcucagucgguaga	aacugacugagccacccaggugccccuccaucuuacuuuuuaaaaagauacgacuagggacuccuggcuggcucagucgguaga	aacugacugagccacccaggugccccuccaucuuacuuuuuaaaaagauacgacuagggacuccuggcuggcucagucgguaga	aacugacugagccacccaggugccccuccaucuuacuuuuuaaaaagauacgacuagggacuccuggcuggcucagucgguaga	aacugacugagccacccaggugccccuccaucuuacuuuuuaaaaagauacgacuagggacuccuggcuggcucagucgguaga	aacugacugagccacccaggugccccuccaucuuacuuuuuaaaaagauacgacuagggacuccuggcuggcucagucgguaga	aacugacugagccacccaggugccccuccaucuuacuuuuuaaaaagauacgacuagggacuccuggcuggcucagucgguaga	aacugacugagccacccaggugccccuccaucuuacuuuuuaaaaagauacgacuagggacuccuggcuggcucagucgguaga	aacugacugagccacccaggugccccuccaucuuacuuuuuaaaaagauacgacuagggacuccuggcuggcucagucgguaga	aacugacugagccacccaggugc	aacugacugagccacccaggugc	aacugacugagccacccaggugc	aacugacugagccacccaggugc	aacugacugagccacccaggugc	aacugacugagccacccaggugc	aacugacugagccacccaggugc	aacugacugagccacccaggugc	aacugacugagccacccaggugc	9	9	9	9	9	9	9	9	9	0.864665	0.864665	0.864665	0.864665	0.864665	0.864665	0.864665	0.864665	0.864665
71	novel-GPD-miR-87-5p	aagaggcacugcuaaccugggccuggccacaagaaagcccaggggggaaguaccuguuuc	aagaggcacugcuaaccugggccuggccacaagaaagcccaggggggaaguaccuguuuc	aagaggcacugcuaaccugggccuggccacaagaaagcccaggggggaaguaccuguuuc	aagaggcacugcuaaccugggccuggccacaagaaagcccaggggggaaguaccuguuuc	aagaggcacugcuaaccugggccuggccacaagaaagcccaggggggaaguaccuguuuc	aagaggcacugcuaaccugggccuggccacaagaaagcccaggggggaaguaccuguuuc	aagaggcacugcuaaccugggccuggccacaagaaagcccaggggggaaguaccuguuuc	aagaggcacugcuaaccugggccuggccacaagaaagcccaggggggaaguaccuguuuc	aagaggcacugcuaaccugggccuggccacaagaaagcccaggggggaaguaccuguuuc	aagaggcacugcuaaccugggc	aagaggcacugcuaaccugggc	aagaggcacugcuaaccugggc	aagaggcacugcuaaccugggc	aagaggcacugcuaaccugggc	aagaggcacugcuaaccugggc	aagaggcacugcuaaccugggc	aagaggcacugcuaaccugggc	aagaggcacugcuaaccugggc	0	147	147	0	0	0	147	0	0	0	10.308	10.308	0	0	0	10.308	0	0
